# Supplementary material for: A screen of Salmonella enterica mutants interacting with fresh onions and alfalfa sprouts
Source: Int J Food Microbiol. Author manuscript; Available in PMC 2026 May 16. (PMC13152249; doi:10.1016/j.ijfoodmicro.2026.111696)
Supplement: Table S2 [file NIHMS2165707-supplement-Table_S2.xlsx]

## Sheet: SEN_Onions_GO
GO.ID	Term	Annotated	Significant	Expected	classicFisher	gene_names
GO:0051674	localization of cell	43	20	3.17	2.0e-12	flgA,flgC,flgD,flgE,flgF,flgG,flgK,flgL,motB,motA,fliE,fliF,fliG,fliH,fliI,fliJ,fliK,fliM,fliO,yfiR
GO:0044419	biological process involved in interspecies interaction between organisms	103	26	7.6	8.0e-11	sseI,pipC,sopB,phoQ,ydiV,fliA,fliE,STM14_2430,STM14_2637,elaD,pipB2,ureR,hilA,sipA,sipD,sipC,spaQ,spaP,spaO,spaK,invE,invF,nlpD,tolC,dsbA,rnr
GO:0040011	locomotion	66	23	4.87	2.2e-08	flgA,flgC,flgD,flgE,flgF,flgG,flgK,flgL,cheR,cheA,motB,motA,fliZ,fliE,fliF,fliG,fliH,fliI,fliJ,fliK,fliM,fliO,yfiR
GO:0071973	bacterial-type flagellum-dependent cell motility	45	20	3.32	2.9e-08	flgA,flgC,flgD,flgE,flgF,flgG,flgK,flgL,cheA,motA,fliZ,fliE,fliF,fliG,fliH,fliI,fliJ,fliK,fliM,yfiR
GO:0002790	peptide secretion	28	12	2.07	6.7e-06	hofC,flhA,flhB,fliI,fliP,CP001363:2284131-2284547,spaQ,spaP,spaO,invE,tolC,dinB
GO:0044781	bacterial-type flagellum organization	27	14	1.99	8.6e-06	flgA,flgD,flgK,flhA,flhB,flhC,flhD,fliG,fliH,fliI,fliJ,fliK,fliO,fliP
GO:0044780	bacterial-type flagellum assembly	18	8	1.33	4.1e-05	flgK,flhA,flhB,flhC,flhD,fliG,fliI,fliK
GO:0071978	bacterial-type flagellum-dependent swarming motility	11	6	0.81	5.1e-05	flgC,flgD,flgF,flgG,motA,yfiR
GO:0009306	protein secretion	28	12	2.07	0.00062	hofC,flhA,flhB,fliI,fliP,STM14_2637,spaQ,spaP,spaO,invE,tolC,dinB
GO:0006935	chemotaxis	23	8	1.7	0.00062	cheR,cheA,motB,motA,fliG,fliJ,fliM,fliO
GO:0030254	protein secretion by the type III secretion system	4	3	0.3	0.00150	fliI,spaO,invE
GO:0044010	single-species biofilm formation	36	8	2.66	0.00450	csgF,csgE,csgB,csgA,rcsB,elfA,yfgF,tabA
GO:0097588	archaeal or bacterial-type flagellum-dependent cell motility	47	22	3.47	0.00457	flgA,flgC,flgD,flgE,flgF,flgG,flgK,flgL,cheA,motB,motA,fliZ,fliE,fliF,fliG,fliH,fliI,fliJ,fliK,fliM,fliO,yfiR
GO:0000160	phosphorelay signal transduction system	62	11	4.58	0.00483	phoQ,tyrR,cheA,uvrY,rcsB,hilA,qseC,envZ,ompR,marT,fimZ
GO:1990000	amyloid fibril formation	2	2	0.15	0.00543	csgB,csgA
GO:0010350	cellular response to magnesium starvation	2	2	0.15	0.00543	iraM,phoQ
GO:0006355	regulation of DNA-templated transcription	288	35	21.26	0.00554	iraM,leuO,chbR,ydiV,ydiP,tyrR,flhC,flhD,uvrY,fliA,rcsA,cspG,yeiE,rcsB,cynR,clpB,mprA,hilC,ureR,hilA,invF,ygbI,rpoS,tdcA,sspA,envR,ompR,yhjB,yqeH,marT,adiY,yeeN,fimZ,ykgB,ybdO
GO:0009243	O antigen biosynthetic process	11	4	0.81	0.00630	cpsB,rfbC,rfbD,wecA
GO:0070689	L-threonine catabolic process to propionate	7	3	0.52	0.01111	ackA,tdcB,tdcA
GO:0009246	enterobacterial common antigen biosynthetic process	13	4	0.96	0.01214	wecA,wecC,wecE,rffM
GO:0014070	response to organic cyclic compound	3	2	0.22	0.01548	spy,tolC
GO:0019571	D-arabinose catabolic process	3	2	0.22	0.01548	fucA,fucI
GO:1901530	response to hypochlorite	4	2	0.3	0.02946	ykgI,ykgB
GO:0006144	purine nucleobase metabolic process	11	3	0.81	0.04204	hiuH,ybbW,allD
GO:0043711	pilus organization	12	3	0.89	0.04654	yfcV,lpfB,sfmC
GO:0019305	dTDP-rhamnose biosynthetic process	5	2	0.37	0.04674	rfbC,rfbD
GO:0042355	L-fucose catabolic process	5	2	0.37	0.04674	fucA,fucI
GO:0009409	response to cold	16	4	1.18	0.05263	cspG,deaD,typA,rnr
GO:0044255	cellular lipid metabolic process	176	15	12.99	0.05799	rfc,ydiF,ugd,cpsB,rfbC,rfbD,wcaE,arnT,iacP,ackA,tdcB,tdcA,rfaJ,rfaG,wecA
GO:2001141	regulation of RNA biosynthetic process	294	37	21.7	0.05807	iraM,leuO,chbR,ydiV,ydiP,tyrR,flhC,flhD,uvrY,fliZ,fliA,rcsA,cspG,yeiE,rcsB,cynR,clpB,mprA,hilC,ureR,hilA,invF,ygbI,rpoS,tdcA,sspA,envR,ompR,yhjB,yqeH,marT,adiY,yeeN,hupB,fimZ,ykgB,ybdO
GO:0045893	positive regulation of DNA-templated transcription	70	9	5.17	0.06928	iraM,flhC,flhD,rcsB,ureR,tdcA,sspA,ompR,adiY
GO:0046459	short-chain fatty acid metabolic process	15	4	1.11	0.07312	ydiF,ackA,tdcB,tdcA
GO:0050708	regulation of protein secretion	2	2	0.15	0.07349	STM14_2637,invE
GO:0002791	regulation of peptide secretion	2	2	0.15	0.07349	STM14_2637,invE
GO:0010312	detoxification of zinc ion	1	1	0.07	0.07382	zntA
GO:0006065	UDP-glucuronate biosynthetic process	1	1	0.07	0.07382	ugd
GO:0035307	positive regulation of protein dephosphorylation	1	1	0.07	0.07382	cheA
GO:0046115	guanosine catabolic process	1	1	0.07	0.07382	xapA
GO:0071502	cellular response to temperature stimulus	1	1	0.07	0.07382	dsbD
GO:0050709	negative regulation of protein secretion	1	1	0.07	0.07382	invE

## Sheet: SEN_Onions_KEGG
category	subcategory	ID	Description	GeneRatio	BgRatio	p-value	p.adjust	q-value	geneID	Count	gene_names
Cellular Processes	Cell motility	seo02040	Flagellar assembly - Salmonella enterica subsp. enterica serovar Typhimurium 14028S	27/149	45/1801	2.94045e-19	1.73487e-17	1.64046e-17	STM14_1343/STM14_1346/STM14_1347/STM14_1348/STM14_1349/STM14_1350/STM14_1354/STM14_1355/STM14_2327/STM14_2328/STM14_2337/STM14_2338/STM14_2340/STM14_2341/STM14_2373/STM14_2374/STM14_2378/STM14_2388/STM14_2390/STM14_2391/STM14_2392/STM14_2393/STM14_2394/STM14_2395/STM14_2397/STM14_2399/STM14_2400	27	flgA,flgC,flgD,flgE,flgF,flgG,flgK,flgL,flhA,flhB,motB,motA,flhC,flhD,fliZ,fliA,fliC,fliE,fliF,fliG,fliH,fliI,fliJ,fliK,fliM,fliO,fliP
Human Diseases	Infectious disease: bacterial	seo05132	Salmonella infection - Salmonella enterica subsp. enterica serovar Typhimurium 14028S	17/149	35/1801	2.04418e-10	6.03033e-09	5.70218e-09	STM14_0572/STM14_1098/STM14_1193/STM14_1232/STM14_1237/STM14_1700/STM14_2378/STM14_2824/STM14_3350/STM14_3462/STM14_3471/STM14_3472/STM14_3481/STM14_3483/STM14_4996/STM14_5560/STM14_5561	17	htpG,sopD-2,sseI,pipA,sopB,sseF,fliC,sseL,pipB2,avrA,prgJ,prgI,sipA,sipC,STM14_4996,spvD,spvC
Environmental Information Processing	Signal transduction	seo02020	Two-component system - Salmonella enterica subsp. enterica serovar Typhimurium 14028S	33/149	215/1801	0.00016328	0.00321117	0.00303643	STM14_0029/STM14_0641/STM14_1408/STM14_1497/STM14_1687/STM14_1906/STM14_2256/STM14_2333/STM14_2336/STM14_2338/STM14_2340/STM14_2341/STM14_2365/STM14_2374/STM14_2378/STM14_2403/STM14_2801/STM14_2946/STM14_2950/STM14_3348/STM14_3566/STM14_3842/STM14_3843/STM14_3850/STM14_3859/STM14_3893/STM14_4216/STM14_4217/STM14_4329/STM14_4386/STM14_4719/STM14_5193/STM14_5515	33	bcfB,fimZ,phoQ,pagD,ssrA,narY,pagO,cheR,cheA,motA,flhC,flhD,uvrY,fliA,fliC,rcsA,rcsB,pgtE,pgtP,iroN,barA,STM14_3842,ygiK,qseC,tolC,tsr _3,envZ,ompR,dcuB,lpfB,wecC,phoN,sthA
Cellular Processes	Cell motility	seo02030	Bacterial chemotaxis - Salmonella enterica subsp. enterica serovar Typhimurium 14028S	7/149	23/1801	0.0018213	0.0268642	0.0254023	STM14_2333/STM14_2336/STM14_2337/STM14_2338/STM14_2391/STM14_2397/STM14_3893	7	cheR,cheA,motB,motA,fliG,fliM,tsr _3
Human Diseases	Drug resistance: antimicrobial	seo01503	Cationic antimicrobial peptide (CAMP) resistance - Salmonella enterica subsp. enterica serovar Typhimurium 14028S	7/149	35/1801	0.0214795	0.253459	0.239666	STM14_0559/STM14_0560/STM14_1408/STM14_2839/STM14_2946/STM14_3859/STM14_4806	7	acrB,acrA,phoQ,arnT,pgtE,tolC,dsbA_2
Metabolism	Carbohydrate metabolism	seo00053	Ascorbate and aldarate metabolism - Salmonella enterica subsp. enterica serovar Typhimurium 14028S	5/149	23/1801	0.0359835	0.353838	0.334583	STM14_1035/STM14_1036/STM14_2574/STM14_2888/STM14_3931	5	ulaA_1,STM14_1036,udg,STM14_2888,garL
Environmental Information Processing	Membrane transport	seo02060	Phosphotransferase system (PTS) - Salmonella enterica subsp. enterica serovar Typhimurium 14028S	8/149	53/1801	0.0657735	0.518814	0.490582	STM14_1035/STM14_1036/STM14_2888/STM14_3620/STM14_5449/STM14_5450/STM14_5451/STM14_5452	8	ulaA_1,STM14_1036,STM14_2888,ptsP,STM14_5449,manL _2,manM _2,STM14_5452
Metabolism	Glycan biosynthesis and metabolism	seo00541	Biosynthesis of various nucleotide sugars - Salmonella enterica subsp. enterica serovar Typhimurium 14028S	6/149	36/1801	0.0710078	0.518814	0.490582	STM14_2574/STM14_2578/STM14_2588/STM14_2590/STM14_4719/STM14_4723	6	udg,rfbM,rfbC,rfbD_2,wecC,wecE
Metabolism	Glycan biosynthesis and metabolism	seo00543	Exopolysaccharide biosynthesis - Salmonella enterica subsp. enterica serovar Typhimurium 14028S	3/149	13/1801	0.0858195	0.518814	0.490582	STM14_2606/STM14_4716/STM14_4727	3	wcaE,rfe,wecG
Environmental Information Processing	Membrane transport	seo03070	Bacterial secretion system - Salmonella enterica subsp. enterica serovar Typhimurium 14028S	6/149	38/1801	0.0879346	0.518814	0.490582	STM14_1689/STM14_1710/STM14_1714/STM14_3472/STM14_3490/STM14_3859	6	ssaC,ssaV,ssaQ,prgI,spaO,tolC
Metabolism	Global and overview maps	seo01250	Biosynthesis of nucleotide sugars - Salmonella enterica subsp. enterica serovar Typhimurium 14028S	7/149	50/1801	0.113278	0.584248	0.552456	STM14_2574/STM14_2577/STM14_2578/STM14_2588/STM14_2590/STM14_4719/STM14_4723	7	udg,rfbK,rfbM,rfbC,rfbD_2,wecC,wecE
Metabolism	Glycan biosynthesis and metabolism	seo00540	Lipopolysaccharide biosynthesis - Salmonella enterica subsp. enterica serovar Typhimurium 14028S	5/149	32/1801	0.11883	0.584248	0.552456	STM14_2839/STM14_4474/STM14_4475/STM14_4478/STM14_4483	5	arnT,rfaL,rfaK,rfaJ,rfaG
Metabolism	Biosynthesis of other secondary metabolites	seo00521	Streptomycin biosynthesis - Salmonella enterica subsp. enterica serovar Typhimurium 14028S	2/149	10/1801	0.197761	0.89753	0.848691	STM14_2588/STM14_2590	2	rfbC,rfbD_2
Cellular Processes	Cellular community - prokaryotes	seo02024	Quorum sensing - Salmonella enterica subsp. enterica serovar Typhimurium 14028S	7/149	60/1801	0.222986	0.939725	0.888589	STM14_2340/STM14_2341/STM14_2403/STM14_2906/STM14_3850/STM14_4901/STM14_4903	7	flhC,flhD,rcsA,STM14_2906,qseC,lsrD ,lsrF
Human Diseases	Drug resistance: antimicrobial	seo01501	beta-Lactam resistance - Salmonella enterica subsp. enterica serovar Typhimurium 14028S	3/149	21/1801	0.248841	0.978776	0.925516	STM14_0559/STM14_0560/STM14_3859	3	acrB,acrA,tolC
Metabolism	Carbohydrate metabolism	seo00630	Glyoxylate and dicarboxylate metabolism - Salmonella enterica subsp. enterica serovar Typhimurium 14028S	4/149	34/1801	0.308338	0.999975	0.945561	STM14_0608/STM14_0609/STM14_0849/STM14_4046	4	gip,glxR,gltA,fum-1
Metabolism	Metabolism of other amino acids	seo00480	Glutathione metabolism - Salmonella enterica subsp. enterica serovar Typhimurium 14028S	3/149	25/1801	0.342422	0.999975	0.945561	STM14_0198/STM14_3739/STM14_4327	3	speE,gshB,gor
Metabolism	Global and overview maps	seo01210	2-Oxocarboxylic acid metabolism - Salmonella enterica subsp. enterica serovar Typhimurium 14028S	4/149	37/1801	0.366856	0.999975	0.945561	STM14_0385/STM14_0849/STM14_1995/STM14_3607	4	leuC ,gltA,nifJ,argA
Metabolism	Carbohydrate metabolism	seo00660	C5-Branched dibasic acid metabolism - Salmonella enterica subsp. enterica serovar Typhimurium 14028S	2/149	16/1801	0.386802	0.999975	0.945561	STM14_0385/STM14_3767	2	leuC ,abfT-1
Genetic Information Processing	Folding, sorting and degradation	seo03018	RNA degradation - Salmonella enterica subsp. enterica serovar Typhimurium 14028S	2/149	16/1801	0.386802	0.999975	0.945561	STM14_3962/STM14_5250	2	deaD,vacB
Metabolism	Carbohydrate metabolism	seo00020	Citrate cycle (TCA cycle) - Salmonella enterica subsp. enterica serovar Typhimurium 14028S	3/149	30/1801	0.457781	0.999975	0.945561	STM14_0849/STM14_0886/STM14_1995	3	gltA,fumB ,nifJ
Metabolism	Carbohydrate metabolism	seo00051	Fructose and mannose metabolism - Salmonella enterica subsp. enterica serovar Typhimurium 14028S	4/149	43/1801	0.482135	0.999975	0.945561	STM14_2577/STM14_2578/STM14_3587/STM14_3590	4	rfbK,rfbM,fucA,fucI
Metabolism	Amino acid metabolism	seo00290	Valine, leucine and isoleucine biosynthesis - Salmonella enterica subsp. enterica serovar Typhimurium 14028S	2/149	20/1801	0.502538	0.999975	0.945561	STM14_0385/STM14_3926	2	leuC ,tdcB
Metabolism	Carbohydrate metabolism	seo00040	Pentose and glucuronate interconversions - Salmonella enterica subsp. enterica serovar Typhimurium 14028S	3/149	35/1801	0.563936	0.999975	0.945561	STM14_2574/STM14_3587/STM14_3590	3	udg,fucA,fucI
Metabolism	Amino acid metabolism	seo00280	Valine, leucine and isoleucine degradation - Salmonella enterica subsp. enterica serovar Typhimurium 14028S	1/149	10/1801	0.579292	0.999975	0.945561	STM14_1005	1	acd-6
Metabolism	Energy metabolism	seo00910	Nitrogen metabolism - Salmonella enterica subsp. enterica serovar Typhimurium 14028S	2/149	23/1801	0.57969	0.999975	0.945561	STM14_1906/STM14_5569	2	narY,STM14_5569
Metabolism	Amino acid metabolism	seo00260	Glycine, serine and threonine metabolism - Salmonella enterica subsp. enterica serovar Typhimurium 14028S	3/149	37/1801	0.602756	0.999975	0.945561	STM14_0896/STM14_3926/STM14_4929	3	gpmA,tdcB,metL
Metabolism	Metabolism of cofactors and vitamins	seo00760	Nicotinate and nicotinamide metabolism - Salmonella enterica subsp. enterica serovar Typhimurium 14028S	2/149	24/1801	0.603399	0.999975	0.945561	STM14_2977/STM14_3418	2	deoD ,cinA_2
		seo01310	Nitrogen cycle - Salmonella enterica subsp. enterica serovar Typhimurium 14028S	1/149	11/1801	0.614292	0.999975	0.945561	STM14_1906	1	narY
Metabolism	Amino acid metabolism	seo00270	Cysteine and methionine metabolism - Salmonella enterica subsp. enterica serovar Typhimurium 14028S	3/149	38/1801	0.621303	0.999975	0.945561	STM14_0198/STM14_3739/STM14_4929	3	speE,gshB,metL
Metabolism	Metabolism of cofactors and vitamins	seo00770	Pantothenate and CoA biosynthesis - Salmonella enterica subsp. enterica serovar Typhimurium 14028S	2/149	25/1801	0.626093	0.999975	0.945561	STM14_2693/STM14_3153	2	gltD ,panE
Metabolism	Lipid metabolism	seo00071	Fatty acid degradation - Salmonella enterica subsp. enterica serovar Typhimurium 14028S	1/149	13/1801	0.675849	0.999975	0.945561	STM14_1005	1	acd-6
Metabolism	Amino acid metabolism	seo00300	Lysine biosynthesis - Salmonella enterica subsp. enterica serovar Typhimurium 14028S	1/149	13/1801	0.675849	0.999975	0.945561	STM14_4929	1	metL
Metabolism	Lipid metabolism	seo00564	Glycerophospholipid metabolism - Salmonella enterica subsp. enterica serovar Typhimurium 14028S	2/149	28/1801	0.688156	0.999975	0.945561	STM14_3016/STM14_4764	2	eutB,pldB
Metabolism	Carbohydrate metabolism	seo00520	Amino sugar and nucleotide sugar metabolism - Salmonella enterica subsp. enterica serovar Typhimurium 14028S	3/149	42/1801	0.689528	0.999975	0.945561	STM14_2574/STM14_2577/STM14_2578	3	udg,rfbK,rfbM
Metabolism	Carbohydrate metabolism	seo00010	Glycolysis / Gluconeogenesis - Salmonella enterica subsp. enterica serovar Typhimurium 14028S	3/149	43/1801	0.705082	0.999975	0.945561	STM14_0896/STM14_1598/STM14_1995	3	gpmA,celF,nifJ
Metabolism	Carbohydrate metabolism	seo00650	Butanoate metabolism - Salmonella enterica subsp. enterica serovar Typhimurium 14028S	2/149	30/1801	0.724684	0.999975	0.945561	STM14_1648/STM14_1995	2	ydiF,nifJ
Metabolism	Metabolism of other amino acids	seo00470	D-Amino acid metabolism - Salmonella enterica subsp. enterica serovar Typhimurium 14028S	1/149	17/1801	0.771198	0.999975	0.945561	STM14_2905	1	STM14_2905
Metabolism	Metabolism of cofactors and vitamins	seo00740	Riboflavin metabolism - Salmonella enterica subsp. enterica serovar Typhimurium 14028S	1/149	17/1801	0.771198	0.999975	0.945561	STM14_5193	1	phoN
Metabolism	Energy metabolism	seo00720	Other carbon fixation pathways - Salmonella enterica subsp. enterica serovar Typhimurium 14028S	2/149	35/1801	0.800525	0.999975	0.945561	STM14_0886/STM14_1995	2	fumB ,nifJ
Metabolism	Carbohydrate metabolism	seo00500	Starch and sucrose metabolism - Salmonella enterica subsp. enterica serovar Typhimurium 14028S	2/149	36/1801	0.813284	0.999975	0.945561	STM14_1598/STM14_1882	2	celF,treY
Metabolism	Amino acid metabolism	seo00220	Arginine biosynthesis - Salmonella enterica subsp. enterica serovar Typhimurium 14028S	1/149	20/1801	0.823899	0.999975	0.945561	STM14_3607	1	argA
Metabolism	Global and overview maps	seo01212	Fatty acid metabolism - Salmonella enterica subsp. enterica serovar Typhimurium 14028S	1/149	20/1801	0.823899	0.999975	0.945561	STM14_1005	1	acd-6
Metabolism	Amino acid metabolism	seo00330	Arginine and proline metabolism - Salmonella enterica subsp. enterica serovar Typhimurium 14028S	1/149	22/1801	0.852139	0.999975	0.945561	STM14_0198	1	speE
Metabolism	Nucleotide metabolism	seo00240	Pyrimidine metabolism - Salmonella enterica subsp. enterica serovar Typhimurium 14028S	2/149	47/1801	0.912382	0.999975	0.945561	STM14_2618/STM14_2693	2	udk,gltD
Metabolism	Global and overview maps	seo01200	Carbon metabolism - Salmonella enterica subsp. enterica serovar Typhimurium 14028S	6/149	116/1801	0.931428	0.999975	0.945561	STM14_0849/STM14_0886/STM14_0896/STM14_0911/STM14_1995/STM14_3926	6	gltA,fumB ,gpmA,ybhE,nifJ,tdcB
Metabolism	Energy metabolism	seo00680	Methane metabolism - Salmonella enterica subsp. enterica serovar Typhimurium 14028S	1/149	31/1801	0.932834	0.999975	0.945561	STM14_0896	1	gpmA
Metabolism	Nucleotide metabolism	seo00230	Purine metabolism - Salmonella enterica subsp. enterica serovar Typhimurium 14028S	3/149	69/1801	0.93566	0.999975	0.945561	STM14_0618/STM14_1243/STM14_2977	3	allD,STM14_1243,deoD
Metabolism	Global and overview maps	seo01232	Nucleotide metabolism - Salmonella enterica subsp. enterica serovar Typhimurium 14028S	2/149	55/1801	0.950837	0.999975	0.945561	STM14_2618/STM14_2977	2	udk,deoD
Metabolism	Carbohydrate metabolism	seo00640	Propanoate metabolism - Salmonella enterica subsp. enterica serovar Typhimurium 14028S	1/149	37/1801	0.960402	0.999975	0.945561	STM14_3924	1	tdcD
Metabolism	Metabolism of cofactors and vitamins	seo00860	Porphyrin metabolism - Salmonella enterica subsp. enterica serovar Typhimurium 14028S	1/149	37/1801	0.960402	0.999975	0.945561	STM14_4187	1	cysG
Metabolism	Global and overview maps	seo01230	Biosynthesis of amino acids - Salmonella enterica subsp. enterica serovar Typhimurium 14028S	6/149	129/1801	0.965643	0.999975	0.945561	STM14_0385/STM14_0849/STM14_0896/STM14_3607/STM14_3926/STM14_4929	6	leuC ,gltA,gpmA,argA,tdcB,metL
Metabolism	Carbohydrate metabolism	seo00620	Pyruvate metabolism - Salmonella enterica subsp. enterica serovar Typhimurium 14028S	2/149	61/1801	0.968509	0.999975	0.945561	STM14_0886/STM14_1995	2	fumB ,nifJ
Metabolism	Carbohydrate metabolism	seo00030	Pentose phosphate pathway - Salmonella enterica subsp. enterica serovar Typhimurium 14028S	1/149	41/1801	0.972188	0.999975	0.945561	STM14_0911	1	ybhE
Metabolism	Global and overview maps	seo01110	Biosynthesis of secondary metabolites - Salmonella enterica subsp. enterica serovar Typhimurium 14028S	21/149	363/1801	0.982111	0.999975	0.945561	STM14_0198/STM14_0385/STM14_0849/STM14_0886/STM14_0896/STM14_0911/STM14_1005/STM14_1882/STM14_1995/STM14_2577/STM14_2578/STM14_2588/STM14_2590/STM14_2905/STM14_2977/STM14_3153/STM14_3480/STM14_3607/STM14_3926/STM14_4187/STM14_4929	21	speE,leuC ,gltA,fumB ,gpmA,ybhE,acd-6 ,treY,nifJ,rfbK,rfbM,rfbC,rfbD_2,STM14_2905,deoD ,panE ,iacP,argA,tdcB,cysG,metL
Metabolism	Global and overview maps	seo01120	Microbial metabolism in diverse environments - Salmonella enterica subsp. enterica serovar Typhimurium 14028S	16/149	294/1801	0.983299	0.999975	0.945561	STM14_0618/STM14_0849/STM14_0886/STM14_0896/STM14_0911/STM14_1035/STM14_1036/STM14_1243/STM14_1648/STM14_1906/STM14_1995/STM14_2888/STM14_3587/STM14_3590/STM14_4187/STM14_4929	16	allD,gltA,fumB ,gpmA,ybhE,ulaA_1,STM14_1036,STM14_1243,ydiF,narY,nifJ,STM14_2888,fucA,fucI,cysG,metL
Metabolism	Global and overview maps	seo01240	Biosynthesis of cofactors - Salmonella enterica subsp. enterica serovar Typhimurium 14028S	5/149	159/1801	0.998216	0.999975	0.945561	STM14_2574/STM14_2918/STM14_3153/STM14_3739/STM14_4187	5	udg,pdxB,panE ,gshB,cysG
Genetic Information Processing	Translation	seo00970	Aminoacyl-tRNA biosynthesis - Salmonella enterica subsp. enterica serovar Typhimurium 14028S	1/149	109/1801	0.99994	0.999975	0.945561	STM14_1297	1	serX
Environmental Information Processing	Membrane transport	seo02010	ABC transporters - Salmonella enterica subsp. enterica serovar Typhimurium 14028S	3/149	173/1801	0.999975	0.999975	0.945561	STM14_4297/STM14_4901/STM14_5122	3	ftsX,lsrD ,STM14_5122

## Sheet: SEN_Sprouts_GO
GO.ID	Term	Annotated	Significant	Expected	classicFisher	gene_names
GO:0051674	localization of cell	43	24	1.23	1.1e-27	flgA,flgC,flgD,flgE,flgF,flgG,flgH,flgJ,flgK,flgL,cheY,motB,motA,fliD,fliE,fliF,fliG,fliH,fliI,fliJ,fliK,fliL,fliM,fliO
GO:0071973	bacterial-type flagellum-dependent cell motility	45	25	1.28	9.3e-21	flgA,flgC,flgD,flgE,flgF,flgG,flgH,flgJ,flgK,flgL,cheY,cheA,motA,fliZ,fliD,fliE,fliF,fliG,fliH,fliI,fliJ,fliK,fliL,fliM,yhjH
GO:0040011	locomotion	66	30	1.88	2.5e-18	flgA,flgC,flgD,flgE,flgF,flgG,flgH,flgJ,flgK,flgL,cheY,cheR,tar,cheW,cheA,motB,motA,fliZ,fliD,fliE,fliF,fliG,fliH,fliI,fliJ,fliK,fliL,fliM,fliO,yhjH
GO:0044780	bacterial-type flagellum assembly	18	11	0.51	1.4e-13	flgN,flgJ,flgK,flhA,flhB,flhD,fliG,fliI,fliK,fliQ,fliR
GO:0006935	chemotaxis	23	12	0.66	5.5e-11	cheY,cheR,tar,cheW,cheA,motB,motA,fliG,fliJ,fliL,fliM,fliO
GO:0071978	bacterial-type flagellum-dependent swarming motility	11	6	0.31	1.8e-07	flgC,flgD,flgF,flgG,motA,fliL
GO:0002790	peptide secretion	28	8	0.8	6.0e-07	flhA,flhB,fliI,fliQ,tolC,tatA,ytfM,ytfN
GO:0009246	enterobacterial common antigen biosynthetic process	13	6	0.37	6.5e-07	wecA,wecB,wecC,wecE,wecF,rffM
GO:0044781	bacterial-type flagellum organization	27	16	0.77	9.4e-07	flgN,flgA,flgD,flgJ,flgK,flhA,flhB,flhD,fliG,fliH,fliI,fliJ,fliK,fliO,fliQ,fliR
GO:0009306	protein secretion	28	8	0.8	2.6e-06	flhA,flhB,fliI,fliQ,tolC,tatA,ytfM,ytfN
GO:1901875	positive regulation of post-translational protein modification	3	3	0.09	2.2e-05	tar,cheW,cheA
GO:0097588	archaeal or bacterial-type flagellum-dependent cell motility	47	27	1.34	0.00039	flgA,flgC,flgD,flgE,flgF,flgG,flgH,flgJ,flgK,flgL,cheY,cheA,motB,motA,fliZ,fliD,fliE,fliF,fliG,fliH,fliI,fliJ,fliK,fliL,fliM,fliO,yhjH
GO:0000160	phosphorelay signal transduction system	62	7	1.77	0.00164	cheY,cheA,uvrY,rcsB,rcsC,envZ,ompR
GO:1902021	regulation of bacterial-type flagellum-dependent cell motility	9	3	0.26	0.00166	cheA,fliZ,yhjH
GO:0043953	protein transport by the Tat complex	3	2	0.09	0.00237	tatA,tatC
GO:0001896	autolysis	4	2	0.11	0.00465	nlpD,envC
GO:0050920	regulation of chemotaxis	4	2	0.11	0.00465	tar,cheA
GO:0000920	septum digestion after cytokinesis	5	2	0.14	0.00760	nlpD,envC
GO:0015833	peptide transport	95	14	2.71	0.00776	flhA,flhB,fliH,fliI,fliJ,fliQ,fliR,tolC,dtpB,tatA,tatC,ytfM,ytfN,tig
GO:0044419	biological process involved in interspecies interaction between organisms	103	7	2.94	0.01114	fliA,fliE,nlpD,tolC,dsbA,ytfM,ytfN
GO:0031325	positive regulation of cellular metabolic process	105	7	3	0.01455	tar,cheW,cheA,flhD,rcsB,deaD,ompR
GO:0065002	intracellular protein transmembrane transport	7	2	0.2	0.01538	tatA,tatC
GO:0007049	cell cycle	82	6	2.34	0.01924	nlpD,nlpI,damX,envC,yifE,tig
GO:0015074	DNA integration	8	2	0.23	0.02013	fliZ,fliE
GO:0032879	regulation of localization	21	3	0.6	0.02054	cheA,fliZ,yhjH
GO:0050896	response to stimulus	805	34	22.97	0.02350	flgH,cheY,cheR,tar,cheW,cheA,motB,motA,uvrY,fliG,fliJ,fliL,fliM,fliO,rcsA,mglA,rcsB,rcsC,arnT,lpxD,nlpD,tolC,deaD,envZ,ompR,dtpB,yhjK,envC,tatC,dsbA,typA,oxyR,tig,htpG
GO:0051345	positive regulation of hydrolase activity	9	2	0.26	0.02541	nlpD,envC
GO:0015031	protein transport	86	14	2.45	0.02577	flhA,flhB,fliH,fliI,fliJ,fliQ,fliR,tolC,dtpB,tatA,tatC,ytfM,ytfN,tig
GO:0097502	mannosylation	1	1	0.03	0.02853	arnT
GO:0035307	positive regulation of protein dephosphorylation	1	1	0.03	0.02853	cheA
GO:0031400	negative regulation of protein modification process	1	1	0.03	0.02853	cheA
GO:0006493	protein O-linked glycosylation	1	1	0.03	0.02853	arnT
GO:0047484	regulation of response to osmotic stress	1	1	0.03	0.02853	envZ
GO:0051083	de novo' cotranslational protein folding	1	1	0.03	0.02853	tig
GO:0048255	mRNA stabilization	1	1	0.03	0.02853	deaD
GO:0052653	3',5'-cyclic diguanylic acid metabolic process	1	1	0.03	0.02853	yhjK
GO:0036065	fucosylation	1	1	0.03	0.02853	wecF
GO:0046777	protein autophosphorylation	24	3	0.68	0.02940	cheA,rcsC,envZ
GO:0018106	peptidyl-histidine phosphorylation	25	3	0.71	0.03274	cheA,rcsC,envZ
GO:2000142	regulation of DNA-templated transcription initiation	25	3	0.71	0.03274	fliA,rpoS,oxyR

## Sheet: SEN_Sprouts_KEGG
category	subcategory	ID	Description	GeneRatio	BgRatio	p-value	p.adjust	q-value	geneID	Count	gene_names
Cellular Processes	Cell motility	seo02040	Flagellar assembly - Salmonella enterica subsp. enterica serovar Typhimurium 14028S	32/64	45/1801	2.45606e-40	4.66652e-39	3.36093e-39	STM14_2374/STM14_1341/STM14_1343/STM14_1346/STM14_1347/STM14_1348/STM14_1349/STM14_1350/STM14_1351/STM14_1353/STM14_1354/STM14_1355/STM14_2327/STM14_2328/STM14_2337/STM14_2338/STM14_2341/STM14_2373/STM14_2378/STM14_2380/STM14_2388/STM14_2390/STM14_2391/STM14_2392/STM14_2393/STM14_2394/STM14_2395/STM14_2396/STM14_2397/STM14_2399/STM14_2401/STM14_2402	32	fliA,flgN,flgA,flgC,flgD,flgE,flgF,flgG,flgH,flgJ,flgK,flgL,flhA,flhB,motB,motA,flhD,fliZ,fliC,fliD,fliE,fliF,fliG,fliH,fliI,fliJ,fliK,fliL,fliM,fliO,fliQ,fliR
Cellular Processes	Cell motility	seo02030	Bacterial chemotaxis - Salmonella enterica subsp. enterica serovar Typhimurium 14028S	9/64	23/1801	2.82214e-08	2.68103e-07	1.93094e-07	STM14_2331/STM14_2333/STM14_2334/STM14_2335/STM14_2336/STM14_2337/STM14_2338/STM14_2391/STM14_2397	9	cheY,cheR,cheM,cheW,cheA,motB,motA,fliG,fliM
Environmental Information Processing	Signal transduction	seo02020	Two-component system - Salmonella enterica subsp. enterica serovar Typhimurium 14028S	19/64	215/1801	8.35198e-05	0.000528959	0.000380968	STM14_2374/STM14_2331/STM14_2333/STM14_2334/STM14_2335/STM14_2336/STM14_2338/STM14_2341/STM14_2365/STM14_2378/STM14_2403/STM14_2801/STM14_2802/STM14_3566/STM14_3859/STM14_4216/STM14_4217/STM14_4718/STM14_4719	19	fliA,cheY,cheR,cheM,cheW,cheA,motA,flhD,uvrY,fliC,rcsA,rcsB,rcsC,barA,tolC,envZ,ompR,wecB,wecC
Metabolism	Glycan biosynthesis and metabolism	seo00540	Lipopolysaccharide biosynthesis - Salmonella enterica subsp. enterica serovar Typhimurium 14028S	5/64	32/1801	0.00463879	0.0220343	0.0158695	STM14_0268/STM14_2839/STM14_4475/STM14_4478/STM14_4480	5	lpxD,arnT,rfaK,rfaJ,rfaB
Metabolism	Glycan biosynthesis and metabolism	seo00543	Exopolysaccharide biosynthesis - Salmonella enterica subsp. enterica serovar Typhimurium 14028S	3/64	13/1801	0.00948868	0.036057	0.025969	STM14_4716/STM14_4725/STM14_4727	3	rfe,wecF,wecG
Metabolism	Glycan biosynthesis and metabolism	seo00541	Biosynthesis of various nucleotide sugars - Salmonella enterica subsp. enterica serovar Typhimurium 14028S	4/64	36/1801	0.0364009	0.115269	0.0830196	STM14_2590/STM14_4718/STM14_4719/STM14_4723	4	rfbD_2,wecB,wecC,wecE
Metabolism	Global and overview maps	seo01250	Biosynthesis of nucleotide sugars - Salmonella enterica subsp. enterica serovar Typhimurium 14028S	4/64	50/1801	0.0986725	0.267825	0.192894	STM14_2590/STM14_4718/STM14_4719/STM14_4723	4	rfbD_2,wecB,wecC,wecE
Human Diseases	Drug resistance: antimicrobial	seo01503	Cationic antimicrobial peptide (CAMP) resistance - Salmonella enterica subsp. enterica serovar Typhimurium 14028S	3/64	35/1801	0.125281	0.285095	0.205332	STM14_2839/STM14_3859/STM14_4806	3	arnT,tolC,dsbA_2
Genetic Information Processing	Folding, sorting and degradation	seo03060	Protein export - Salmonella enterica subsp. enterica serovar Typhimurium 14028S	2/64	19/1801	0.144464	0.285095	0.205332	STM14_4779/STM14_4781	2	tatA,tatC
Environmental Information Processing	Membrane transport	seo03070	Bacterial secretion system - Salmonella enterica subsp. enterica serovar Typhimurium 14028S	3/64	38/1801	0.15005	0.285095	0.205332	STM14_3859/STM14_4779/STM14_4781	3	tolC,tatA,tatC
Metabolism	Biosynthesis of other secondary metabolites	seo00521	Streptomycin biosynthesis - Salmonella enterica subsp. enterica serovar Typhimurium 14028S	1/64	10/1801	0.304239	0.525505	0.37848	STM14_2590	1	rfbD_2
Human Diseases	Infectious disease: bacterial	seo05132	Salmonella infection - Salmonella enterica subsp. enterica serovar Typhimurium 14028S	2/64	35/1801	0.355431	0.562765	0.405316	STM14_0572/STM14_2378	2	htpG,fliC
Genetic Information Processing	Folding, sorting and degradation	seo03018	RNA degradation - Salmonella enterica subsp. enterica serovar Typhimurium 14028S	1/64	16/1801	0.44088	0.644363	0.464084	STM14_3962	1	deaD
Human Diseases	Drug resistance: antimicrobial	seo01501	beta-Lactam resistance - Salmonella enterica subsp. enterica serovar Typhimurium 14028S	1/64	21/1801	0.534277	0.72509	0.522225	STM14_3859	1	tolC
Cellular Processes	Cellular community - prokaryotes	seo02024	Quorum sensing - Salmonella enterica subsp. enterica serovar Typhimurium 14028S	2/64	60/1801	0.638534	0.808809	0.582522	STM14_2341/STM14_2403	2	flhD,rcsA
Metabolism	Carbohydrate metabolism	seo00520	Amino sugar and nucleotide sugar metabolism - Salmonella enterica subsp. enterica serovar Typhimurium 14028S	1/64	42/1801	0.785096	0.902749	0.650179	STM14_4718	1	wecB
Metabolism	Energy metabolism	seo00190	Oxidative phosphorylation - Salmonella enterica subsp. enterica serovar Typhimurium 14028S	1/64	45/1801	0.807723	0.902749	0.650179	STM14_0520	1	cyoD
Environmental Information Processing	Membrane transport	seo02010	ABC transporters - Salmonella enterica subsp. enterica serovar Typhimurium 14028S	1/64	173/1801	0.99862	1	0.720221	STM14_2696	1	mglA
Metabolism	Global and overview maps	seo01110	Biosynthesis of secondary metabolites - Salmonella enterica subsp. enterica serovar Typhimurium 14028S	1/64	363/1801	1	1	0.720221	STM14_2590	1	rfbD_2

## Sheet: STM_Sprouts_GO
GO.ID	Term	Annotated	Significant	Expected	classicFisher	gene_names
GO:0009246	enterobacterial common antigen biosynthetic process	13	5	0.15	2e-07	wecA,wecB,wecC,wecE,wecF
GO:0043953	protein transport by the Tat complex	3	2	0.04	0.0004	tatB,tatC
GO:0065002	intracellular protein transmembrane transport	7	2	0.08	0.0027	tatB,tatC
GO:0002790	peptide secretion	28	3	0.33	0.0040	tatB,ytfM,ytfN
GO:0009306	protein secretion	28	3	0.33	0.0040	tatB,ytfM,ytfN
GO:0036065	fucosylation	1	1	0.01	0.0118	wecF
GO:0051083	de novo' cotranslational protein folding	1	1	0.01	0.0118	tig
GO:0006799	polyphosphate biosynthetic process	1	1	0.01	0.0118	ppk
GO:0007059	chromosome segregation	17	2	0.2	0.0164	minD,yifE
GO:0009273	peptidoglycan-based cell wall biogenesis	49	2	0.58	0.0231	ldcA,envC
GO:0044038	cell wall macromolecule biosynthetic process	49	2	0.58	0.0231	ldcA,wecA
GO:0071288	cellular response to mercury ion	2	1	0.02	0.0234	glpF
GO:0019676	ammonia assimilation cycle	2	1	0.02	0.0234	gltB
GO:1903830	magnesium ion transmembrane transport	2	1	0.02	0.0234	corA
GO:0015793	glycerol transmembrane transport	2	1	0.02	0.0234	glpF
GO:0022417	protein maturation by protein folding	2	1	0.02	0.0234	skp
GO:0009050	glycopeptide catabolic process	2	1	0.02	0.0234	ldcA
GO:0051409	response to nitrosative stress	2	1	0.02	0.0234	oxyR
GO:0061077	chaperone-mediated protein folding	23	2	0.27	0.0291	skp,tig
GO:0006935	chemotaxis	23	2	0.27	0.0291	fliJ,fliL
GO:0044419	biological process involved in interspecies interaction between organisms	103	4	1.21	0.0310	fliA,dsbA,ytfM,ytfN
GO:2000142	regulation of DNA-templated transcription initiation	25	2	0.29	0.0340	fliA,oxyR
GO:0015833	peptide transport	95	6	1.12	0.0343	fliJ,tatB,tatC,ytfM,ytfN,tig
GO:0097054	L-glutamate biosynthetic process	3	1	0.04	0.0349	gltB
GO:0043335	protein unfolding	4	1	0.05	0.0463	tig
GO:0035444	nickel cation transmembrane transport	4	1	0.05	0.0463	corA
GO:0032978	protein insertion into membrane from inner side	4	1	0.05	0.0463	skp
GO:0001896	autolysis	4	1	0.05	0.0463	envC
GO:0043254	regulation of protein-containing complex assembly	30	2	0.35	0.0476	fliA,oxyR
GO:0000920	septum digestion after cytokinesis	5	1	0.06	0.0575	envC
GO:0000103	sulfate assimilation	5	1	0.06	0.0575	cysZ
GO:0006072	glycerol-3-phosphate metabolic process	5	1	0.06	0.0575	glpK
GO:0050821	protein stabilization	5	1	0.06	0.0575	skp
GO:0051782	negative regulation of cell division	5	1	0.06	0.0575	minD
GO:0007049	cell cycle	82	4	0.97	0.0638	minD,envC,yifE,tig
GO:0015685	ferric-enterobactin import into cell	6	1	0.07	0.0686	fepE
GO:1902358	sulfate transmembrane transport	7	1	0.08	0.0796	cysZ
GO:0015031	protein transport	86	6	1.01	0.0798	fliJ,tatB,tatC,ytfM,ytfN,tig
GO:0006071	glycerol metabolic process	16	2	0.19	0.0881	glpK,glpF
GO:0051674	localization of cell	43	2	0.51	0.0899	fliJ,fliL

## Sheet: STM_Sprouts_KEGG
category	subcategory	ID	Description	GeneRatio	BgRatio	p-value	p.adjust	q-value	geneID	Count	gene_names
Metabolism	Glycan biosynthesis and metabolism	seo00541	Biosynthesis of various nucleotide sugars - Salmonella enterica subsp. enterica serovar Typhimurium 14028S	4/16	36/1801	0.000206591	0.00413183	0.00282704	STM14_2835/STM14_4718/STM14_4719/STM14_4723	4	flmB ,wecB,wecC,wecE
Metabolism	Global and overview maps	seo01250	Biosynthesis of nucleotide sugars - Salmonella enterica subsp. enterica serovar Typhimurium 14028S	4/16	50/1801	0.000748847	0.00748847	0.00512369	STM14_2835/STM14_4718/STM14_4719/STM14_4723	4	flmB ,wecB,wecC,wecE
Metabolism	Glycan biosynthesis and metabolism	seo00543	Exopolysaccharide biosynthesis - Salmonella enterica subsp. enterica serovar Typhimurium 14028S	2/16	13/1801	0.00545382	0.0325201	0.0222506	STM14_4716/STM14_4725	2	rfe,wecF
Cellular Processes	Cell motility	seo02040	Flagellar assembly - Salmonella enterica subsp. enterica serovar Typhimurium 14028S	3/16	45/1801	0.00650402	0.0325201	0.0222506	STM14_2374/STM14_2394/STM14_2396	3	fliA,fliJ,fliL
Genetic Information Processing	Folding, sorting and degradation	seo03060	Protein export - Salmonella enterica subsp. enterica serovar Typhimurium 14028S	2/16	19/1801	0.0115903	0.046361	0.0317207	STM14_4780/STM14_4781	2	tatB,tatC
Human Diseases	Drug resistance: antimicrobial	seo01503	Cationic antimicrobial peptide (CAMP) resistance - Salmonella enterica subsp. enterica serovar Typhimurium 14028S	2/16	35/1801	0.0371276	0.12341	0.0844385	STM14_2835/STM14_4806	2	flmB ,dsbA_2
Environmental Information Processing	Membrane transport	seo03070	Bacterial secretion system - Salmonella enterica subsp. enterica serovar Typhimurium 14028S	2/16	38/1801	0.0431935	0.12341	0.0844385	STM14_4780/STM14_4781	2	tatB,tatC
Metabolism	Lipid metabolism	seo00561	Glycerolipid metabolism - Salmonella enterica subsp. enterica serovar Typhimurium 14028S	1/16	12/1801	0.101846	0.252493	0.172758	STM14_4912	1	glpK
Environmental Information Processing	Signal transduction	seo02020	Two-component system - Salmonella enterica subsp. enterica serovar Typhimurium 14028S	4/16	215/1801	0.113622	0.252493	0.172758	STM14_2374/STM14_2835/STM14_4718/STM14_4719	4	fliA,flmB ,wecB,wecC
Genetic Information Processing	Folding, sorting and degradation	seo03018	RNA degradation - Salmonella enterica subsp. enterica serovar Typhimurium 14028S	1/16	16/1801	0.133574	0.267149	0.182786	STM14_3066	1	ppk
Metabolism	Energy metabolism	seo00910	Nitrogen metabolism - Salmonella enterica subsp. enterica serovar Typhimurium 14028S	1/16	23/1801	0.186585	0.339245	0.232115	STM14_4020	1	gltB
Metabolism	Amino acid metabolism	seo00250	Alanine, aspartate and glutamate metabolism - Salmonella enterica subsp. enterica serovar Typhimurium 14028S	1/16	32/1801	0.250279	0.405821	0.277667	STM14_4020	1	gltB
Metabolism	Carbohydrate metabolism	seo00630	Glyoxylate and dicarboxylate metabolism - Salmonella enterica subsp. enterica serovar Typhimurium 14028S	1/16	34/1801	0.263784	0.405821	0.277667	STM14_2289	1	eda
Metabolism	Carbohydrate metabolism	seo00030	Pentose phosphate pathway - Salmonella enterica subsp. enterica serovar Typhimurium 14028S	1/16	41/1801	0.309275	0.417591	0.28572	STM14_2289	1	eda
Metabolism	Carbohydrate metabolism	seo00520	Amino sugar and nucleotide sugar metabolism - Salmonella enterica subsp. enterica serovar Typhimurium 14028S	1/16	42/1801	0.315554	0.417591	0.28572	STM14_4718	1	wecB
Metabolism	Energy metabolism	seo00190	Oxidative phosphorylation - Salmonella enterica subsp. enterica serovar Typhimurium 14028S	1/16	45/1801	0.334073	0.417591	0.28572	STM14_3066	1	ppk
Metabolism	Global and overview maps	seo01200	Carbon metabolism - Salmonella enterica subsp. enterica serovar Typhimurium 14028S	1/16	116/1801	0.656936	0.772866	0.528803	STM14_2289	1	eda
Metabolism	Global and overview maps	seo01230	Biosynthesis of amino acids - Salmonella enterica subsp. enterica serovar Typhimurium 14028S	1/16	129/1801	0.697089	0.774543	0.529951	STM14_4020	1	gltB
Metabolism	Global and overview maps	seo01120	Microbial metabolism in diverse environments - Salmonella enterica subsp. enterica serovar Typhimurium 14028S	2/16	294/1801	0.76327	0.803442	0.549723	STM14_2289/STM14_4020	2	eda,gltB
Metabolism	Global and overview maps	seo01110	Biosynthesis of secondary metabolites - Salmonella enterica subsp. enterica serovar Typhimurium 14028S	1/16	363/1801	0.973173	0.973173	0.665855	STM14_4020	1	gltB

## Sheet: Onions_STM_GO
GO.ID	Term	Annotated	Significant	Expected	classicFisher	gene_names
GO:0009246	enterobacterial common antigen biosynthetic process	13	6	0.35	4.4e-07	wecB,wecC,wecD,wecE,wzxE,wecF
GO:0009314	response to radiation	83	9	2.22	0.00063	yadG,mrcB,deaD,dam,recG,uvrD,tatC,holC,holD
GO:0032775	DNA methylation on adenine	4	2	0.11	0.00409	prmB,dam
GO:0035444	nickel cation transmembrane transport	4	2	0.11	0.00409	zntA,corA
GO:0000451	rRNA 2'-O-methylation	5	2	0.13	0.00670	rsmI,rlmB
GO:0090305	nucleic acid phosphodiester bond hydrolysis	68	6	1.82	0.00880	rnd,xseA,pnp,rph,rnr,holD
GO:0010501	RNA secondary structure unwinding	7	2	0.19	0.01359	deaD,recG
GO:0065002	intracellular protein transmembrane transport	7	2	0.19	0.01359	secA,tatC
GO:0046618	xenobiotic export from cell	8	2	0.21	0.01781	tolC,acrB
GO:0006298	mismatch repair	8	2	0.21	0.01781	dam,uvrD
GO:0006824	cobalt ion transport	8	2	0.21	0.01781	zntA,corA
GO:0006351	DNA-templated transcription	297	11	7.94	0.02167	rapA,csgD,pcnB,hilC,rpoS,sspA,hdfR,nsrR,yjjQ,nadR,hupB
GO:0006402	mRNA catabolic process	12	3	0.32	0.02198	deaD,pnp,rnr
GO:0034470	ncRNA processing	102	6	2.73	0.02590	rnd,rsmI,rsmD,rph,rnr,rlmB
GO:0006799	polyphosphate biosynthetic process	1	1	0.03	0.02675	ppk
GO:0071423	malate transmembrane transport	1	1	0.03	0.02675	dctA
GO:0015692	lead ion transport	1	1	0.03	0.02675	zntA
GO:0070581	rolling circle DNA replication	1	1	0.03	0.02675	uvrD
GO:0000032	cell wall mannoprotein biosynthetic process	1	1	0.03	0.02675	manA
GO:0010312	detoxification of zinc ion	1	1	0.03	0.02675	zntA
GO:1902328	bacterial-type DNA replication initiation	1	1	0.03	0.02675	dam
GO:0019309	mannose catabolic process	1	1	0.03	0.02675	manA
GO:0048255	mRNA stabilization	1	1	0.03	0.02675	deaD
GO:0010446	response to alkaline pH	1	1	0.03	0.02675	nadR
GO:0036065	fucosylation	1	1	0.03	0.02675	wecF
GO:0009252	peptidoglycan biosynthetic process	47	4	1.26	0.03536	ldcA,mrcB,mrcA,dacA
GO:0009409	response to cold	16	3	0.43	0.03832	deaD,typA,rnr
GO:0009423	chorismate biosynthetic process	12	2	0.32	0.03918	aroA,aroC
GO:0008360	regulation of cell shape	50	4	1.34	0.04301	ldcA,mrcB,mrcA,dacA
GO:0044036	cell wall macromolecule metabolic process	52	5	1.39	0.04394	manA,ldcA,mrcB,mrcA,dacA
GO:0010165	response to X-ray	13	2	0.35	0.04551	yadG,mrcB
GO:0044038	cell wall macromolecule biosynthetic process	49	5	1.31	0.05085	manA,ldcA,mrcB,mrcA,dacA
GO:0051595	response to methylglyoxal	2	1	0.05	0.05279	yjjQ
GO:0009050	glycopeptide catabolic process	2	1	0.05	0.05279	ldcA
GO:0018364	peptidyl-glutamine methylation	2	1	0.05	0.05279	prmB
GO:0019310	inositol catabolic process	2	1	0.05	0.05279	iolE
GO:0019676	ammonia assimilation cycle	2	1	0.05	0.05279	gltB
GO:0031297	replication fork processing	2	1	0.05	0.05279	uvrD
GO:0032298	positive regulation of DNA-templated DNA replication initiation	2	1	0.05	0.05279	holC
GO:1903830	magnesium ion transmembrane transport	2	1	0.05	0.05279	corA

## Sheet: Onions_STM_KEGG
category	subcategory	ID	Description	GeneRatio	BgRatio	p-value	p.adjust	q-value	geneID	Count	gene_names
Genetic Information Processing	Folding, sorting and degradation	seo03018	RNA degradation - Salmonella enterica subsp. enterica serovar Typhimurium 14028S	5/52	16/1801	5.67371e-05	0.00249643	0.00215004	STM14_0218/STM14_3066/STM14_3962/STM14_3964/STM14_5250	5	pcnB,ppk,deaD,pnp,vacB
Genetic Information Processing	Replication and repair	seo03430	Mismatch repair - Salmonella enterica subsp. enterica serovar Typhimurium 14028S	5/52	24/1801	0.000463043	0.010187	0.00877345	STM14_3077/STM14_4196/STM14_4752/STM14_5372/STM14_5475	5	xseA,dam,uvrD,holC,holD
Metabolism	Global and overview maps	seo01250	Biosynthesis of nucleotide sugars - Salmonella enterica subsp. enterica serovar Typhimurium 14028S	5/52	50/1801	0.0130657	0.18408	0.158538	STM14_1769/STM14_4718/STM14_4719/STM14_4722/STM14_4723	5	manA,wecB,wecC,wecD,wecE
Metabolism	Glycan biosynthesis and metabolism	seo00541	Biosynthesis of various nucleotide sugars - Salmonella enterica subsp. enterica serovar Typhimurium 14028S	4/52	36/1801	0.0183863	0.18408	0.158538	STM14_4718/STM14_4719/STM14_4722/STM14_4723	4	wecB,wecC,wecD,wecE
Human Diseases	Drug resistance: antimicrobial	seo01501	beta-Lactam resistance - Salmonella enterica subsp. enterica serovar Typhimurium 14028S	3/52	21/1801	0.0209182	0.18408	0.158538	STM14_0559/STM14_3859/STM14_4205	3	acrB,tolC,mrcA
Metabolism	Glycan biosynthesis and metabolism	seo00550	Peptidoglycan biosynthesis - Salmonella enterica subsp. enterica serovar Typhimurium 14028S	3/52	26/1801	0.036961	0.268958	0.231638	STM14_0226/STM14_0744/STM14_4205	3	mrcB,dacA,mrcA
Metabolism	Lipid metabolism	seo00561	Glycerolipid metabolism - Salmonella enterica subsp. enterica serovar Typhimurium 14028S	2/52	12/1801	0.0448578	0.268958	0.231638	STM14_4912/STM14_4939	2	glpK,gldA_2
Genetic Information Processing	Replication and repair	seo03440	Homologous recombination - Salmonella enterica subsp. enterica serovar Typhimurium 14028S	3/52	29/1801	0.0489014	0.268958	0.231638	STM14_4509/STM14_5372/STM14_5475	3	recG,holC,holD
Metabolism	Glycan biosynthesis and metabolism	seo00540	Lipopolysaccharide biosynthesis - Salmonella enterica subsp. enterica serovar Typhimurium 14028S	3/52	32/1801	0.0625048	0.305579	0.263178	STM14_2773/STM14_4476/STM14_4480	3	STM14_2773,rfaZ,rfaB
Environmental Information Processing	Membrane transport	seo03070	Bacterial secretion system - Salmonella enterica subsp. enterica serovar Typhimurium 14028S	3/52	38/1801	0.0943248	0.375159	0.323104	STM14_0162/STM14_3859/STM14_4781	3	secA,tolC,tatC
Genetic Information Processing	Replication and repair	seo03030	DNA replication - Salmonella enterica subsp. enterica serovar Typhimurium 14028S	2/52	19/1801	0.102316	0.375159	0.323104	STM14_5372/STM14_5475	2	holC,holD
Genetic Information Processing	Folding, sorting and degradation	seo03060	Protein export - Salmonella enterica subsp. enterica serovar Typhimurium 14028S	2/52	19/1801	0.102316	0.375159	0.323104	STM14_0162/STM14_4781	2	secA,tatC
Metabolism	Energy metabolism	seo00710	Carbon fixation by Calvin cycle - Salmonella enterica subsp. enterica serovar Typhimurium 14028S	2/52	21/1801	0.121202	0.410224	0.353303	STM14_4170/STM14_4215	2	prkB,pckA
Metabolism	Amino acid metabolism	seo00400	Phenylalanine, tyrosine and tryptophan biosynthesis - Salmonella enterica subsp. enterica serovar Typhimurium 14028S	2/52	22/1801	0.130949	0.411554	0.354449	STM14_1106/STM14_2933	2	aroA,aroC
Metabolism	Carbohydrate metabolism	seo00020	Citrate cycle (TCA cycle) - Salmonella enterica subsp. enterica serovar Typhimurium 14028S	2/52	30/1801	0.213906	0.627457	0.540394	STM14_0886/STM14_4215	2	fumB ,pckA
Metabolism	Carbohydrate metabolism	seo00562	Inositol phosphate metabolism - Salmonella enterica subsp. enterica serovar Typhimurium 14028S	1/52	10/1801	0.254518	0.655294	0.564368	STM14_5316	1	STM14_5316
Human Diseases	Drug resistance: antimicrobial	seo01503	Cationic antimicrobial peptide (CAMP) resistance - Salmonella enterica subsp. enterica serovar Typhimurium 14028S	2/52	35/1801	0.268075	0.655294	0.564368	STM14_0559/STM14_3859	2	acrB,tolC
Human Diseases	Infectious disease: bacterial	seo05132	Salmonella infection - Salmonella enterica subsp. enterica serovar Typhimurium 14028S	2/52	35/1801	0.268075	0.655294	0.564368	STM14_3462/STM14_3481	2	avrA,sipA
Metabolism	Glycan biosynthesis and metabolism	seo00543	Exopolysaccharide biosynthesis - Salmonella enterica subsp. enterica serovar Typhimurium 14028S	1/52	13/1801	0.317618	0.735537	0.633477	STM14_4725	1	wecF
Metabolism	Carbohydrate metabolism	seo00520	Amino sugar and nucleotide sugar metabolism - Salmonella enterica subsp. enterica serovar Typhimurium 14028S	2/52	42/1801	0.343839	0.751381	0.647123	STM14_1769/STM14_4718	2	manA,wecB
Metabolism	Carbohydrate metabolism	seo00660	C5-Branched dibasic acid metabolism - Salmonella enterica subsp. enterica serovar Typhimurium 14028S	1/52	16/1801	0.375472	0.751381	0.647123	STM14_3767	1	abfT-1
Cellular Processes	Cell motility	seo02040	Flagellar assembly - Salmonella enterica subsp. enterica serovar Typhimurium 14028S	2/52	45/1801	0.375691	0.751381	0.647123	STM14_1343/STM14_1349	2	flgA,flgF
Genetic Information Processing	Translation	seo03010	Ribosome - Salmonella enterica subsp. enterica serovar Typhimurium 14028S	3/52	78/1801	0.393507	0.752796	0.648341	STM14_0297/STM14_4099/STM14_4798	3	rrlH,rrlD,rrlA
Environmental Information Processing	Membrane transport	seo02060	Phosphotransferase system (PTS) - Salmonella enterica subsp. enterica serovar Typhimurium 14028S	2/52	53/1801	0.457343	0.808372	0.696205	STM14_4562/STM14_5450	2	STM14_4562,manL _2
Metabolism	Energy metabolism	seo00910	Nitrogen metabolism - Salmonella enterica subsp. enterica serovar Typhimurium 14028S	1/52	23/1801	0.492401	0.808372	0.696205	STM14_4020	1	gltB
Metabolism	Metabolism of cofactors and vitamins	seo00760	Nicotinate and nicotinamide metabolism - Salmonella enterica subsp. enterica serovar Typhimurium 14028S	1/52	24/1801	0.507246	0.808372	0.696205	STM14_5501	1	nadR
Metabolism	Carbohydrate metabolism	seo00052	Galactose metabolism - Salmonella enterica subsp. enterica serovar Typhimurium 14028S	1/52	25/1801	0.521666	0.808372	0.696205	STM14_4562	1	STM14_4562
Metabolism	Metabolism of other amino acids	seo00480	Glutathione metabolism - Salmonella enterica subsp. enterica serovar Typhimurium 14028S	1/52	25/1801	0.521666	0.808372	0.696205	STM14_3739	1	gshB
Metabolism	Carbohydrate metabolism	seo00620	Pyruvate metabolism - Salmonella enterica subsp. enterica serovar Typhimurium 14028S	2/52	61/1801	0.53279	0.808372	0.696205	STM14_0886/STM14_4215	2	fumB ,pckA
Metabolism	Amino acid metabolism	seo00250	Alanine, aspartate and glutamate metabolism - Salmonella enterica subsp. enterica serovar Typhimurium 14028S	1/52	32/1801	0.611638	0.853193	0.734807	STM14_4020	1	gltB
Metabolism	Energy metabolism	seo00720	Other carbon fixation pathways - Salmonella enterica subsp. enterica serovar Typhimurium 14028S	1/52	35/1801	0.644908	0.853193	0.734807	STM14_0886	1	fumB
Metabolism	Global and overview maps	seo01200	Carbon metabolism - Salmonella enterica subsp. enterica serovar Typhimurium 14028S	3/52	116/1801	0.663031	0.853193	0.734807	STM14_0886/STM14_4170/STM14_4215	3	fumB ,prkB,pckA
Metabolism	Carbohydrate metabolism	seo00640	Propanoate metabolism - Salmonella enterica subsp. enterica serovar Typhimurium 14028S	1/52	37/1801	0.665517	0.853193	0.734807	STM14_4939	1	gldA_2
Metabolism	Amino acid metabolism	seo00270	Cysteine and methionine metabolism - Salmonella enterica subsp. enterica serovar Typhimurium 14028S	1/52	38/1801	0.675377	0.853193	0.734807	STM14_3739	1	gshB
Metabolism	Carbohydrate metabolism	seo00010	Glycolysis / Gluconeogenesis - Salmonella enterica subsp. enterica serovar Typhimurium 14028S	1/52	43/1801	0.720557	0.853193	0.734807	STM14_4215	1	pckA
Metabolism	Carbohydrate metabolism	seo00051	Fructose and mannose metabolism - Salmonella enterica subsp. enterica serovar Typhimurium 14028S	1/52	43/1801	0.720557	0.853193	0.734807	STM14_1769	1	manA
Metabolism	Global and overview maps	seo01230	Biosynthesis of amino acids - Salmonella enterica subsp. enterica serovar Typhimurium 14028S	3/52	129/1801	0.733542	0.853193	0.734807	STM14_1106/STM14_2933/STM14_4020	3	aroA,aroC,gltB
Metabolism	Energy metabolism	seo00190	Oxidative phosphorylation - Salmonella enterica subsp. enterica serovar Typhimurium 14028S	1/52	45/1801	0.736849	0.853193	0.734807	STM14_3066	1	ppk
Environmental Information Processing	Signal transduction	seo02020	Two-component system - Salmonella enterica subsp. enterica serovar Typhimurium 14028S	5/52	215/1801	0.763143	0.860982	0.741515	STM14_1687/STM14_3859/STM14_4351/STM14_4718/STM14_4719	5	ssrA,tolC,dctA,wecB,wecC
Cellular Processes	Cellular community - prokaryotes	seo02024	Quorum sensing - Salmonella enterica subsp. enterica serovar Typhimurium 14028S	1/52	60/1801	0.832666	0.915932	0.788841	STM14_0162	1	secA
Metabolism	Nucleotide metabolism	seo00230	Purine metabolism - Salmonella enterica subsp. enterica serovar Typhimurium 14028S	1/52	69/1801	0.872713	0.93657	0.806615	STM14_4507	1	spoT
Metabolism	Global and overview maps	seo01120	Microbial metabolism in diverse environments - Salmonella enterica subsp. enterica serovar Typhimurium 14028S	5/52	294/1801	0.9442	0.967072	0.832885	STM14_0886/STM14_4020/STM14_4170/STM14_4215/STM14_5316	5	fumB ,gltB,prkB,pckA,STM14_5316
Metabolism	Global and overview maps	seo01240	Biosynthesis of cofactors - Salmonella enterica subsp. enterica serovar Typhimurium 14028S	2/52	159/1801	0.952874	0.967072	0.832885	STM14_1769/STM14_3739	2	manA,gshB
Metabolism	Global and overview maps	seo01110	Biosynthesis of secondary metabolites - Salmonella enterica subsp. enterica serovar Typhimurium 14028S	6/52	363/1801	0.967072	0.967072	0.832885	STM14_0886/STM14_1106/STM14_1769/STM14_2933/STM14_4020/STM14_4215	6	fumB ,aroA,manA,aroC,gltB,pckA
