# Supplementary material for: A screen of Salmonella enterica mutants interacting with fresh onions and alfalfa sprouts
Source: Int J Food Microbiol. Author manuscript; Available in PMC 2026 May 16. (PMC13152249; doi:10.1016/j.ijfoodmicro.2026.111696)
Supplement: Table S1 [file NIHMS2165707-supplement-Table_S1.xlsx]

## Sheet: STM_Onions
Salmonella enterica subsp. enterica sv. Typhimurium str. 14028 - TIS data on diced onions at 8 °C										noMatrix d1 (outp) vs Inoc (inp) onions 8C		noMatrix d5 (outp) vs Inoc (inp) onions 8C		Matrix d1 (outp) vs Inoc (inp) onions 8C		Matrix d5 (outp) vs Inoc (inp) onions 8C		Inoc (inp) vs noMatrix d3 (outp) onions 8C		Inoc (inp) vs Matrix d3 (outp) onions 8C			noMatrix d3 (outp) vs d1 (inp) onions 8C		noMatrix d5 (outp) vs d1 (inp) onions 8C		noMatrix d5 (outp) vs d3 (inp) onions 8C		Matrix d3 (outp) vs d1 (inp) onions 8C		Matrix d5 (outp) vs d1 (inp) onions 8C		Matrix d5 (outp) vs d3 (inp) onions 8C			NoMatrix (inp) vs Matrix (outp) onions d1 8C		NoMatrix (inp) vs Matrix (outp) onions d3 8C		NoMatrix (inp) vs Matrix (outp) onions d5 8C
No	Locus_Tag	Chr	feature_tsart	feature_end	feature_strand	feature_length	number_of_barcodes_per_feature_in_library	feature_tag	feature_function	Input.vs.Output.log2FoldChange	Input.vs.Output.padj	Input.vs.Output.log2FoldChange	Input.vs.Output.padj	Input.vs.Output.log2FoldChange	Input.vs.Output.padj	Input.vs.Output.log2FoldChange	Input.vs.Output.padj	Input.vs.Output.log2FoldChange	Input.vs.Output.padj	Input.vs.Output.log2FoldChange	Input.vs.Output.padj		Input.vs.Output.log2FoldChange	Input.vs.Output.padj	Input.vs.Output.log2FoldChange	Input.vs.Output.padj	Input.vs.Output.log2FoldChange	Input.vs.Output.padj	Input.vs.Output.log2FoldChange	Input.vs.Output.padj	Input.vs.Output.log2FoldChange	Input.vs.Output.padj	Input.vs.Output.log2FoldChange	Input.vs.Output.padj		Input.vs.Output.log2FoldChange	Input.vs.Output.padj	Input.vs.Output.log2FoldChange	Input.vs.Output.padj	Input.vs.Output.log2FoldChange	Input.vs.Output.padj
1	,	#N/A	#N/A	#N/A	#N/A	#N/A	238	#N/A	#N/A	-0.0703596	0.368917	-0.0122922	0.909348	0.00519022	0.963996	-0.00329727	0.972404	-0.0510378	0.502944	-0.0396529	0.637634		0.0177165	0.999682	0.0501166	0.999974	0.0330146	0.999933	-0.0452377	0.998952	0.000877759	0.999837	0.0412339	0.998746		0.0596875	0.801153	0.00951648	0.998452	0.0142059	0.999348
2	Intergen_0000	CP001363	1	107	+	107	3	XXX	Intergen	-0.411333	0.468895	0.0516583	0.940305	-0.139876	0.840119	-0.182185	0.798256	-0.25693	0.643662	-0.182297	0.782268		0.147467	0.999682	0.450136	0.999974	0.299176	0.999933	-0.0458393	0.998952	-0.0227957	0.996977	0.0180068	0.998746		0.255987	0.893548	0.0734147	0.998452	-0.212721	0.999348
3	Intergen_0001	CP001363	256	336	+	81	2	XXX	Intergen	-0.733184	NA	0.0201211	NA	0.679485	NA	0.101241	NA	-2.52714	NA	1.23224	0.426042		-1.78499	NA	0.740489	0.999974	2.52914	0.999933	0.555024	NA	-0.567641	NA	-1.12653	NA		1.35388	NA	3.69695	NA	0.0639075	0.999348
4	Intergen_0002	CP001363	5021	5113	+	93	2	XXX	Intergen	-0.193982	0.809807	0.466571	0.476879	0.605866	0.329956	0.433705	0.518897	0.246774	0.715323	0.621761	0.326918		0.421651	0.999682	0.643249	0.999974	0.221861	0.999933	0.0119138	0.998952	-0.158659	0.95952	-0.176945	0.998746		0.764825	NA	0.368006	0.979771	-0.0316175	0.999348
5	Intergen_0004	CP001363	7397	7664	+	268	11	XXX	Intergen	-0.0410511	0.92217	-0.401713	0.176225	-0.175111	0.611944	-0.175434	0.603518	0.0871583	0.793596	-0.135426	0.712344		0.132436	0.999682	-0.363228	0.999974	-0.495319	0.999933	0.0387724	0.998952	0.00890958	0.998203	-0.0344038	0.998746		-0.150431	0.905717	-0.225362	0.963457	0.231337	0.999348
6	Intergen_0005	CP001363	8619	8728	+	110	4	XXX	Intergen	-0.128732	0.731065	-0.27814	0.414423	-0.095657	0.815814	-0.055763	0.889484	-0.167788	0.656345	0.0637802	0.881202		-0.0457775	0.999682	-0.156069	0.999974	-0.109766	0.999933	0.15784	0.998952	0.0474888	0.981606	-0.113897	0.998746		0.0188968	0.992479	0.23522	0.973504	0.22689	0.999348
7	Intergen_0006	CP001363	9320	9375	+	56	1	XXX	Intergen	0.140848	0.850132	-0.689763	0.316047	-0.545195	0.471601	0.266415	0.696715	-0.422453	0.518281	0.0719945	0.93093		-0.565339	0.999682	-0.835931	0.999974	-0.272514	0.999933	0.614381	NA	0.814508	0.62899	0.202983	0.998746		-0.701101	NA	0.49322	0.960433	0.957456	0.885272
8	Intergen_0007	CP001363	9943	10091	+	149	9	XXX	Intergen	-0.00584858	0.986999	0.128428	0.667204	0.215068	0.500203	-0.0556736	0.874199	-0.179876	0.536331	-0.0563328	0.877377		-0.176107	0.999682	0.129519	0.999974	0.302891	0.999933	-0.271608	0.998952	-0.261426	0.810561	0.00664671	0.998746		0.206884	0.833697	0.121008	0.991886	-0.179294	0.999348
9	Intergen_0010	CP001363	11425	11592	+	168	9	XXX	Intergen	0.603893	0.0210678	0.233291	0.49162	0.37284	0.250123	-0.874908	0.0114274	0.423199	0.113269	0.357986	0.232527		-0.185143	0.999682	-0.37195	0.999974	-0.185994	0.999933	-0.0211627	0.998952	-1.23096	0.00115032	-1.21918	0.00106005		-0.241755	0.756933	-0.0666788	0.998452	-1.09107	0.0131166
10	Intergen_0011	CP001363	13510	13594	+	85	4	XXX	Intergen	-0.223323	0.591493	0.190667	0.664474	0.117774	0.791302	0.148878	0.723598	0.10963	0.779086	-0.179954	0.688736		0.334473	0.999682	0.402664	0.999974	0.0699171	0.999933	-0.298546	0.998952	0.0391246	0.986246	0.334121	0.998746		0.326939	0.730592	-0.291399	0.960433	-0.0316225	0.999348
11	Intergen_0012	CP001363	14735	14844	+	110	19	XXX	Intergen	-0.0338776	0.911598	0.10492	0.698433	-0.212252	0.43271	-0.0335108	0.911433	0.0161203	0.955735	-0.128971	0.654482		0.0484188	0.999682	0.13131	0.999974	0.0842116	0.999933	0.0824679	0.998952	0.188821	0.862534	0.101387	0.998746		-0.192808	0.792627	-0.148156	0.979899	-0.132713	0.999348
12	Intergen_0013	CP001363	14959	15013	+	55	2	XXX	Intergen	-0.0249667	0.97663	-0.321521	0.64483	-0.929304	0.198783	-0.469311	0.557313	-0.0827078	0.909124	-0.106005	0.897532		-0.0595221	0.999682	-0.305638	0.999974	-0.241124	0.999933	0.819971	NA	0.473855	0.919432	-0.357113	0.998746		-0.916322	NA	-0.0300129	0.998452	-0.134875	0.999348
13	Intergen_0014	CP001363	15962	16087	+	126	6	XXX	Intergen	1.96632	NA	-1.36394	NA	-1.37929	NA	-0.139027	NA	1.04401	NA	0.543989	0.863626		-1.00816	NA	-3.36079	0.999974	-2.33945	0.999933	1.84931	NA	1.20963	NA	-0.669134	NA		-3.37316	NA	-0.472268	NA	1.1983	NA
14	Intergen_0015	CP001363	16433	16492	+	60	14	XXX	Intergen	0.195898	0.624291	0.132002	0.758093	-0.439477	0.348574	-0.239464	0.595063	-0.0578715	0.894257	-0.159769	0.739982		-0.252671	0.999682	-0.0724344	0.999974	0.180368	0.999933	0.289742	0.998952	0.212383	0.940689	-0.0770652	0.998746		-0.663368	0.337977	-0.110451	0.998452	-0.371753	0.999348
15	Intergen_0016	CP001363	17027	17042	+	16	1	XXX	Intergen	0.906011	NA	NA	NA	NA	NA	1.44045	NA	0.266824	NA	NA	NA		-0.632886	NA	-1.02124	0.999974	-0.378618	0.999933	NA	NA	1.56355	NA	1.68686	NA		-1.03832	NA	-0.507519	NA	1.5537	NA
16	Intergen_0017	CP001363	17487	17612	+	126	4	XXX	Intergen	0.230066	NA	-1.09578	NA	-1.42514	NA	-2.25393	NA	-2.51062	NA	-1.0982	0.527031		-2.76472	NA	-1.34322	0.999974	1.41673	0.999933	0.368177	NA	-0.800532	NA	-1.18836	NA		-1.684	NA	1.51095	NA	-1.15634	0.999348
17	Intergen_0018	CP001363	17788	17866	+	79	8	XXX	Intergen	-0.314027	0.546957	-0.26976	0.614801	-0.339013	0.535283	0.276291	0.591935	-0.235554	0.663648	-0.212679	0.716381		0.0831454	0.999682	0.0410427	0.999974	-0.0357982	0.999933	0.124707	0.998952	0.626359	0.566613	0.496972	0.998746		-0.0404848	0.989617	0.0147685	0.998452	0.551004	0.999348
18	Intergen_0019	CP001363	19967	20057	+	91	5	XXX	Intergen	0.107581	0.805118	-0.117632	0.787079	0.0957154	0.837382	0.094332	0.827692	-0.000125267	0.999743	0.0338564	0.944472		-0.105867	0.999682	-0.230345	0.999974	-0.122593	0.999933	-0.0595947	0.998952	0.00941411	0.998203	0.0641612	0.998746		-0.0247062	0.992479	0.0369128	0.998452	0.218958	0.999348
19	Intergen_0020	CP001363	23055	23090	+	36	1	XXX	Intergen	-0.877837	NA	-0.686806	NA	-1.27464	NA	-1.21704	NA	-1.46932	NA	-1.39842	NA		-0.591839	NA	0.183101	0.999974	0.775524	0.999933	NA	NA	NA	NA	NA	NA		-0.409853	NA	NA	NA	-0.522836	NA
20	Intergen_0021	CP001363	23241	23334	+	94	24	XXX	Intergen	-0.540035	0.117807	-0.535391	0.144702	-0.992758	0.0026923	-0.329953	0.434163	-0.660981	0.045358	-0.884912	0.00548526		-0.126785	0.999682	0.003043	0.999974	0.132024	0.999933	0.108615	0.998952	0.678501	0.475185	0.560401	0.98454		-0.476079	0.611972	-0.227448	0.986029	0.185149	0.999348
21	Intergen_0022	CP001363	24040	24093	+	54	1	XXX	Intergen	-0.461244	NA	-1.33686	NA	-1.88707	NA	-1.28927	NA	-0.589334	NA	-1.46314	NA		-0.130152	NA	-0.91596	0.999974	-0.759385	0.999933	0.451377	NA	0.643005	NA	0.187202	NA		-1.51035	NA	-0.88454	NA	0.0542404	NA
22	Intergen_0023	CP001363	24199	24315	+	117	2	XXX	Intergen	0.135492	NA	-0.774303	NA	-0.45292	0.723058	-0.0839124	NA	-0.495886	NA	-0.66747	0.601839		-0.62693	0.999682	-0.908048	0.999974	-0.286436	0.999933	-0.211872	NA	0.381648	NA	0.591947	NA		-0.605898	NA	-0.180325	NA	0.694441	0.999348
23	Intergen_0024	CP001363	24427	24468	+	42	1	XXX	Intergen	0.518151	NA	-1.67927	NA	-2.28304	NA	-2.2246	NA	-1.8787	NA	-1.80981	0.495142		-2.38547	NA	-2.18809	0.999974	0.198457	0.999933	0.451377	NA	NA	NA	-0.389875	NA		-2.78165	NA	0.0695558	NA	-0.522836	NA
24	Intergen_0027	CP001363	31210	31273	+	64	1	XXX	Intergen	-1.37403	0.119282	-1.01463	NA	-1.16427	0.205973	-1.20107	0.19025	-0.621756	0.44171	-1.31016	0.138769		0.72392	0.999682	0.337033	0.999974	-0.382839	0.999933	-0.157343	NA	-0.0275666	NA	0.126478	NA		0.195211	NA	-0.669982	NA	-0.168565	0.999348
25	Intergen_0028	CP001363	32446	32544	+	99	41	XXX	Intergen	-0.0161364	0.952577	-0.253188	0.226665	-0.201686	0.367133	-0.256708	0.260582	0.0845207	0.690143	-0.0913472	0.731342		0.0957957	0.999682	-0.242128	0.999974	-0.341747	0.999933	0.111295	0.998952	-0.0404425	0.981606	-0.156951	0.998746		-0.204183	0.747236	-0.176482	0.960433	0.00230544	0.999348
26	Intergen_0029	CP001363	32995	33363	+	369	10	XXX	Intergen	-1.29494	NA	-2.63533	NA	-3.76894	NA	-3.11059	NA	-1.83108	NA	-4.54718	0.0400861		-0.56427	NA	-1.36413	0.999974	-0.771733	0.999933	-0.702765	NA	0.674881	NA	1.37954	NA		-2.50759	NA	-2.5876	NA	-0.469423	0.999348
27	Intergen_0032	CP001363	34975	35338	+	364	21	XXX	Intergen	0.357531	0.35436	-0.00982574	0.986661	-0.770558	0.0421364	-0.339757	0.438664	-0.109566	0.789076	-0.290034	0.511084		-0.468617	0.999682	-0.373447	0.999974	0.0912765	0.999933	0.479157	0.998952	0.440599	0.755732	-0.0433345	0.998746		-1.14348	0.0177361	-0.181886	0.990818	-0.327996	0.999348
28	Intergen_0033	CP001363	37058	37102	+	45	7	XXX	Intergen	-0.222827	0.690004	-0.421565	0.427066	-0.118614	0.871725	-0.223581	0.710118	0.0666251	0.908957	-0.352564	0.53707		0.283721	0.999682	-0.203906	0.999974	-0.48863	0.999933	-0.235523	0.998952	-0.102326	0.980844	0.138124	0.998746		0.0901841	0.972006	-0.418794	0.951004	0.205762	0.999348
29	Intergen_0034	CP001363	38675	38772	+	98	3	XXX	Intergen	-0.595919	0.547074	-0.483838	NA	-1.13832	0.265547	-0.163324	0.873763	-0.265199	0.744203	-0.473636	0.591787		0.327096	0.999682	0.115655	0.999974	-0.22463	0.999933	0.66865	NA	1.05987	NA	0.314678	NA		-0.592956	NA	-0.21245	NA	0.328086	0.999348
30	Intergen_0035	CP001363	39535	40130	+	596	15	XXX	Intergen	-0.532266	0.154792	-0.194468	0.644283	-0.480669	0.216523	-0.371905	0.376194	-0.0505093	0.908942	-0.0957303	0.838061		0.475277	0.999682	0.332087	0.999974	-0.145905	0.999933	0.378409	0.998952	0.122073	0.961595	-0.256631	0.998746		0.034943	0.988616	-0.0522544	0.998452	-0.175713	0.999348
31	Intergen_0036	CP001363	41625	41722	+	98	6	XXX	Intergen	-0.278124	0.540584	-0.178975	0.713458	0.0130429	0.981762	-0.0954556	0.853987	-0.424722	0.316732	-0.248154	0.63697		-0.1504	0.999682	0.0904621	0.999974	0.240703	0.999933	-0.265152	0.998952	-0.0984483	0.973369	0.156772	0.998746		0.276459	0.826088	0.181739	0.992587	0.0890703	0.999348
32	Intergen_0038	CP001363	44186	44311	+	126	2	XXX	Intergen	-0.579017	NA	-0.0860381	NA	-0.29527	NA	0.173509	NA	0.625596	NA	-0.00278984	0.998918		1.2165	NA	0.487081	0.999974	-0.714124	0.999933	0.288981	NA	0.475413	NA	0.184702	NA		0.263851	NA	-0.634822	NA	0.270412	0.999348
33	Intergen_0039	CP001363	46028	46189	+	162	4	XXX	Intergen	0.114401	0.802209	-0.0806272	0.872485	-0.0687395	0.892989	0.20971	0.636031	0.278172	0.433303	0.155475	0.732577		0.158159	0.999682	-0.20158	0.999974	-0.361522	0.999933	0.222927	0.998952	0.286735	0.866428	0.0581855	0.998746		-0.199241	0.877335	-0.123565	0.9939	0.296909	0.999348
34	Intergen_0040	CP001363	47357	47417	+	61	11	XXX	Intergen	-0.0997722	0.80697	-0.00531606	0.99181	-0.424961	0.229801	-0.259842	0.489442	0.184399	0.586552	-0.10134	0.809983		0.287068	0.999682	0.0865296	0.999974	-0.198847	0.999933	0.323614	0.998952	0.170756	0.938729	-0.152822	0.998746		-0.337319	0.730592	-0.287024	0.94778	-0.250067	0.999348
35	Intergen_0041	CP001363	48318	48371	+	54	2	XXX	Intergen	-0.213839	NA	-0.0263652	NA	-1.2092	NA	-0.00221949	NA	1.55303	NA	-0.19096	NA		1.79443	NA	0.183179	0.999974	-1.60919	0.999933	1.02845	NA	1.23142	NA	0.195304	NA		-1.03791	NA	-1.75581	NA	0.0304826	NA
36	Intergen_0043	CP001363	51825	52279	+	455	5	XXX	Intergen	-0.288622	0.673949	0.0452254	0.956287	-0.644034	0.348938	-0.555487	0.424598	-0.519865	0.403107	-0.444673	0.55252		-0.23296	0.999682	0.323208	0.999974	0.555151	0.999933	0.198887	NA	0.0918319	0.985147	-0.115492	0.998746		-0.364361	NA	0.0871173	NA	-0.589569	0.999348
37	Intergen_0050	CP001363	60149	60163	+	15	1	XXX	Intergen	-0.666378	NA	-1.13986	NA	-1.5013	NA	-0.566882	NA	-0.546099	NA	-0.788737	0.576879		0.113263	NA	-0.467224	0.999974	-0.596989	0.999933	0.701662	NA	0.944533	NA	0.228732	NA		-0.853524	NA	-0.237332	NA	0.576641	0.999348
38	Intergen_0052	CP001363	63414	63547	+	134	16	XXX	Intergen	0.397688	0.160709	-0.291341	0.412149	-0.111777	0.791813	-0.111093	0.777037	0.0678567	0.845523	0.182255	0.626372		-0.33077	0.999682	-0.694832	0.508917	-0.362858	0.999933	0.296043	0.998952	0.0122911	0.997184	-0.288213	0.998746		-0.521876	0.293483	0.110526	0.9939	0.184372	0.999348
39	Intergen_0055	CP001363	66894	67051	+	158	5	XXX	Intergen	-0.22552	0.43167	-0.302614	0.255445	-0.486785	0.057093	0.101901	0.733993	-0.442421	0.061362	-0.262287	0.345663		-0.21983	0.999682	-0.0841524	0.999974	0.135569	0.999933	0.222981	0.998952	0.597666	0.0821978	0.370343	0.870486		-0.277299	0.695973	0.178158	0.979899	0.408692	0.796086
40	Intergen_0056	CP001363	68393	68512	+	120	4	XXX	Intergen	-0.564061	NA	-0.630008	NA	-0.838666	NA	-1.4745	NA	0.0271786	NA	-0.43747	0.755969		0.603974	0.999682	-0.0842155	0.999974	-0.665037	0.999933	0.382848	NA	-0.637346	NA	-1.01596	NA		-0.282849	NA	-0.474209	NA	-0.818595	0.999348
41	Intergen_0057	CP001363	69681	69709	+	29	5	XXX	Intergen	0.0818016	0.844564	0.268592	0.427232	0.0770969	0.867034	-0.0869949	0.853987	0.337784	0.300833	-0.426329	0.270456		0.253691	0.999682	0.179363	0.999974	-0.0699095	0.999933	-0.507882	0.998952	-0.160132	0.94152	0.341719	0.998746		-0.0210444	0.992479	-0.768951	0.209639	-0.351666	0.999348
42	Intergen_0058	CP001363	70870	70879	+	10	1	XXX	Intergen	-0.24829	NA	0.966326	NA	0.297448	0.829059	-0.256829	NA	0.821412	NA	0.025082	0.988015		1.07182	0.999682	1.21177	0.999974	0.151121	0.999933	-0.277467	NA	-0.559229	NA	-0.294632	NA		0.532076	NA	-0.81994	NA	-1.28021	0.865276
43	Intergen_0059	CP001363	73838	74016	+	179	1	XXX	Intergen	-0.669944	NA	-0.770719	NA	-0.125896	0.928895	-0.748264	NA	-1.31665	NA	0.22836	0.856723		-0.651478	NA	-0.113356	0.999974	0.539114	0.999933	0.34648	NA	-0.604152	NA	-0.956787	NA		0.514546	NA	1.52911	NA	0.0319526	0.999348
44	Intergen_0060	CP001363	74839	74963	+	125	3	XXX	Intergen	0.404087	0.543733	0.180326	0.797054	0.376462	0.573351	0.399729	0.518908	0.626617	0.225398	0.789021	0.13282		0.233603	0.999682	-0.224932	0.999974	-0.452525	0.999933	0.418338	0.998952	0.0340976	0.992465	-0.392789	0.998746		-0.0368657	0.992479	0.162781	0.996853	0.220418	0.999348
45	Intergen_0061	CP001363	75240	75880	+	641	1	XXX	Intergen	-1.33529	0.0236776	-1.10375	0.0642532	-0.929943	0.129222	-0.250069	0.700194	-0.853825	0.121121	-1.09145	0.0764193		0.474462	0.999682	0.217779	0.999974	-0.253254	0.999933	-0.175762	NA	0.679461	0.742518	0.839518	0.990858		0.389098	NA	-0.243978	NA	0.849666	0.999348
46	Intergen_0062	CP001363	77030	77047	+	18	2	XXX	Intergen	-0.182899	0.720725	-0.0528694	0.930759	0.158135	0.771468	-0.270872	0.608306	-0.0597237	0.907535	-0.293323	0.577575		0.121396	0.999682	0.121704	0.999974	0.0028758	0.999933	-0.454596	0.998952	-0.426828	0.81592	0.0268263	0.998746		0.326562	0.803762	-0.234627	0.986029	-0.213768	0.999348
47	Intergen_0063	CP001363	80276	80353	+	78	1	XXX	Intergen	-0.145228	NA	-1.66356	NA	0.211701	0.865574	-0.596625	NA	-0.38626	NA	-0.374526	0.768812		-0.243416	0.999682	-1.53272	0.999974	-1.30781	0.999933	-0.588335	NA	-0.798252	NA	-0.214045	NA		0.339595	NA	0.0040855	NA	1.08709	0.999348
48	Intergen_0064	CP001363	80958	81259	+	302	37	XXX	Intergen	-0.109182	0.573885	-0.237424	0.177169	-0.26886	0.125098	-0.0816481	0.688465	-0.276633	0.110859	-0.112942	0.573947		-0.169413	0.999682	-0.135656	0.999974	0.0353118	0.999933	0.15422	0.998952	0.196019	0.697328	0.0369525	0.998746		-0.174355	0.684091	0.161029	0.952071	0.16153	0.999348
49	Intergen_0065	CP001363	81656	81731	+	76	3	XXX	Intergen	-0.178134	0.81848	-0.499057	0.481097	-0.345145	0.669501	-0.770849	0.28411	-0.150397	0.847044	0.313937	0.652457		0.0280705	0.999682	-0.328289	0.999974	-0.354594	0.999933	0.636043	NA	-0.413615	NA	-1.06439	0.722488		-0.175786	NA	0.4538	0.963457	-0.262037	0.999348
50	Intergen_0067	CP001363	83223	83275	+	53	2	XXX	Intergen	0.204359	0.663757	0.266097	0.532957	-0.145902	0.783564	0.0798198	0.876447	0.146709	0.745424	0.523184	0.157547		-0.0607125	0.999682	0.0526273	0.999974	0.11577	0.999933	0.661737	0.756696	0.232009	0.920468	-0.43795	0.990858		-0.367218	0.746407	0.375698	0.925409	-0.182097	0.999348
51	Intergen_0068	CP001363	84830	84891	+	62	2	XXX	Intergen	-0.875352	0.264271	-0.694275	0.305143	-0.416069	0.603286	-0.672195	0.332028	-0.750302	0.242036	-0.417857	0.586112		0.105172	0.999682	0.145108	0.999974	0.0503261	0.999933	0.0034384	NA	-0.243912	NA	-0.249278	NA		0.402606	NA	0.333453	NA	0.0298741	0.999348
52	Intergen_0071	CP001363	89329	89395	+	67	6	XXX	Intergen	-0.101086	0.813763	-0.503456	0.127033	-0.459104	0.199697	-0.528238	0.125	-0.403819	0.202183	-0.367087	0.302315		-0.311004	0.999682	-0.41209	0.999974	-0.102307	0.999933	0.0861174	0.998952	-0.0616229	0.981606	-0.151686	0.998746		-0.373445	0.694689	0.0373291	0.998452	-0.0191122	0.999348
53	Intergen_0073	CP001363	91124	91172	+	49	1	XXX	Intergen	2.56216	NA	2.4303	NA	1.34333	NA	2.56961	NA	1.87477	NA	1.85294	0.437356		-0.702767	NA	-0.140123	0.999974	0.569252	0.999933	0.491977	NA	1.21546	NA	0.723806	NA		-1.21384	NA	0.00639024	NA	0.163869	0.999348
54	Intergen_0074	CP001363	92744	92889	+	146	2	XXX	Intergen	0.0885154	0.872362	0.00625287	0.99234	0.201389	0.710907	-0.155861	0.783793	0.13572	0.793961	0.339057	0.50117		0.0463968	0.999682	-0.0899325	0.999974	-0.135455	0.999933	0.137897	0.998952	-0.346683	0.860834	-0.489001	0.998746		0.0978929	0.962379	0.20133	0.991886	-0.155852	0.999348
55	Intergen_0075	CP001363	94231	94318	+	88	6	XXX	Intergen	0.670168	0.0970857	0.751505	0.0515192	0.941251	0.0139896	0.383886	0.416502	0.665703	0.0815148	0.617783	0.133538		-0.00643453	0.999682	0.0787474	0.999974	0.0868436	0.999933	-0.32063	0.998952	-0.542095	0.460011	-0.224303	0.998746		0.251828	0.809932	-0.0500805	0.998452	-0.363553	0.999348
56	Intergen_0076	CP001363	94550	94842	+	293	57	XXX	Intergen	0.0817488	0.670278	-0.10955	0.541201	-0.344997	0.0530245	-0.046083	0.825454	-0.13868	0.419865	-0.102714	0.592838		-0.223471	0.999682	-0.199775	0.999974	0.0230761	0.999933	0.235	0.998952	0.3046	0.377978	0.0639457	0.998746		-0.441386	0.0853692	0.0323359	0.998452	0.0695102	0.999348
57	Intergen_0077	CP001363	95380	95482	+	103	26	XXX	Intergen	0.140117	0.485114	-0.0633924	0.7935	-0.223906	0.308429	-0.0548187	0.821798	0.0289194	0.9057	-0.167381	0.439169		-0.11309	0.999682	-0.210551	0.999974	-0.0972586	0.999933	0.0536966	0.998952	0.179387	0.840756	0.119032	0.998746		-0.379062	0.212758	-0.199234	0.933083	0.0144239	0.999348
58	Intergen_0078	CP001363	95774	95982	+	209	62	XXX	Intergen	-0.186782	0.196598	-0.182046	0.207268	-0.400317	0.00205631	-0.281767	0.0369861	-0.243675	0.0496242	-0.291655	0.022341		-0.0596604	0.999682	-0.00237617	0.999974	0.0575459	0.999933	0.106363	0.998952	0.127292	0.844832	0.0169212	0.998746		-0.230058	0.420321	-0.0500726	0.996853	-0.0962935	0.999348
59	Intergen_0079	CP001363	96178	96670	+	493	33	XXX	Intergen	-0.431152	0.259396	-0.246302	0.532133	-1.10014	0.00186479	-0.38311	0.289098	-0.491563	0.133174	-0.842745	0.0123803		-0.0702746	0.999682	0.174708	0.999974	0.245024	0.999933	0.254735	0.998952	0.72073	0.309146	0.463431	0.998746		-0.698791	0.387702	-0.352079	0.952071	-0.138239	0.999348
60	Intergen_0080	CP001363	98561	98643	+	83	7	XXX	Intergen	0.238496	0.391132	0.168889	0.567307	0.168961	0.589998	0.424791	0.0856258	0.101699	0.732022	0.261555	0.38263		-0.139257	0.999682	-0.0778398	0.999974	0.0614013	0.999933	0.0910388	0.998952	0.264192	0.725997	0.170567	0.998746		-0.0844749	0.938039	0.156343	0.986029	0.26132	0.999348
61	Intergen_0082	CP001363	102031	102135	+	105	8	XXX	Intergen	-0.149523	0.670141	-0.0474551	0.908172	-0.145182	0.69992	-0.277221	0.396059	-0.146007	0.660443	-0.214864	0.533848		0.00274184	0.999682	0.0951038	0.999974	0.0930811	0.999933	-0.07043	0.998952	-0.122266	0.949451	-0.0563451	0.998746		-0.0098309	0.998364	-0.0708471	0.998452	-0.224089	0.999348
62	Intergen_0086	CP001363	109054	109135	+	82	4	XXX	Intergen	-0.252772	0.6103	0.142409	0.773765	-0.582446	0.258347	-0.350992	0.47214	-0.155131	0.756498	-0.399071	0.421067		0.0953404	0.999682	0.387416	0.999974	0.290462	0.999933	0.184831	0.998952	0.244222	0.935749	0.0545706	0.998746		-0.344118	0.83763	-0.244805	0.986029	-0.488224	0.999348
63	Intergen_0087	CP001363	109949	110042	+	94	1	XXX	Intergen	0.399481	NA	0.65035	NA	1.16096	0.17168	1.44251	0.0490909	0.779773	NA	0.357883	0.775389		0.397209	0.999682	0.24621	0.999974	-0.16014	0.999933	-0.818156	NA	0.319604	0.930866	1.12385	NA		0.759784	NA	-0.442749	NA	0.84733	0.999348
64	Intergen_0088	CP001363	110703	110713	+	11	1	XXX	Intergen	0.703821	NA	-0.133194	NA	2.30743	NA	-0.637126	NA	1.57025	NA	0.687348	0.822365		0.878019	NA	-0.849467	0.999974	-1.69973	0.999933	-1.60909	NA	-2.92421	NA	-1.31081	NA		1.58804	NA	-0.871851	NA	-0.492567	NA
65	Intergen_0089	CP001363	113621	113793	+	173	16	XXX	Intergen	0.161738	0.599686	-0.260316	0.389094	0.183966	0.565658	-0.852605	0.00294004	-0.0368764	0.911393	-0.00640303	0.988724		-0.203471	0.999682	-0.427838	0.999974	-0.223772	0.999933	-0.191607	0.998952	-1.02402	0.000663188	-0.837946	0.0495292		0.00714448	0.999126	0.0301669	0.998452	-0.584409	0.521861
66	Intergen_0090	CP001363	116146	116188	+	43	4	XXX	Intergen	0.0169125	0.98342	0.146028	0.846904	0.0935616	0.90236	0.422818	0.454136	0.171151	0.778464	-0.0734176	0.928035		0.154055	0.999682	0.115739	0.999974	-0.0293965	0.999933	-0.168386	0.998952	0.340997	0.892284	0.506679	0.998746		0.0653333	0.9844	-0.250966	0.991886	0.284922	0.999348
67	Intergen_0091	CP001363	116810	117527	+	718	43	XXX	Intergen	-0.317265	0.273738	-0.465076	0.103514	-0.795057	0.0036178	-0.424057	0.106314	-0.632355	0.00641337	-0.425073	0.111961		-0.325577	0.999682	-0.153046	0.999974	0.175349	0.999933	0.361861	0.998952	0.375838	0.676909	0.00717183	0.998746		-0.500379	0.423461	0.208628	0.963457	0.0398769	0.999348
68	Intergen_0093	CP001363	118649	118788	+	140	6	XXX	Intergen	-0.262921	0.481448	-0.137616	0.742797	-0.188016	0.66372	-0.189318	0.639122	-0.139195	0.704387	-0.134948	0.758294		0.123747	0.999682	0.116135	0.999974	-0.00403334	0.999933	0.0517155	0.998952	0.0070595	0.999318	-0.0483872	0.998746		0.0586795	0.972786	0.000766954	0.99945	-0.0453504	0.999348
69	Intergen_0094	CP001363	120292	120301	+	10	1	XXX	Intergen	-1.55463	NA	1.02541	NA	-0.185627	NA	-1.31171	NA	-0.962568	NA	0.216707	0.947032		0.562302	NA	2.51261	0.999974	1.9564	0.999933	0.378681	NA	-1.0969	NA	-1.4686	NA		1.3302	NA	1.15453	NA	-2.2771	NA
70	Intergen_0095	CP001363	122012	122351	+	340	9	XXX	Intergen	-0.0383098	0.943074	0.109854	0.825406	0.0698487	0.89638	0.212136	0.638189	0.190351	0.646438	0.424309	0.298966		0.215839	0.999682	0.13632	0.999974	-0.082595	0.999933	0.354083	0.998952	0.152438	0.946322	-0.206343	0.998746		0.087956	0.964111	0.235644	0.979899	0.107653	0.999348
71	Intergen_0096	CP001363	123198	123315	+	118	3	XXX	Intergen	0.071539	0.909242	0.0774223	0.909213	0.140658	0.83686	0.157946	0.787917	-0.227925	0.676345	0.267409	0.645706		-0.300944	0.999682	-0.000621169	0.999974	0.300694	0.999933	0.123056	0.998952	0.0249561	0.995044	-0.103545	0.998746		0.0534398	0.984804	0.492538	0.929543	0.0852698	0.999348
72	Intergen_0100	CP001363	129493	129768	+	276	4	XXX	Intergen	-0.153556	0.824888	-0.0956782	0.884475	-0.0358727	0.959443	0.0491803	0.937181	-0.0153118	0.982035	0.00110589	0.998817		0.123899	0.999682	0.0422288	0.999974	-0.0831894	0.999933	0.0351109	0.998952	0.102848	0.978352	0.0582021	0.998746		0.0849946	0.977809	0.0138129	0.998452	0.153204	0.999348
73	Intergen_0102	CP001363	134451	134537	+	87	12	XXX	Intergen	-0.102006	0.78924	-0.205555	0.540221	0.142679	0.696363	0.0685857	0.857285	-0.0808594	0.819132	-0.351807	0.284655		0.0196492	0.999682	-0.110361	0.999974	-0.129288	0.999933	-0.49541	0.938695	-0.0644285	0.976006	0.426677	0.92203		0.228824	0.803331	-0.272835	0.953253	0.279503	0.999348
74	Intergen_0103	CP001363	134625	134688	+	64	17	XXX	Intergen	-0.227149	0.5104	-0.0390297	0.924003	-0.218516	0.548361	-0.025111	0.946684	-0.0406254	0.915603	-0.360554	0.267826		0.183306	0.999682	0.179813	0.999974	-0.00572763	0.999933	-0.144907	0.998952	0.202769	0.897185	0.34165	0.998746		-0.00757652	0.999226	-0.323145	0.927918	0.0196189	0.999348
75	Intergen_0104	CP001363	134794	135066	+	273	38	XXX	Intergen	-0.189331	0.502381	-0.062961	0.83125	-0.29244	0.231431	-0.041103	0.891574	-0.128134	0.625362	-0.223927	0.371129		0.0518651	0.999682	0.113404	0.999974	0.058927	0.999933	0.0664434	0.998952	0.261544	0.725529	0.19025	0.998746		-0.123779	0.901192	-0.100609	0.992587	0.02787	0.999348
76	Intergen_0105	CP001363	135211	135280	+	70	11	XXX	Intergen	0.733193	0.0926335	0.124277	0.795923	-0.382859	0.420019	0.0495761	0.920664	-0.0730444	0.874638	-0.0149635	0.979105		-0.810126	0.999682	-0.600839	0.999974	0.191764	0.999933	0.368555	0.998952	0.435027	0.788484	0.0692931	0.998746		-1.12534	0.125927	0.0554889	0.998452	-0.0767277	0.999348
77	Intergen_0106	CP001363	136226	136609	+	384	53	XXX	Intergen	-0.0258599	0.896522	-0.0782228	0.633206	-0.157332	0.308429	-0.027031	0.883969	-0.010657	0.950905	-0.106862	0.526564		0.0148651	0.999682	-0.057533	0.999974	-0.0737497	0.999933	0.0492332	0.998952	0.140024	0.800189	0.086521	0.998746		-0.145853	0.745831	-0.0988571	0.974923	0.0565154	0.999348
78	Intergen_0107	CP001363	138878	139048	+	171	1	XXX	Intergen	1.08083	NA	0.469946	NA	1.04786	NA	2.14575	NA	0.86312	NA	0.33793	NA		-0.260435	NA	-0.635827	0.999974	-0.392649	0.999933	-0.708661	NA	1.0746	NA	1.79341	NA		-0.0974219	NA	-0.521282	NA	1.66159	0.999348
79	Intergen_0109	CP001363	140339	140495	+	157	12	XXX	Intergen	0.0729719	0.853806	0.121578	0.761243	0.199322	0.587406	0.316873	0.3707	-0.0052785	0.990129	0.102657	0.809617		-0.0784352	0.999682	0.0397508	0.999974	0.121104	0.999933	-0.0989324	0.998952	0.125551	0.949451	0.218101	0.998746		0.111758	0.931003	0.10386	0.998452	0.19854	0.999348
80	Intergen_0110	CP001363	140634	140658	+	25	1	XXX	Intergen	-1.56487	0.0691296	-2.16768	NA	-1.01514	0.256188	-1.22496	0.177621	-1.5038	NA	-0.140744	0.881553		0.0688364	0.999682	-0.604536	0.999974	-0.674074	0.999933	0.88519	NA	-0.186828	NA	-1.10641	NA		0.517108	NA	1.39748	NA	0.934502	0.999348
81	Intergen_0112	CP001363	151737	151854	+	118	2	XXX	Intergen	-0.226594	0.676724	-0.342722	0.492739	-0.144992	0.81687	-0.347481	0.476112	-0.174193	0.714232	-0.299691	0.561179		0.0597662	0.999682	-0.121232	0.999974	-0.180616	0.999933	-0.149059	0.998952	-0.185608	0.949451	-0.0417377	0.998746		0.0626666	0.981501	-0.13068	0.998452	0.00494215	0.999348
82	Intergen_0114	CP001363	157547	157646	+	100	5	XXX	Intergen	-0.0997777	0.815501	-0.432098	0.225976	-0.239896	0.567609	-0.252783	0.51911	-0.346106	0.335713	-0.223974	0.599527		-0.247477	0.999682	-0.340417	0.999974	-0.0927309	0.999933	0.0170326	0.998952	-0.00369716	0.999837	-0.0244057	0.998746		-0.156599	0.916028	0.120077	0.998452	0.184728	0.999348
83	Intergen_0115	CP001363	158565	158842	+	278	6	XXX	Intergen	-0.000231942	0.999427	-0.0477877	0.917423	0.0579048	0.899102	-0.11692	0.794064	0.00331069	0.993225	-0.0300234	0.951356		0.00837676	0.999682	-0.0494869	0.999974	-0.060565	0.999933	-0.0906224	0.998952	-0.168149	0.935006	-0.085152	0.998746		0.0462998	0.980624	-0.0413705	0.998452	-0.0697587	0.999348
84	Intergen_0117	CP001363	162108	162258	+	151	8	XXX	Intergen	-0.258333	0.645296	-0.117594	0.83599	0.0703243	0.908641	0.121502	0.81145	0.401676	0.281313	0.112084	0.839124		0.644112	0.999682	0.132599	0.999974	-0.518371	0.999933	0.035568	0.998952	0.0553772	0.985147	0.0142032	0.998746		0.309645	0.863342	-0.285561	0.963457	0.239339	0.999348
85	Intergen_0119	CP001363	162823	162874	+	52	1	XXX	Intergen	0.35819	NA	0.619425	NA	-0.403693	0.780762	0.609749	0.604062	0.101283	NA	-0.284484	0.845597		-0.27936	0.999682	0.235416	0.999974	0.490948	0.999933	0.1246	NA	1.02472	NA	0.89315	NA		-0.776702	NA	-0.370631	NA	0.00373376	0.999348
86	Intergen_0121	CP001363	164541	164765	+	225	9	XXX	Intergen	-0.127094	0.766619	-0.0908076	0.829586	0.246037	0.50648	-0.262519	0.49553	0.110843	0.754303	0.000607672	0.998918		0.239604	0.999682	0.0307673	0.999974	-0.210059	0.999933	-0.244587	0.998952	-0.495374	0.410611	-0.255661	0.998746		0.359862	0.627741	-0.117162	0.992587	-0.164981	0.999348
87	Intergen_0122	CP001363	165810	165839	+	30	3	XXX	Intergen	-0.188269	0.819768	-0.422566	0.559143	0.254012	0.716816	-0.0279759	0.967866	-0.418202	0.55514	0.0869319	0.918066		-0.238465	0.999682	-0.244835	0.999974	-0.00794236	0.999933	-0.172256	0.998952	-0.272724	0.930866	-0.103498	0.998746		0.439666	NA	0.50609	0.963457	0.409069	0.999348
88	Intergen_0124	CP001363	168865	168889	+	25	2	XXX	Intergen	0.149146	0.850065	-0.427298	0.583563	0.0867399	0.920668	-0.330869	0.680602	-0.192386	0.813456	0.439884	0.533429		-0.348604	0.999682	-0.588276	0.999974	-0.238571	0.999933	0.353549	0.998952	-0.41364	0.894588	-0.770653	0.987201		-0.0749965	NA	0.63781	0.927918	0.102172	0.999348
89	Intergen_0126	CP001363	169980	170066	+	87	5	XXX	Intergen	0.402131	0.39717	0.398887	0.398942	0.459159	0.400126	0.25319	0.646107	0.0341007	0.955339	0.218903	0.705859		-0.368909	0.999682	-0.0147214	0.999974	0.35554	0.999933	-0.233379	0.998952	-0.19053	0.946741	0.0393403	0.998746		0.0329506	0.992479	0.180235	0.992587	-0.140757	0.999348
90	Intergen_0129	CP001363	175467	175671	+	205	6	XXX	Intergen	0.132077	0.795498	-0.0706581	0.902232	-0.119999	0.834915	0.318836	0.466663	0.169862	0.700463	0.171718	0.732577		0.0415021	0.999682	-0.208053	0.999974	-0.247596	0.999933	0.300326	0.998952	0.454128	0.695033	0.147674	0.998746		-0.268389	0.843582	0.000704601	0.99945	0.394743	0.999348
91	Intergen_0130	CP001363	175795	176028	+	234	1	XXX	Intergen	0.680044	NA	0.446447	NA	0.414893	NA	0.0372534	NA	0.230989	NA	-0.100947	0.970811		-0.419632	NA	-0.217916	0.999974	0.237527	0.999933	-0.507855	NA	-0.351693	NA	0.148777	NA		-0.255537	NA	-0.330214	NA	-0.408291	0.999348
92	Intergen_0133	CP001363	181521	181719	+	199	1	XXX	Intergen	-0.488317	NA	-1.26559	NA	-3.01532	NA	-0.524296	NA	-1.19093	NA	-1.57559	0.229688		-0.712388	NA	-0.788027	0.999974	-0.0762604	0.999933	1.43638	NA	2.49363	NA	1.05628	NA		-2.51783	NA	-0.358232	NA	0.7498	0.999348
93	Intergen_0135	CP001363	183351	183432	+	82	1	XXX	Intergen	0.0819217	0.908922	0.25926	0.703338	-0.424611	0.572755	-0.206479	0.779977	0.101813	0.881293	0.384226	0.536494		0.0159496	0.999682	0.176247	0.999974	0.161055	0.999933	0.790425	0.998952	0.216223	0.954612	-0.569942	0.998746		-0.507366	NA	0.278334	0.986029	-0.462758	0.999348
94	Intergen_0136	CP001363	183718	183754	+	37	2	XXX	Intergen	-0.181743	0.832455	-0.315169	0.735652	-1.12833	0.18732	-0.541997	0.536788	-0.690647	0.34527	-1.22406	0.13234		-0.509791	0.999682	-0.167578	0.999974	0.369554	0.999933	-0.0938793	NA	0.598842	NA	0.687055	NA		-0.981917	NA	-0.536106	NA	-0.213501	0.999348
95	Intergen_0137	CP001363	184547	184558	+	12	1	XXX	Intergen	-0.755113	NA	0.541813	NA	0.676379	0.587948	-0.383102	NA	0.610715	NA	0.560704	0.66182		1.35754	0.999682	1.27727	0.999974	-0.0565255	0.999933	-0.114159	NA	-1.05149	NA	-0.940608	NA		1.41273	NA	-0.0450962	NA	-0.924672	0.999348
96	Intergen_0138	CP001363	186174	186561	+	388	10	XXX	Intergen	-0.226231	0.478953	-0.218601	0.460572	-0.25487	0.395474	-0.17625	0.595491	-0.122287	0.67968	0.0626126	0.858348		0.105571	0.999682	0.00267723	0.999974	-0.102488	0.999933	0.317064	0.998952	0.0845964	0.966738	-0.236019	0.998746		-0.0406512	0.980624	0.182835	0.974923	0.0453017	0.999348
97	Intergen_0139	CP001363	189160	189219	+	60	2	XXX	Intergen	0.277988	0.65273	-0.0901317	0.902808	-0.103904	0.889577	-0.450786	0.472904	0.0959019	0.881293	-0.25234	0.726845		-0.179521	0.999682	-0.375325	0.999974	-0.190745	0.999933	-0.153502	0.998952	-0.33816	0.919432	-0.190496	0.998746		-0.396358	0.809932	-0.354242	0.979899	-0.356038	0.999348
98	Intergen_0140	CP001363	190063	190307	+	245	36	XXX	Intergen	-0.0758494	0.756831	-0.371766	0.0750355	-0.382482	0.0703978	-0.393126	0.0649825	-0.284381	0.151667	-0.0892245	0.732195		-0.209707	0.999682	-0.301142	0.999974	-0.0904126	0.999933	0.288862	0.998952	-0.000166783	0.999928	-0.29659	0.956029		-0.318284	0.374876	0.191739	0.946458	-0.0161147	0.999348
99	Intergen_0141	CP001363	190671	190904	+	234	8	XXX	Intergen	-0.351271	0.339706	-0.198992	0.639097	-0.113645	0.81319	-0.163108	0.695026	-0.0787623	0.845022	-0.0903437	0.844097		0.271286	0.999682	0.144023	0.999974	-0.125606	0.999933	0.0232793	0.998952	-0.0386511	0.986246	-0.0668954	0.998746		0.221746	0.870561	-0.0150018	0.998452	0.0425725	0.999348
100	Intergen_0143	CP001363	194877	194905	+	29	2	XXX	Intergen	0.00247747	0.995898	-0.10161	0.852584	0.0645056	0.908641	-0.223618	0.660118	0.119731	0.796587	0.123245	0.821439		0.117452	0.999682	-0.109698	0.999974	-0.223066	0.999933	0.0579218	0.998952	-0.277564	0.896483	-0.338397	0.998746		0.0459118	0.982074	0.00248264	0.99945	-0.115345	0.999348
101	Intergen_0145	CP001363	196582	196687	+	106	5	XXX	Intergen	0.242287	0.751928	0.0340066	0.973732	-0.182147	0.837903	0.393976	0.557529	0.278214	0.670814	-0.242646	0.777658		0.0438266	0.999682	-0.211335	0.999974	-0.247693	0.999933	-0.0532609	NA	0.602334	0.747668	0.641534	0.998746		-0.443447	NA	-0.52356	0.949326	0.362723	0.999348
102	Intergen_0146	CP001363	197036	197236	+	201	7	XXX	Intergen	-0.362642	0.238606	-0.13033	0.701264	-0.176832	0.619441	-0.272261	0.397794	-0.0851469	0.802482	-0.138047	0.726801		0.275637	0.999682	0.224646	0.999974	-0.0499483	0.999933	0.0385111	0.998952	-0.085675	0.966738	-0.125414	0.998746		0.171131	0.875432	-0.0552177	0.998452	-0.137129	0.999348
103	Intergen_0147	CP001363	198848	198924	+	77	5	XXX	Intergen	0.062619	0.922603	0.00662974	0.992527	-0.212033	0.793614	0.348258	0.538425	-0.237604	0.682983	-0.328551	0.594548		-0.303688	0.999682	-0.0629992	0.999974	0.236902	0.999933	-0.116807	0.998952	0.555975	0.838834	0.683387	0.975006		-0.296641	0.901192	-0.093105	0.998452	0.349837	0.999348
104	Intergen_0148	CP001363	201316	201520	+	205	8	XXX	Intergen	0.0865601	0.842999	-0.230333	0.568023	-0.0641358	0.899102	-0.179855	0.673592	-0.057047	0.898135	-0.131155	0.791333		-0.145572	0.999682	-0.325163	0.999974	-0.179	0.999933	-0.0681557	0.998952	-0.108168	0.95952	-0.0436089	0.998746		-0.163958	0.894483	-0.07489	0.998452	0.0548724	0.999348
105	Intergen_0149	CP001363	202058	202114	+	57	2	XXX	Intergen	-0.353284	0.651546	-1.13929	0.109262	-0.491493	0.524767	-0.0868751	0.917146	-0.339544	0.620843	0.00226369	0.998039		-0.00265952	0.999682	-0.792895	0.999974	-0.794024	0.999933	0.485927	NA	0.413823	0.917592	-0.0722467	0.998746		-0.158216	NA	0.34442	NA	1.05023	0.973307
106	Intergen_0151	CP001363	204580	204695	+	116	4	XXX	Intergen	-0.236256	0.638168	-0.0540127	0.927762	0.107159	0.855577	0.290602	0.509187	-0.0279491	0.957428	0.171698	0.741856		0.209395	0.999682	0.175688	0.999974	-0.0375978	0.999933	0.0624796	0.998952	0.191598	0.930866	0.125208	0.998746		0.327248	0.801662	0.197875	0.990278	0.35617	0.999348
107	Intergen_0153	CP001363	208331	208356	+	26	4	XXX	Intergen	-0.271235	0.457331	0.116346	0.752027	0.0176797	0.967089	0.0393438	0.924561	-0.0237081	0.952648	0.281245	0.383422		0.239732	0.999682	0.377796	0.999974	0.135969	0.999933	0.262301	0.998952	0.0302489	0.988271	-0.235707	0.998746		0.273231	0.77856	0.300477	0.929543	-0.0705496	0.999348
108	Intergen_0155	CP001363	209628	209795	+	168	4	XXX	Intergen	0.377657	0.612821	0.271845	0.724467	-0.289378	0.750036	0.0684883	0.938944	-0.235237	0.77486	-0.276801	0.770949		-0.61229	0.999682	-0.113777	0.999974	0.497738	0.999933	0.0157479	NA	0.371871	NA	0.348274	NA		-0.677649	NA	-0.0408142	NA	-0.180321	0.999348
109	Intergen_0156	CP001363	209967	209996	+	30	1	XXX	Intergen	0.361234	NA	0.585329	NA	-0.594939	0.639561	0.311521	0.78373	-0.188507	NA	0.707954	0.452967		-0.551385	0.999682	0.213335	0.999974	0.764832	0.999933	1.30261	NA	0.915322	NA	-0.39339	NA		-0.973036	NA	0.889877	NA	-0.269277	0.999348
110	Intergen_0157	CP001363	210438	210498	+	61	1	XXX	Intergen	0.213883	NA	0.131096	NA	0.537714	0.680432	0.267366	NA	0.597538	NA	0.165181	0.917306		0.339904	0.999682	-0.121032	0.999974	-0.471046	0.999933	-0.351522	NA	-0.278399	NA	0.0757664	NA		0.289471	NA	-0.386245	NA	0.144587	0.999348
111	Intergen_0158	CP001363	211729	211734	+	6	1	XXX	Intergen	-0.118374	NA	0.277072	NA	0.292109	NA	0.772992	NA	0.229136	NA	-0.219905	0.891724		0.339648	NA	0.400952	0.999974	0.0461747	0.999933	-0.513162	NA	0.492272	NA	1.01248	NA		0.397638	NA	-0.450568	NA	0.513711	0.999348
112	Intergen_0159	CP001363	212116	212209	+	94	2	XXX	Intergen	0.503568	0.371804	0.436974	0.442831	-0.0857881	0.915435	0.0178524	0.980647	0.214152	0.747925	0.311356	0.644578		-0.283415	0.999682	-0.0749381	0.999974	0.207531	0.999933	0.394865	0.998952	0.116856	0.979061	-0.28018	0.998746		-0.603654	0.608889	0.0898391	0.998452	-0.400655	0.999348
113	Intergen_0162	CP001363	215997	216136	+	140	9	XXX	Intergen	-0.0992404	0.837384	-0.320152	0.460898	-0.0852544	0.875777	-0.439455	0.346477	-0.318995	0.444651	-0.310001	0.512507		-0.221531	0.999682	-0.228797	0.999974	-0.00638372	0.999933	-0.226438	0.998952	-0.346428	0.860537	-0.126665	0.998746		-0.000281817	0.999527	0.00560915	0.998452	-0.118337	0.999348
114	Intergen_0164	CP001363	217558	217733	+	176	4	XXX	Intergen	0.371505	0.304292	0.199687	0.617347	0.12729	0.788372	0.00558166	0.988329	0.0604291	0.890932	-0.21991	0.623284		-0.311999	0.999682	-0.177427	0.999974	0.136513	0.999933	-0.347233	0.998952	-0.109479	0.95952	0.232391	0.998746		-0.261688	0.803331	-0.282806	0.963457	-0.190463	0.999348
115	Intergen_0166	CP001363	218986	219012	+	27	1	XXX	Intergen	0.279771	NA	-0.0177034	NA	1.63196	NA	-0.581045	NA	1.70943	NA	0.696605	0.827739		1.41335	NA	-0.31075	0.999974	-1.72921	0.999933	-0.889995	NA	-2.21224	NA	-1.2836	NA		1.33585	NA	-0.972165	NA	-0.561594	NA
116	Intergen_0167	CP001363	224151	224288	+	138	18	XXX	Intergen	-0.0502983	0.820585	-0.163278	0.403288	-0.285215	0.122952	-0.433116	0.0201366	-0.299715	0.0668238	-0.393888	0.028524		-0.250399	0.999682	-0.1204	0.999974	0.131405	0.999933	-0.110718	0.998952	-0.139684	0.891768	-0.0317361	0.998746		-0.2501	0.492287	-0.0961338	0.990818	-0.264435	0.999348
117	Intergen_0169	CP001363	226633	226680	+	48	1	XXX	Intergen	1.56571	NA	0.507467	NA	0.46918	NA	-0.634823	NA	0.280911	NA	0.960831	0.774088		-1.28922	NA	-1.07702	0.999974	0.220121	0.999933	0.485674	NA	-1.09598	NA	-1.60902	NA		-1.11347	NA	0.671334	NA	-1.14876	NA
118	Intergen_0172	CP001363	231145	231360	+	216	1	XXX	Intergen	0.110166	NA	-0.387418	NA	-0.631899	NA	-0.370916	NA	-1.02377	NA	0.127471	0.936078		-1.12808	NA	-0.493813	0.999974	0.627831	0.999933	0.744852	NA	0.261688	NA	-0.487986	NA		-0.745644	NA	1.13741	NA	0.0127583	0.999348
119	Intergen_0173	CP001363	231922	232006	+	85	14	XXX	Intergen	-0.057278	0.90002	-0.357575	0.370069	-0.697106	0.0942915	-0.236415	0.640841	-0.582937	0.0998334	-0.636991	0.0912011		-0.529348	0.999682	-0.311108	0.999974	0.220159	0.999933	0.0592097	0.998952	0.488911	0.805208	0.411764	0.998746		-0.660528	0.393539	-0.0547922	0.998452	0.143866	0.999348
120	Intergen_0175	CP001363	235435	235452	+	18	2	XXX	Intergen	0.46208	0.540422	0.493493	0.729964	0.448434	0.557693	0.780971	0.234272	0.363213	0.60162	0.398338	0.623175		-0.0975867	0.999682	0.00122941	0.999974	0.101546	0.999933	-0.0557646	0.998952	0.346217	0.907869	0.395279	0.998746		-0.0268837	NA	0.0275844	0.998452	0.312961	0.999348
121	Intergen_0176	CP001363	237808	237914	+	107	3	XXX	Intergen	0.444715	0.634688	-0.0173403	NA	0.177941	0.879451	0.542984	0.524858	0.221058	NA	0.010404	0.994676		-0.209469	0.999682	-0.478242	0.999974	-0.2631	0.999933	-0.168524	NA	0.389129	NA	0.553316	NA		-0.283154	NA	-0.228839	NA	0.586145	0.999348
122	Intergen_0178	CP001363	240787	240867	+	81	2	XXX	Intergen	-0.297215	0.649656	0.263274	0.640427	0.271768	0.673816	0.0432139	0.946095	-0.796509	0.148195	-0.12618	0.862093		-0.498214	0.999682	0.562184	0.999974	1.05874	0.999933	-0.39434	0.998952	-0.214572	0.941093	0.173792	0.998746		0.556554	0.666716	0.670921	0.864955	-0.214035	0.999348
123	Intergen_0180	CP001363	241937	241972	+	36	1	XXX	Intergen	-1.00859	NA	-0.8171	NA	-0.777861	0.448437	-1.0335	0.287765	-0.721091	NA	-0.488825	0.619091		0.280347	0.999682	0.184662	0.999974	-0.0966951	0.999933	0.276726	NA	-0.274022	NA	-0.532216	NA		0.227146	NA	0.23024	NA	-0.221539	0.999348
124	Intergen_0182	CP001363	245067	245195	+	129	2	XXX	Intergen	0.34997	NA	0.054186	NA	0.404547	0.752297	0.297487	NA	0.927482	NA	-0.569175	0.691014		0.567218	0.999682	-0.303914	0.999974	-0.85549	0.999933	-0.97219	NA	-0.103489	NA	0.870702	NA		0.0368423	NA	-1.49418	NA	0.243186	0.999348
125	Intergen_0183	CP001363	246624	246775	+	152	8	XXX	Intergen	0.0766722	0.873912	-0.213904	0.659644	0.176496	0.714934	0.151396	0.74818	0.230732	0.564119	0.341525	0.440459		0.154334	0.999682	-0.30107	0.999974	-0.454891	0.999933	0.162623	0.998952	-0.0143607	0.996675	-0.183548	0.998746		0.0831089	0.962379	0.106753	0.998452	0.373814	0.999348
126	Intergen_0184	CP001363	247934	248021	+	88	10	XXX	Intergen	0.28903	0.355417	-0.0119808	0.982325	0.194096	0.584117	-0.203949	0.576922	0.107985	0.74496	0.0226351	0.960028		-0.182917	0.999682	-0.307769	0.999974	-0.128654	0.999933	-0.172647	0.998952	-0.388139	0.626877	-0.219474	0.998746		-0.109725	0.926166	-0.0871146	0.998452	-0.189297	0.999348
127	Intergen_0185	CP001363	248409	248654	+	246	9	XXX	Intergen	0.0386809	0.931828	0.161778	0.688229	-0.0371042	0.944781	-0.177481	0.683815	-0.0736907	0.868772	0.0650891	0.898645		-0.115109	0.999682	0.1148	0.999974	0.231319	0.999933	0.0976885	0.998952	-0.132304	0.954612	-0.236917	0.998746		-0.0897507	0.961333	0.137974	0.9939	-0.33343	0.999348
128	Intergen_0188	CP001363	253521	253756	+	236	5	XXX	Intergen	-0.292738	0.681777	-0.0768537	0.921767	0.109889	0.890333	0.129534	0.860867	0.282062	0.638868	0.353128	0.577575		0.572214	0.999682	0.215639	0.999974	-0.367518	0.999933	0.240221	0.998952	0.0345342	0.993906	-0.222101	0.998746		0.379764	NA	0.0661308	0.998452	0.207088	0.999348
129	Intergen_0189	CP001363	254552	254798	+	247	12	XXX	Intergen	0.0952295	0.858016	-0.178463	0.728581	-0.253663	0.624374	-0.0846614	0.876978	0.071381	0.889477	0.0321986	0.960028		-0.0272979	0.999682	-0.279179	0.999974	-0.254869	0.999933	0.284632	0.998952	0.178515	0.946322	-0.112456	0.998746		-0.365303	0.768634	-0.0398301	0.998452	0.0979966	0.999348
130	Intergen_0190	CP001363	255728	255984	+	257	2	XXX	Intergen	-1.53461	NA	-0.467236	NA	-0.999369	NA	-0.628013	NA	-0.277281	NA	-0.24678	0.90538		1.22476	NA	1.07432	0.999974	-0.0907393	0.999933	0.731528	NA	0.37662	NA	-0.357478	NA		0.499956	NA	0.00556505	NA	-0.229123	0.999348
131	Intergen_0191	CP001363	256837	256980	+	144	1	XXX	Intergen	-0.297733	NA	-0.684196	NA	-0.115086	NA	-0.634823	NA	-0.310243	NA	-0.816212	NA		-0.0147646	NA	-0.393976	0.999974	-0.378618	0.999933	-0.702765	NA	-0.511137	NA	NA	NA		0.167222	NA	-0.507519	NA	NA	NA
132	Intergen_0192	CP001363	257707	257852	+	146	4	XXX	Intergen	-1.19062	0.128183	-1.74457	NA	-1.34535	0.0790466	-0.646469	0.382556	-1.13086	0.127618	-1.74677	0.0245604		0.0259045	0.999682	-0.551889	0.999974	-0.575504	0.999933	-0.38823	NA	0.716903	NA	1.11072	NA		-0.192307	NA	-0.595835	NA	1.10279	0.999348
133	Intergen_0194	CP001363	259748	259829	+	82	3	XXX	Intergen	0.211449	0.789535	-1.79358	NA	-0.0343326	0.970952	-0.572669	0.445412	-0.77003	0.259039	-0.508631	0.530178		-0.98649	0.999682	-2.01567	0.364452	-1.02151	0.999933	-0.475547	NA	-0.535928	0.872954	-0.0624613	NA		-0.271276	NA	0.261718	NA	1.21011	0.99598
134	Intergen_0197	CP001363	261689	261699	+	11	1	XXX	Intergen	-0.321707	0.673121	-0.00509861	0.995685	-0.177961	0.837382	-0.330163	0.682094	0.163725	0.819676	0.0114001	0.991122		0.479763	0.999682	0.31394	0.999974	-0.168611	0.999933	0.186703	NA	-0.139603	0.978352	-0.322249	0.998746		0.128481	NA	-0.153063	0.998452	-0.329236	0.999348
135	Intergen_0198	CP001363	263053	263083	+	31	2	XXX	Intergen	1.04281	NA	1.13981	NA	0.588845	NA	0.621376	NA	1.71031	NA	2.4488	0.0786413		0.553723	NA	0.0273142	0.999974	-0.526346	0.999933	1.67275	NA	0.442109	NA	-1.23124	NA		-0.446716	NA	0.70288	NA	-0.0226678	0.999348
136	Intergen_0199	CP001363	265499	265620	+	122	6	XXX	Intergen	-0.284266	0.563349	0.153945	0.763844	-0.217505	0.701344	-0.0360206	0.947134	0.169794	0.722798	-0.0062006	0.993792		0.452374	0.999682	0.430497	0.999974	-0.0211654	0.999933	0.209086	0.998952	0.190864	0.946322	-0.0235947	0.998746		0.0503286	0.983698	-0.177888	0.991886	-0.184912	0.999348
137	Intergen_0200	CP001363	267136	267150	+	15	1	XXX	Intergen	-0.428498	NA	0.219221	NA	0.837437	0.365082	-0.100473	NA	0.166887	NA	0.289195	0.816434		0.600065	0.999682	0.645772	0.999974	0.04555	0.999933	-0.558409	NA	-0.976644	NA	-0.410512	NA		1.27919	NA	0.119193	NA	-0.320283	0.999348
138	Intergen_0201	CP001363	270230	270252	+	23	1	XXX	Intergen	0.80081	0.128224	0.479731	0.421816	0.527442	0.425967	0.107765	0.889381	0.52524	0.341929	0.11414	0.890043		-0.276009	0.999682	-0.328021	0.999974	-0.0507397	0.999933	-0.408738	0.998952	-0.405945	0.878029	-0.00120243	0.999901		-0.301063	0.871356	-0.417023	0.962885	-0.370837	0.999348
139	Intergen_0202	CP001363	273736	273747	+	12	1	XXX	Intergen	-0.45084	0.346027	-0.427123	0.360815	-0.325998	0.547557	-0.46182	0.33348	-0.0331713	0.949136	-0.235152	0.658626		0.415476	0.999682	0.0198464	0.999974	-0.399377	0.999933	0.0862788	0.998952	-0.135778	0.968161	-0.220863	0.998746		0.11943	0.962133	-0.203491	0.991886	-0.0328483	0.999348
140	Intergen_0203	CP001363	274708	274886	+	179	1	XXX	Intergen	-1.35483	NA	-0.488812	NA	-2.87188	NA	-2.22421	NA	-0.9122	NA	0.294118	0.880603		0.435159	NA	0.838019	0.999974	0.411836	0.999933	3.09953	NA	0.643005	NA	-2.46544	NA		-1.51035	NA	1.19097	NA	-1.68496	0.999348
141	Intergen_0204	CP001363	276651	276725	+	75	2	XXX	Intergen	-0.0394198	0.952061	0.27646	0.630552	0.148582	0.831276	0.135752	0.842592	0.222727	0.71454	-0.242242	0.74338		0.259949	0.999682	0.310112	0.999974	0.0475898	0.999933	-0.39953	0.998952	-0.00434226	0.999837	0.384269	0.998746		0.169582	0.938558	-0.465431	0.962374	-0.13643	0.999348
142	Intergen_0205	CP001363	278868	278922	+	55	2	XXX	Intergen	-0.525855	0.479339	0.136734	0.86404	0.430306	0.541281	0.333081	0.632369	-0.251699	0.734274	0.234643	0.755949		0.27751	0.999682	0.657665	0.999974	0.388186	0.999933	-0.191093	0.998952	-0.0849136	0.983459	0.107264	0.998746		0.945959	NA	0.494126	0.960433	0.203402	0.999348
143	Intergen_0206	CP001363	279313	279374	+	62	2	XXX	Intergen	-0.903953	NA	0.619614	NA	1.15476	NA	-1.67547	NA	-0.276753	NA	0.368439	0.873764		0.604925	NA	1.43584	0.999974	0.887066	0.999933	-0.783516	NA	-2.73473	NA	-1.98196	NA		1.94871	NA	0.638294	NA	-2.20963	0.999348
144	Intergen_0207	CP001363	280668	280750	+	83	4	XXX	Intergen	0.695684	0.305425	0.66788	0.306162	1.00647	0.0899087	0.700002	0.304	0.844482	0.147292	0.711918	0.295413		0.144144	0.999682	-0.0371019	0.999974	-0.182128	0.999933	-0.295257	0.998952	-0.307022	0.921761	-0.0133112	0.998746		0.292828	0.875723	-0.134307	0.998452	0.029714	0.999348
145	Intergen_0208	CP001363	281217	281395	+	179	5	XXX	Intergen	-0.089404	0.871064	-0.290608	0.550938	-0.108228	0.860492	-0.173399	0.743005	-0.213106	0.646553	-0.0433427	0.945073		-0.12633	0.999682	-0.204708	0.999974	-0.0802348	0.999933	0.0565234	0.998952	-0.0572733	0.986246	-0.121144	0.998746		-0.0226866	0.996244	0.169994	0.995057	0.123329	0.999348
146	Intergen_0210	CP001363	283094	283166	+	73	4	XXX	Intergen	-0.38684	0.662085	-0.181095	NA	0.0897896	0.926802	0.0921659	0.921717	0.51339	0.440988	-0.104085	0.926332		0.905189	0.999682	0.199496	0.999974	-0.710524	0.999933	-0.197493	NA	0.000257859	0.999928	0.213472	NA		0.465623	NA	-0.625545	NA	0.275477	0.999348
147	Intergen_0212	CP001363	286105	286222	+	118	5	XXX	Intergen	0.230562	0.683532	-0.780833	0.167102	-0.0314108	0.96526	-0.20605	0.752384	-0.193566	0.748154	-0.414901	0.537081		-0.424668	0.999682	-1.01695	0.999974	-0.58813	0.999933	-0.378272	0.998952	-0.161606	0.95952	0.211546	0.998746		-0.277514	0.863342	-0.229354	0.995232	0.566283	0.999348
148	Intergen_0214	CP001363	288755	288943	+	189	7	XXX	Intergen	0.171135	0.753032	0.496612	0.246519	0.432796	0.311219	0.534943	0.189158	0.380961	0.348558	0.420254	0.353035		0.215095	0.999682	0.320221	0.999974	0.107835	0.999933	-0.0203574	0.998952	0.107902	0.95952	0.124251	0.998746		0.253537	0.843451	0.0317189	0.998452	0.0453135	0.999348
149	Intergen_0215	CP001363	289511	289580	+	70	1	XXX	Intergen	0.384564	NA	0.108962	NA	1.19075	0.221247	0.916029	0.345912	-0.0379351	NA	-0.278371	0.871621		-0.392971	0.999682	-0.275044	0.999974	0.112526	0.999933	-1.52758	NA	-0.258834	0.954612	1.2724	NA		0.832049	NA	-0.282733	NA	0.869928	0.999348
150	Intergen_0216	CP001363	289820	289888	+	69	6	XXX	Intergen	-0.563299	0.168191	-0.323893	0.489583	-0.283927	0.543739	-1.26952	0.00599969	-0.313181	0.441752	-0.805136	0.0471961		0.253692	0.999682	0.229826	0.999974	-0.0272531	0.999933	-0.525145	0.998952	-0.982081	0.281791	-0.45534	0.998746		0.268496	0.859356	-0.498618	0.915664	-0.921206	0.818948
151	Intergen_0217	CP001363	291433	291489	+	57	3	XXX	Intergen	0.0962062	0.883618	-0.10657	0.88567	0.434034	0.449129	-0.269116	0.700194	-0.0243459	0.972006	0.0906176	0.904415		-0.123359	0.999682	-0.207467	0.999974	-0.0865985	0.999933	-0.344872	0.998952	-0.697791	0.626877	-0.352921	0.998746		0.320218	0.843451	0.112043	0.998452	-0.152458	0.999348
152	Intergen_0218	CP001363	291567	291675	+	109	2	XXX	Intergen	2.52871	NA	0.924946	NA	1.31416	NA	1.19025	NA	1.42435	NA	0.915223	0.688514		-1.13827	0.999682	-1.61147	0.999974	-0.49564	0.999933	-0.425359	NA	-0.152514	NA	0.262868	NA		-1.21291	NA	-0.517944	NA	0.244759	0.999348
153	Intergen_0220	CP001363	291877	291943	+	67	2	XXX	Intergen	-0.512729	NA	-0.0745085	NA	-0.461035	0.676118	-2.88989	NA	-1.34118	NA	-0.830586	0.460418		-0.828582	0.999682	0.412467	0.999974	1.25447	0.999933	-0.388472	NA	-2.45506	NA	-2.06787	NA		0.0396306	NA	0.492928	NA	-2.81488	0.521861
154	Intergen_0221	CP001363	295037	295218	+	182	2	XXX	Intergen	-0.0937185	0.857187	-0.429616	0.385479	-0.51369	0.310217	-0.581312	0.215703	-0.472447	0.269717	-0.304368	0.579661		-0.379483	0.999682	-0.346445	0.999974	0.0364763	0.999933	0.201973	0.998952	-0.0596544	0.986246	-0.268624	0.998746		-0.440092	0.724406	0.163627	0.998452	-0.138208	0.999348
155	Intergen_0222	CP001363	295341	295527	+	187	6	XXX	Intergen	0.197406	0.762733	-0.442634	0.494391	0.272654	0.672135	-0.428903	0.531904	-0.575904	0.328856	-0.317341	0.652003		-0.775369	0.999682	-0.647241	0.999974	0.127046	0.999933	-0.593384	0.998952	-0.694719	0.649078	-0.107677	0.998746		0.0608383	0.981397	0.255789	0.991886	0.0203098	0.999348
156	Intergen_0223	CP001363	295605	295768	+	164	5	XXX	Intergen	-0.113693	0.791604	-0.138264	0.736832	-0.253804	0.566059	-0.164135	0.695026	-0.0928028	0.816923	-0.398895	0.311584		0.0177722	0.999682	-0.0340653	0.999974	-0.0545126	0.999933	-0.146132	0.998952	0.1034	0.966738	0.240136	0.998746		-0.157344	0.913273	-0.307306	0.953253	-0.0220339	0.999348
157	Intergen_0224	CP001363	296573	296592	+	20	2	XXX	Intergen	0.565815	0.374333	0.159252	0.837876	0.527678	0.372982	0.462869	0.434151	-0.0225666	0.977218	0.274166	0.695467		-0.587004	0.999682	-0.408526	0.999974	0.16687	0.999933	-0.249741	0.998952	-0.0514389	0.986246	0.193127	0.998746		-0.0478321	0.987833	0.294084	0.986029	0.321555	0.999348
158	Intergen_0225	CP001363	297508	297611	+	104	3	XXX	Intergen	-0.129085	0.881855	0.247422	0.73598	-0.0809995	0.931074	-0.0791568	0.924665	0.133591	0.877224	-0.258018	0.763557		0.267151	0.999682	0.375714	0.999974	0.116888	0.999933	-0.176185	NA	0.013776	0.999318	0.182037	NA		0.0387035	NA	-0.389675	NA	-0.326719	0.999348
159	Intergen_0226	CP001363	298788	298939	+	152	4	XXX	Intergen	-0.197564	0.798837	0.00860017	0.99234	-0.383527	0.609899	-0.306263	0.673592	-0.54158	0.395535	-0.172633	0.836778		-0.358646	0.999682	0.182358	0.999974	0.542087	0.999933	0.210323	NA	0.0824923	0.985147	-0.13171	0.998746		-0.20609	NA	0.374529	NA	-0.303926	0.999348
160	Intergen_0227	CP001363	299720	299796	+	77	5	XXX	Intergen	-0.305462	0.695524	0.452618	0.451472	0.89646	0.0679949	0.37886	0.56786	0.162423	0.809847	0.316158	0.661035		0.481901	0.999682	0.770169	0.999974	0.279115	0.999933	-0.588403	0.998952	-0.508204	0.753811	0.068619	0.998746		1.21474	0.112776	0.147667	0.998452	-0.0692604	0.999348
161	Intergen_0233	CP001363	305044	305166	+	123	2	XXX	Intergen	-2.11255	NA	-0.930267	NA	0.623105	NA	0.0883247	NA	-0.127605	NA	-0.405052	0.846589		2.01733	NA	1.19448	0.999974	-0.840095	0.999933	-1.03633	NA	-0.540101	NA	0.515689	NA		2.75445	NA	-0.29588	NA	1.04864	0.999348
162	Intergen_0234	CP001363	305275	305364	+	90	2	XXX	Intergen	0.644095	0.172419	0.49783	0.315063	0.525869	0.303963	0.601944	0.215275	0.737134	0.0859377	0.450252	0.419166		0.0840747	0.999682	-0.15567	0.999974	-0.239725	0.999933	-0.0764311	0.998952	0.0787351	0.980844	0.154251	0.998746		-0.133619	0.939615	-0.284489	0.979899	0.104904	0.999348
163	Intergen_0237	CP001363	311527	311893	+	367	2	XXX	Intergen	-0.0570445	0.926619	0.084854	0.885944	-0.198226	0.748134	0.224522	0.670532	-0.267144	0.601988	0.00680623	0.993576		-0.211316	0.999682	0.138527	0.999974	0.345079	0.999933	0.205197	0.998952	0.436024	0.805208	0.220539	0.998746		-0.158041	0.943278	0.270512	0.986029	0.139749	0.999348
164	Intergen_0238	CP001363	314534	314632	+	99	1	XXX	Intergen	NA	NA	NA	NA	NA	NA	NA	NA	NA	NA	NA	NA		NA	NA	NA	NA	NA	NA	NA	NA	NA	NA	NA	NA		NA	NA	NA	NA	NA	NA
165	Intergen_0241	CP001363	316866	316877	+	12	3	XXX	Intergen	-2.45586	NA	0.165829	NA	-2.29175	NA	-0.369852	NA	-1.56339	NA	-2.99276	0.0990061		0.880935	NA	2.61345	0.999974	1.72194	0.999933	-0.705881	NA	1.92209	NA	2.61407	NA		0.132293	NA	-1.43245	NA	-0.527721	0.999348
166	Intergen_0242	CP001363	317325	317577	+	253	4	XXX	Intergen	-0.541003	0.542188	-0.287998	NA	-0.970979	0.294755	-0.333384	0.718322	-1.14929	NA	-0.620558	0.484026		-0.607779	0.999682	0.25885	0.999974	0.859581	0.999933	0.354895	NA	0.652493	NA	0.291582	NA		-0.46249	NA	0.526957	NA	-0.0432267	0.999348
167	Intergen_0243	CP001363	318064	318367	+	304	19	XXX	Intergen	-0.188568	0.592497	0.0555747	0.884475	-0.208366	0.566225	-0.00606167	0.986097	0.193313	0.502899	0.0519005	0.898382		0.372781	0.999682	0.229329	0.999974	-0.138534	0.999933	0.257417	0.998952	0.212291	0.89344	-0.0504818	0.998746		-0.0390067	0.983087	-0.141704	0.990818	-0.0525567	0.999348
168	Intergen_0244	CP001363	319222	319363	+	142	8	XXX	Intergen	-0.0192692	0.977699	-0.370206	0.563972	-0.282897	0.682588	-0.0557614	0.933689	-0.74386	0.190871	-0.256136	0.714682		-0.725517	0.999682	-0.355355	0.999974	0.369711	0.999933	0.0226196	0.998952	0.235218	0.944936	0.208831	0.998746		-0.271514	0.884252	0.484931	0.960433	0.317874	0.999348
169	Intergen_0246	CP001363	323879	324080	+	202	27	XXX	Intergen	0.0275762	0.965567	-0.153655	0.818226	-0.98483	0.109984	-0.163478	0.792272	-0.068366	0.907229	-0.607783	0.237564		-0.0976654	0.999682	-0.188756	0.999974	-0.0770937	0.999933	0.356348	0.998952	0.821269	0.607792	0.453702	0.998746		-1.02627	0.319273	-0.544205	0.894572	-0.00922616	0.999348
170	Intergen_0248	CP001363	329617	329639	+	23	3	XXX	Intergen	-0.232384	0.759553	-0.73746	0.248494	-0.0898583	0.910407	-0.0145404	0.982581	-0.449031	0.469054	0.108873	0.88419		-0.208559	0.999682	-0.502816	0.999974	-0.298394	0.999933	0.201194	0.998952	0.0875495	0.981606	-0.118014	0.998746		0.136613	NA	0.561482	0.932062	0.737425	0.999348
171	Intergen_0249	CP001363	330162	330302	+	141	4	XXX	Intergen	0.352573	0.694075	-0.373539	NA	-0.841364	0.415484	-0.609741	0.571499	-0.288951	NA	-0.0274889	0.981887		-0.64525	0.999682	-0.734397	0.999974	-0.0915289	0.999933	0.813357	NA	0.23197	NA	-0.57547	NA		-1.21504	NA	0.259277	NA	-0.227786	0.999348
172	Intergen_0250	CP001363	330513	330557	+	45	1	XXX	Intergen	NA	NA	NA	NA	NA	NA	NA	NA	NA	NA	NA	NA		NA	NA	NA	NA	NA	NA	NA	NA	NA	NA	NA	NA		NA	NA	NA	NA	NA	NA
173	Intergen_0252	CP001363	333218	333235	+	18	1	XXX	Intergen	0.408794	0.408866	0.204262	0.721576	0.20033	0.725489	0.244711	0.649095	0.297713	0.531058	0.491009	0.292595		-0.112802	0.999682	-0.208683	0.999974	-0.0990752	0.999933	0.289491	0.998952	0.0535073	0.986246	-0.241081	0.998746		-0.223485	0.886647	0.188021	0.991886	0.048054	0.999348
174	Intergen_0253	CP001363	337331	337686	+	356	10	XXX	Intergen	-0.124778	0.831489	0.171037	0.750816	-0.126258	0.849969	0.290619	0.559452	0.218014	0.656021	0.0359427	0.958318		0.342951	0.999682	0.289526	0.999974	-0.0560904	0.999933	0.162024	0.998952	0.429715	0.798836	0.258253	0.998746		-0.0182055	0.997103	-0.185087	0.991886	0.125245	0.999348
175	Intergen_0254	CP001363	338961	339143	+	183	41	XXX	Intergen	-0.133695	0.663853	-0.339871	0.198908	-0.603101	0.0144389	-0.31423	0.228091	-0.344472	0.139928	-0.527226	0.0325093		-0.214412	0.999682	-0.21183	0.999974	0.000259772	0.999933	0.0757293	0.998952	0.297944	0.721875	0.219684	0.998746		-0.487572	0.291226	-0.184824	0.974947	0.0318662	0.999348
176	Intergen_0255	CP001363	339276	339344	+	69	1	XXX	Intergen	0.723365	NA	0.440502	NA	0.464397	NA	-0.0577493	NA	-0.887318	NA	1.51073	0.59138		-1.60449	NA	-0.295618	0.999974	1.3205	0.999933	1.05985	NA	-0.513871	NA	-1.56519	NA		-0.282788	NA	2.39285	NA	-0.493197	NA
177	Intergen_0259	CP001363	341038	341439	+	402	7	XXX	Intergen	0.0888625	0.860042	-0.498135	0.266739	-0.448376	0.345997	-0.161381	0.756209	-0.0871386	0.869126	-0.127172	0.827267		-0.176522	0.999682	-0.592986	0.999974	-0.416907	0.999933	0.317056	0.998952	0.29459	0.89813	-0.0277315	0.998746		-0.551246	0.547342	-0.0433222	0.998452	0.34208	0.999348
178	Intergen_0260	CP001363	341638	341862	+	225	14	XXX	Intergen	-0.24946	0.540299	-0.163472	0.710779	-0.410554	0.289841	-0.153156	0.735383	-0.251264	0.490081	-0.558806	0.125103		-0.00953177	0.999682	0.0780411	0.999974	0.0818108	0.999933	-0.152992	0.998952	0.269376	0.872893	0.416111	0.998746		-0.174936	0.884252	-0.306828	0.949326	0.015716	0.999348
179	Intergen_0261	CP001363	342145	342893	+	749	41	XXX	Intergen	0.0477938	0.91116	-0.234257	0.580257	-0.538699	0.126559	-0.54892	0.116449	-0.114039	0.756498	-0.322159	0.384111		-0.163705	0.999682	-0.289625	0.999974	-0.117658	0.999933	0.212288	0.998952	-0.00112553	0.999928	-0.218899	0.998746		-0.601544	0.276218	-0.209305	0.979899	-0.314565	0.999348
180	Intergen_0262	CP001363	343407	343513	+	107	4	XXX	Intergen	-0.654814	0.23937	0.245286	0.680714	-0.641932	0.263801	0.134444	0.836367	-0.25409	0.655308	-0.625248	0.27279		0.392579	0.999682	0.89182	0.999974	0.502151	0.999933	0.0129267	0.998952	0.78526	0.475185	0.766961	0.874468		-0.00338161	NA	-0.368738	0.97913	-0.107608	0.999348
181	Intergen_0264	CP001363	346762	346782	+	21	3	XXX	Intergen	0.184346	0.781545	0.0309481	0.970045	0.17636	0.79425	-0.41968	0.539698	-0.216564	0.720142	0.320224	0.623175		-0.400858	0.999682	-0.152255	0.999974	0.24017	0.999933	0.140002	0.998952	-0.597544	0.781794	-0.750822	0.998746		-0.0206493	0.997095	0.531829	0.934687	-0.464548	0.999348
182	Intergen_0265	CP001363	347254	347658	+	405	17	XXX	Intergen	0.0922517	0.799172	-0.0775915	0.838703	-0.0690382	0.861998	-0.259851	0.422441	0.0148252	0.966722	-0.232139	0.496018		-0.0778745	0.999682	-0.176317	0.999974	-0.0987101	0.999933	-0.164752	0.998952	-0.181928	0.917981	-0.0216764	0.998746		-0.174991	0.871356	-0.249771	0.960433	-0.177766	0.999348
183	Intergen_0266	CP001363	348481	348559	+	79	3	XXX	Intergen	-0.144956	0.872362	0.266033	0.728301	-0.971307	0.248922	-1.14768	0.202296	-0.51328	0.498681	-0.12651	0.896091		-0.375608	0.999682	0.393916	0.999974	0.767653	0.999933	0.831954	NA	-0.158346	NA	-0.992492	NA		-0.841982	NA	0.383063	NA	-1.37163	0.674108
184	Intergen_0267	CP001363	348821	349294	+	474	30	XXX	Intergen	0.280711	0.290785	0.108468	0.719317	-0.228824	0.448502	0.178064	0.502249	0.035317	0.904917	0.0610855	0.84922		-0.248574	0.999682	-0.180613	0.999974	0.0705235	0.999933	0.285522	0.998952	0.413228	0.369846	0.123747	0.998746		-0.52786	0.212758	0.0225013	0.998452	0.0735238	0.999348
185	Intergen_0268	CP001363	350243	350358	+	116	13	XXX	Intergen	-0.0815652	0.849542	-0.0244329	0.955923	-0.583378	0.0703978	0.00815698	0.982581	-0.454628	0.122092	-0.309302	0.374259		-0.368233	0.999682	0.0529931	0.999974	0.425953	0.999933	0.274284	0.998952	0.603686	0.291439	0.324774	0.998746		-0.517611	0.486125	0.141439	0.991886	0.0368467	0.999348
186	Intergen_0269	CP001363	351298	351321	+	24	1	XXX	Intergen	0.625564	NA	0.353291	NA	-0.371891	NA	0.254603	NA	0.588466	NA	-1.93499	0.178494		-0.0424338	0.999682	-0.277095	0.999974	-0.236543	0.999933	-1.51282	NA	0.659429	NA	2.24221	NA		-1.04434	NA	-2.56808	NA	-0.095483	0.999348
187	Intergen_0270	CP001363	351451	351627	+	177	5	XXX	Intergen	-0.252189	0.690626	-0.0125294	0.987699	-0.429296	0.502185	-0.498239	0.397794	-0.352582	0.514386	-0.31876	0.626167		-0.105877	0.999682	0.231466	0.999974	0.33643	0.999933	0.109056	0.998952	-0.0604505	0.98668	-0.173171	0.998746		-0.189424	NA	0.0348285	0.998452	-0.479437	0.999348
188	Intergen_0271	CP001363	352036	352119	+	84	3	XXX	Intergen	1.11882	0.227854	1.1339	NA	1.39097	0.113251	0.528716	NA	0.60376	NA	-0.357621	0.816342		-0.509979	0.999682	0.0138888	0.999974	0.523392	0.999933	-1.76504	NA	-0.861124	NA	0.898491	NA		0.265396	NA	-0.978843	NA	-0.612353	0.999348
189	Intergen_0272	CP001363	352228	352405	+	178	9	XXX	Intergen	-0.147764	0.719237	0.0340687	0.938314	-0.0212246	0.963924	-0.130292	0.739362	0.216132	0.492026	-0.00431709	0.993993		0.344377	0.999682	0.160476	0.999974	-0.184724	0.999933	0.0128013	0.998952	-0.102043	0.954043	-0.119234	0.998746		0.101106	0.939383	-0.216824	0.962374	-0.156122	0.999348
190	Intergen_0273	CP001363	353174	353281	+	108	2	XXX	Intergen	-0.887342	0.272843	-0.545371	NA	0.0392837	0.966809	-0.762005	0.381834	-0.420028	0.593019	-0.0286547	0.977423		0.462036	0.999682	0.327872	0.999974	-0.12944	0.999933	-0.0720858	NA	-0.790016	NA	-0.736379	NA		0.911396	NA	0.389399	NA	-0.213181	0.999348
191	Intergen_0274	CP001363	355727	355965	+	239	5	XXX	Intergen	-0.287701	0.686686	0.0305716	0.973592	-0.12461	0.878195	0.109113	0.882214	-0.249765	0.694922	-0.169947	0.830267		0.0405265	0.999682	0.312199	0.999974	0.273309	0.999933	-0.047426	0.998952	0.241516	0.944936	0.285473	0.998746		0.150014	NA	0.0712894	0.998452	0.0835963	0.999348
192	Intergen_0275	CP001363	356545	356756	+	212	5	XXX	Intergen	0.0968764	0.854787	-0.066366	0.900664	-0.0750522	0.890667	-0.0422106	0.930494	-0.0276849	0.954128	-0.322272	0.483046		-0.135693	0.999682	-0.179034	0.999974	-0.0396092	0.999933	-0.249429	0.998952	0.0406832	0.986246	0.286637	0.998746		-0.195386	0.903196	-0.294576	0.963457	0.0299177	0.999348
193	Intergen_0276	CP001363	358236	358484	+	249	2	XXX	Intergen	0.0451632	0.947871	0.0314019	0.965835	0.275172	0.625166	-0.0282003	0.963944	0.34523	0.472973	0.240939	0.711272		0.303311	0.999682	-0.0159985	0.999974	-0.317682	0.999933	-0.0363961	0.998952	-0.29722	0.90913	-0.256858	0.998746		0.214144	0.920059	-0.111146	0.998452	-0.0617214	0.999348
194	Intergen_0277	CP001363	359541	359758	+	218	37	XXX	Intergen	0.0964787	0.780074	-0.0973745	0.764316	-0.388264	0.184438	-0.147681	0.645753	-0.034604	0.915913	-0.0588399	0.867052		-0.135866	0.999682	-0.205276	0.999974	-0.0657953	0.999933	0.328637	0.998952	0.250382	0.836682	-0.0837966	0.998746		-0.501028	0.321864	-0.028243	0.998452	-0.0448797	0.999348
195	Intergen_0278	CP001363	361503	361657	+	155	3	XXX	Intergen	-1.84801	NA	-1.27169	NA	-3.27618	NA	-0.126809	0.924665	-1.80797	NA	-2.12986	0.0829518		-0.180385	NA	0.590179	0.999974	0.606796	0.999933	1.12996	NA	3.18597	NA	2.04759	NA		-1.53336	NA	-0.26547	NA	1.12583	0.999348
196	Intergen_0279	CP001363	363116	363363	+	248	1	XXX	Intergen	1.32344	NA	0.919726	NA	1.95164	NA	1.98797	NA	1.76217	NA	1.87888	0.227946		0.43977	NA	-0.37833	0.999974	-0.777887	0.999933	-0.0892419	NA	0.030478	NA	0.104743	NA		0.615513	NA	0.105056	NA	1.01014	0.999348
197	Intergen_0280	CP001363	363823	363910	+	88	1	XXX	Intergen	-0.963825	NA	-0.715999	NA	0.845069	NA	0.435898	NA	-1.39183	NA	-0.731535	0.782268		-0.405549	NA	0.257102	0.999974	0.675897	0.999933	-1.62835	NA	-0.394073	NA	1.18865	NA		1.80779	NA	0.670348	NA	1.16509	0.999348
198	Intergen_0282	CP001363	365615	365664	+	50	8	XXX	Intergen	0.150674	0.616108	0.400685	0.0840663	0.182184	0.545682	0.150409	0.614601	0.174127	0.504421	0.252308	0.349554		0.0200942	0.999682	0.242017	0.999974	0.222726	0.999933	0.0651235	0.998952	-0.0250582	0.986246	-0.0947971	0.998746		0.016675	0.992479	0.0739065	0.997304	-0.246674	0.999348
199	Intergen_0286	CP001363	369366	369480	+	115	3	XXX	Intergen	0.76128	0.392635	-0.0191321	NA	-0.0483484	0.970664	0.377865	0.714046	0.345499	NA	-1.03793	0.405928		-0.412493	0.999682	-0.794327	0.999974	-0.374119	0.999933	-0.998931	NA	0.437087	NA	1.43787	NA		-0.824735	NA	-1.39506	NA	0.409775	0.999348
200	Intergen_0287	CP001363	369557	369881	+	325	24	XXX	Intergen	0.021157	0.93209	0.114394	0.589319	0.0298286	0.912323	0.125291	0.562806	0.104505	0.59411	0.151453	0.483647		0.0786574	0.999682	0.083318	0.999974	0.00776206	0.999933	0.119203	0.998952	0.104181	0.930866	-0.0197764	0.998746		-0.00885144	0.996244	0.0464293	0.998452	0.0166205	0.999348
201	Intergen_0288	CP001363	371315	371423	+	109	6	XXX	Intergen	-0.0483385	0.947984	0.377037	0.455181	0.236289	0.689013	0.297069	0.584497	0.159953	0.770679	0.475868	0.325314		0.229534	0.999682	0.430072	0.999974	0.218583	0.999933	0.244366	0.998952	0.067801	0.981606	-0.181662	0.998746		0.286338	0.877869	0.323259	0.962374	-0.0808879	0.999348
202	Intergen_0289	CP001363	371748	372093	+	346	12	XXX	Intergen	0.0444072	0.950992	0.0127165	0.987743	0.00452654	0.994306	0.316634	0.610981	0.164109	0.783496	-0.0855344	0.90538		0.113672	0.999682	-0.0408347	0.999974	-0.157589	0.999933	-0.0935733	0.998952	0.328233	0.919432	0.406793	0.998746		-0.0729039	0.981501	-0.253774	0.990818	0.30916	0.999348
203	Intergen_0290	CP001363	373327	373457	+	131	2	XXX	Intergen	0.279334	NA	0.469946	NA	0.46198	NA	1.52457	NA	1.56434	NA	0.33793	NA		1.31303	NA	0.183101	0.999974	-1.13679	0.999933	-0.125691	NA	1.0822	NA	1.20344	NA		0.167222	NA	-1.25974	NA	1.07403	NA
204	Intergen_0293	CP001363	378531	379220	+	690	47	XXX	Intergen	-0.000416452	0.998893	-0.0890793	0.692107	-0.367681	0.0898156	0.106935	0.643281	-0.0383815	0.872286	-0.255742	0.212419		-0.0393593	0.999682	-0.0956441	0.999974	-0.0552528	0.999933	0.109923	0.998952	0.486551	0.138749	0.3694	0.652576		-0.382009	0.293483	-0.219891	0.915664	0.201762	0.999348
205	Intergen_0294	CP001363	379620	379665	+	46	14	XXX	Intergen	-0.28931	0.691833	-0.943416	0.146116	-1.59084	0.0367312	-0.146221	0.858347	-0.318289	0.624523	-0.754976	0.290146		-0.0467739	0.999682	-0.662329	0.999974	-0.622943	0.999933	0.827107	NA	1.43615	0.316761	0.612348	0.998746		-1.28553	NA	-0.422515	NA	0.805864	0.999348
206	Intergen_0295	CP001363	385033	385093	+	61	10	XXX	Intergen	0.127087	0.79933	0.237777	0.611359	-0.0974667	0.87326	-0.270159	0.590885	0.177822	0.688888	-0.165522	0.774434		0.0504502	0.999682	0.105334	0.999974	0.0563447	0.999933	-0.0688458	0.998952	-0.16215	0.953342	-0.0965546	0.998746		-0.24089	0.870561	-0.350711	0.960433	-0.505757	0.999348
207	Intergen_0296	CP001363	385631	385732	+	102	3	XXX	Intergen	-0.297733	NA	-0.684196	NA	-0.692162	NA	1.06492	NA	-0.887318	NA	-0.816212	NA		-0.591839	NA	-0.393976	0.999974	NA	NA	NA	NA	1.77085	NA	1.8897	NA		-0.409853	NA	NA	NA	1.75655	NA
208	Intergen_0297	CP001363	385844	386263	+	420	3	XXX	Intergen	-1.29152	NA	-3.5858	NA	-1.22424	0.271834	-0.345863	0.743557	-0.891268	NA	-1.93443	0.0742784		0.364381	NA	-2.27539	0.999974	-2.65974	0.999933	-0.715434	NA	0.842038	NA	1.56554	NA		0.0638731	NA	-1.0195	NA	3.19637	0.263207
209	Intergen_0298	CP001363	387502	387800	+	299	46	XXX	Intergen	-0.164439	0.574394	-0.51438	0.0429624	-0.771619	0.00364158	-0.523901	0.0521692	-0.180326	0.450455	-0.67214	0.00305321		-0.0256458	0.999682	-0.356412	0.999974	-0.331873	0.999933	0.088713	0.998952	0.261633	0.862428	0.161375	0.998746		-0.622261	0.179422	-0.489726	0.305895	-0.0040422	0.999348
210	Intergen_0299	CP001363	389376	389474	+	99	8	XXX	Intergen	0.403022	0.350298	0.574727	0.14661	0.118998	0.83638	0.120488	0.817408	0.544624	0.13055	0.0350304	0.956776		0.14116	0.999682	0.161329	0.999974	0.0272755	0.999933	-0.0815855	0.998952	0.010708	0.998203	0.0925554	0.998746		-0.301399	0.819751	-0.516001	0.802999	-0.448511	0.999348
211	Intergen_0300	CP001363	390680	390801	+	122	10	XXX	Intergen	0.00940362	0.991309	-0.740873	0.37021	-1.04719	0.215019	-0.0256193	0.975182	-0.192575	0.814648	-0.40771	0.652003		-0.201833	0.999682	-0.758539	0.999974	-0.553835	0.999933	0.636275	NA	1.02236	NA	0.386662	NA		-1.06828	NA	-0.217786	NA	0.722924	0.999348
212	Intergen_0301	CP001363	390940	391080	+	141	6	XXX	Intergen	-0.934435	NA	-2.57069	NA	-2.57941	NA	-2.52201	NA	-2.18571	NA	-2.70192	0.277747		-1.30918	NA	-1.72112	0.999974	-0.378618	0.999933	NA	NA	NA	NA	NA	NA		-1.74399	NA	-0.507519	NA	NA	NA
213	Intergen_0302	CP001363	391606	391748	+	143	8	XXX	Intergen	0.618881	NA	-0.530479	NA	-1.60915	NA	-0.515238	NA	0.487864	NA	0.11169	0.941326		-0.132479	0.999682	-1.16134	0.999974	-1.02853	0.999933	1.73339	NA	1.10971	NA	-0.623494	NA		-2.23115	NA	-0.381248	NA	0.0145877	0.999348
214	Intergen_0303	CP001363	392391	392400	+	10	1	XXX	Intergen	-0.490624	NA	0.181512	NA	-0.255735	NA	-2.17876	NA	0.337316	NA	-2.94634	0.168168		0.819572	NA	0.663552	0.999974	-0.159659	0.999933	-2.60427	NA	-1.85007	NA	0.764266	NA		0.176809	NA	-3.26898	NA	-2.35031	0.999348
215	Intergen_0304	CP001363	392626	392682	+	57	1	XXX	Intergen	0.476572	NA	0.489234	NA	0.314513	NA	0.125825	NA	0.635703	NA	1.06365	0.362398		0.167813	0.999682	0.00176814	0.999974	-0.162741	0.999933	0.738473	NA	-0.175334	NA	-0.952067	NA		-0.172319	NA	0.409592	NA	-0.373611	0.999348
216	Intergen_0305	CP001363	393043	393111	+	69	2	XXX	Intergen	0.564637	0.545798	0.543022	NA	0.793102	0.392921	0.89558	0.242904	1.02661	0.144676	0.470537	0.659722		0.483568	0.999682	-0.0286664	0.999974	-0.516284	0.999933	-0.323841	NA	0.16574	0.968161	0.481056	0.998746		0.190957	NA	-0.610451	0.935836	0.384732	0.999348
217	Intergen_0309	CP001363	401542	401552	+	11	2	XXX	Intergen	0.416684	0.465016	0.131007	0.836697	0.289383	0.596321	0.561535	0.253091	0.18739	0.729762	0.122467	0.872808		-0.236454	0.999682	-0.291153	0.999974	-0.058964	0.999933	-0.156843	0.998952	0.283362	0.898185	0.447991	0.998746		-0.15198	0.9431	-0.0602737	0.998452	0.437022	0.999348
218	Intergen_0314	CP001363	408965	409083	+	119	8	XXX	Intergen	0.130717	0.710187	-0.240152	0.490054	-0.065893	0.882082	0.120432	0.752268	0.0583427	0.874638	-0.172189	0.658447		-0.07303	0.999682	-0.38227	0.999974	-0.309743	0.999933	-0.106142	0.998952	0.196709	0.908914	0.297861	0.998746		-0.214214	0.815984	-0.236684	0.963457	0.3654	0.999348
219	Intergen_0315	CP001363	409343	409458	+	116	5	XXX	Intergen	-0.326844	0.562123	-0.299314	0.591198	-0.768863	0.149064	0.0788703	0.894087	-0.206577	0.706239	-0.408803	0.476573		0.118203	0.999682	0.0195223	0.999974	-0.0967733	0.999933	0.358741	0.998952	0.857507	0.302681	0.491006	0.998746		-0.458149	0.763751	-0.202077	0.992587	0.385125	0.999348
220	Intergen_0319	CP001363	415465	415504	+	40	1	XXX	Intergen	0.661323	NA	0.84984	NA	-0.110303	NA	0.0848297	NA	0.250044	NA	0.99452	0.608471		-0.639215	NA	0.158503	0.999974	0.829575	0.999933	1.18155	NA	0.241057	NA	-0.910439	NA		-0.8434	NA	1.00967	NA	-0.750419	0.999348
221	Intergen_0320	CP001363	416138	416368	+	231	1	XXX	Intergen	1.65433	NA	1.55212	NA	0.345232	NA	0.488912	NA	0.30859	NA	-0.761723	NA		-1.37816	NA	-0.139838	0.999974	1.25417	0.999933	-1.11401	NA	0.134159	NA	1.26208	NA		-1.28914	NA	-1.08242	NA	-1.05331	0.999348
222	Intergen_0321	CP001363	416645	416779	+	135	3	XXX	Intergen	-0.0615163	0.915959	-0.0487608	0.940039	0.10719	0.857326	0.148301	0.790839	-0.0693551	0.904008	-0.371329	0.511008		-0.00924024	0.999682	0.00561248	0.999974	0.0150303	0.999933	-0.478229	0.998952	0.0513472	0.986246	0.525775	0.998746		0.153592	0.936005	-0.302712	0.986029	0.202617	0.999348
223	Intergen_0324	CP001363	419558	419679	+	122	2	XXX	Intergen	0.70382	0.371804	-0.328804	NA	-0.249486	0.821577	-0.320837	0.751654	0.129214	0.893898	-0.678223	0.503737		-0.575065	0.999682	-1.02854	0.999974	-0.451515	0.999933	-0.426934	NA	-0.065757	NA	0.358131	NA		-0.959345	NA	-0.799326	NA	0.00632641	0.999348
224	Intergen_0327	CP001363	424268	424370	+	103	1	XXX	Intergen	0.38509	0.649656	-0.776003	NA	0.155941	0.868034	-0.150543	0.8758	0.210315	0.798684	0.163704	0.870609		-0.175352	0.999682	-1.17038	0.999974	-0.989262	0.999933	0.0102894	NA	-0.295471	NA	-0.308605	NA		-0.246354	NA	-0.0479827	NA	0.630165	0.999348
225	Intergen_0328	CP001363	425346	425564	+	219	9	XXX	Intergen	0.0543887	0.916436	0.23554	0.599258	0.215559	0.658651	0.422529	0.286811	0.308373	0.45164	0.468915	0.220641		0.251151	0.999682	0.173509	0.999974	-0.0775101	0.999933	0.242292	0.998952	0.210548	0.921761	-0.0387049	0.998746		0.146494	0.928263	0.151273	0.991886	0.190386	0.999348
226	Intergen_0329	CP001363	425828	425857	+	30	3	XXX	Intergen	0.113371	NA	0.31664	NA	-0.13865	NA	-0.327738	NA	0.572448	NA	-0.372327	0.846334		0.43787	0.999682	0.185631	0.999974	-0.268542	0.999933	-0.240668	NA	-0.193456	NA	0.0545536	NA		-0.263311	NA	-0.947759	NA	-0.612069	0.999348
227	Intergen_0330	CP001363	428795	428879	+	85	7	XXX	Intergen	-0.213129	0.70369	-0.0381255	0.955923	-0.297146	0.607512	0.225216	0.665007	-0.830301	0.0868967	0.166639	0.774139		-0.619058	0.999682	0.168507	0.999974	0.787597	0.999933	0.464542	0.998952	0.533885	0.685348	0.0636849	0.998746		-0.0997046	0.966238	0.997633	0.339693	0.267678	0.999348
228	Intergen_0331	CP001363	429504	429547	+	44	12	XXX	Intergen	0.366645	0.352458	0.025919	0.966627	-0.35127	0.473639	-0.176743	0.728153	-0.320846	0.451102	-0.40661	0.394086		-0.688793	0.999682	-0.348811	0.999974	0.341001	0.999933	-0.058166	0.998952	0.182798	0.946322	0.235553	0.998746		-0.734579	0.212758	-0.0864965	0.998452	-0.196062	0.999348
229	Intergen_0332	CP001363	430679	430750	+	72	3	XXX	Intergen	0.0740696	0.881691	-0.200322	0.667329	0.00295638	0.994912	0.138471	0.792272	-0.0793152	0.881293	0.182839	0.707125		-0.154204	0.999682	-0.280472	0.999974	-0.122233	0.999933	0.177242	0.998952	0.142033	0.954612	-0.0442442	0.998746		-0.0849273	0.964111	0.263834	0.982929	0.339794	0.999348
230	Intergen_0336	CP001363	433828	433994	+	167	5	XXX	Intergen	-0.322639	0.332475	-0.0534985	0.900983	-0.0766329	0.85416	-0.328529	0.325713	-0.110247	0.749909	0.0793936	0.844683		0.209639	0.999682	0.261976	0.999974	0.0525951	0.999933	0.155296	0.998952	-0.240719	0.853684	-0.400534	0.975006		0.229835	0.801653	0.188093	0.979899	-0.269789	0.999348
231	Intergen_0338	CP001363	435331	435407	+	77	3	XXX	Intergen	0.179641	0.727657	-0.184775	0.741007	-0.336049	0.560797	0.0638208	0.909854	-0.432613	0.383632	-0.464539	0.386		-0.611774	0.999682	-0.370334	0.999974	0.241084	0.999933	-0.132961	0.998952	0.408041	0.842969	0.533815	0.998746		-0.529072	0.639926	-0.0347037	0.998452	0.253044	0.999348
232	Intergen_0339	CP001363	436122	436289	+	168	3	XXX	Intergen	-0.0818993	0.887287	-0.117964	0.836697	0.0493738	0.938397	-0.141058	0.824298	-0.0576749	0.919565	-0.0897843	0.892575		0.0262274	0.999682	-0.0398619	0.999974	-0.0681847	0.999933	-0.14114	0.998952	-0.187372	0.949556	-0.0431335	0.998746		0.116803	0.954987	-0.0335463	0.998452	-0.0265022	0.999348
233	Intergen_0340	CP001363	437502	437619	+	118	11	XXX	Intergen	-0.121349	0.734597	-0.0989472	0.775414	0.0736822	0.841723	-0.140325	0.684099	-0.0408284	0.910634	-0.129913	0.723315		0.0779401	0.999682	0.015368	0.999974	-0.0625952	0.999933	-0.204051	0.998952	-0.203135	0.878029	-0.00580614	0.998746		0.176955	0.863342	-0.0908119	0.998452	-0.0373325	0.999348
234	Intergen_0341	CP001363	437743	437791	+	49	38	XXX	Intergen	0.771863	4.67938e-09	0.530249	0.000125959	0.29066	0.102774	0.279605	0.0790107	0.581611	1.13641e-05	0.241225	0.141425		-0.191079	0.999682	-0.247711	0.999974	-0.0575864	0.999933	-0.0476115	0.998952	0.000940264	0.999837	0.044382	0.998746		-0.500601	0.0184358	-0.343469	0.181634	-0.244954	0.75714
235	Intergen_0343	CP001363	438244	438409	+	166	27	XXX	Intergen	0.0345964	0.894059	0.128138	0.603762	-0.0404357	0.889279	0.0812557	0.769991	0.0496404	0.839481	0.156572	0.522033		0.0129284	0.999682	0.0874919	0.999974	0.0733609	0.999933	0.196389	0.998952	0.132447	0.923745	-0.0692208	0.998746		-0.090115	0.90863	0.10468	0.990818	-0.0431065	0.999348
236	Intergen_0349	CP001363	442302	442551	+	250	10	XXX	Intergen	-0.492968	0.166231	-0.512686	0.109732	-0.463606	0.147293	-0.496011	0.12777	-0.574025	0.0472076	-0.389324	0.225087		-0.0885021	0.999682	-0.0376789	0.999974	0.0605121	0.999933	0.0732261	0.998952	-0.0214661	0.992465	-0.0975566	0.998746		0.00766557	0.999247	0.184069	0.986029	0.0221559	0.999348
237	Intergen_0350	CP001363	443230	443299	+	70	2	XXX	Intergen	-0.0815794	0.909096	0.325799	0.537918	0.36209	0.497139	-0.502473	0.396406	0.235601	0.666687	0.315029	0.575438		0.326535	0.999682	0.408575	0.999974	0.0871221	0.999933	-0.0470711	0.998952	-0.867543	0.358931	-0.816534	0.840153		0.446015	0.766621	0.0808238	0.998452	-0.827647	0.838514
238	Intergen_0351	CP001363	443585	443621	+	37	1	XXX	Intergen	-0.292916	0.755856	-0.311519	0.688332	-0.739582	0.354686	0.243495	0.762254	-0.788446	0.262887	-0.17684	0.844097		-0.529743	0.999682	-0.0553789	0.999974	0.459051	0.999933	0.547253	NA	0.985316	0.468737	0.435853	0.998746		-0.485132	NA	0.601639	NA	0.575761	0.999348
239	Intergen_0354	CP001363	446762	446933	+	172	3	XXX	Intergen	-0.124887	0.834268	0.0652822	0.916159	0.0495105	0.939611	-0.148485	0.797535	-0.26902	0.595875	-0.0478642	0.942246		-0.141992	0.999682	0.18984	0.999974	0.327908	0.999933	-0.0979436	0.998952	-0.189025	0.946322	-0.0966515	0.998746		0.15911	0.938658	0.219344	0.991886	-0.21148	0.999348
240	Intergen_0355	CP001363	451274	451314	+	41	1	XXX	Intergen	2.04957	NA	2.12979	NA	2.19905	NA	1.00253	NA	1.76834	NA	2.84525	0.103293		-0.316945	NA	0.0487755	0.999974	0.369649	0.999933	0.630758	NA	-1.17737	NA	-1.80797	NA		0.108239	NA	1.04399	NA	-1.12195	0.999348
241	Intergen_0356	CP001363	451447	451487	+	41	1	XXX	Intergen	-0.879105	NA	0.041077	NA	-0.395951	NA	-0.23342	NA	0.0753958	NA	-1.16065	0.571597		0.95626	NA	0.919244	0.999974	-0.0294313	0.999933	-0.771231	NA	0.17992	NA	0.930489	NA		0.466221	NA	-1.23916	NA	-0.253906	0.999348
242	Intergen_0357	CP001363	452178	452246	+	69	1	XXX	Intergen	0.446863	NA	0.779684	NA	0.121262	NA	1.1604	NA	1.25366	NA	1.28367	0.487305		0.807737	NA	0.333167	0.999974	-0.473379	0.999933	1.21673	NA	1.10317	NA	-0.0943666	NA		-0.366847	NA	0.0503207	NA	0.398535	0.999348
243	Intergen_0358	CP001363	453543	453754	+	212	4	XXX	Intergen	-0.432957	0.47101	-0.235435	0.687697	0.286734	0.60269	-0.962385	0.0925012	0.05775	0.923817	-0.103158	0.883921		0.48575	0.999682	0.186309	0.999974	-0.2979	0.999933	-0.391623	0.998952	-1.23753	0.104049	-0.857327	0.966827		0.704754	0.501318	-0.16163	0.998452	-0.718916	0.999348
244	Intergen_0359	CP001363	453905	453950	+	46	1	XXX	Intergen	-0.173873	0.841475	0.625493	0.307538	0.113232	0.894562	0.105092	0.8963	0.345931	0.584997	0.54759	0.40308		0.507596	0.999682	0.776156	0.999974	0.282738	0.999933	0.431858	0.998952	0.00112743	0.999928	-0.435994	0.998746		0.264255	NA	0.205947	0.992587	-0.513954	0.999348
245	Intergen_0360	CP001363	455271	455344	+	74	7	XXX	Intergen	0.149166	0.681046	0.247215	0.427266	0.303248	0.333115	0.188705	0.594274	0.167249	0.591677	0.044746	0.912819		0.0122193	0.999682	0.0878608	0.999974	0.076718	0.999933	-0.259945	0.998952	-0.105802	0.953342	0.147738	0.998746		0.136385	0.90034	-0.124144	0.991886	-0.05341	0.999348
246	Intergen_0361	CP001363	456716	456876	+	161	7	XXX	Intergen	-0.0666198	0.843225	-0.0414663	0.915631	0.0511348	0.911275	-0.128605	0.692903	-0.206811	0.48025	-0.0562807	0.888965		-0.140791	0.999682	0.0189052	0.999974	0.161362	0.999933	-0.115892	0.998952	-0.170886	0.930866	-0.0666355	0.998746		0.105216	0.94157	0.150695	0.990818	-0.082127	0.999348
247	Intergen_0363	CP001363	459369	459577	+	209	3	XXX	Intergen	0.22188	0.761931	0.633329	0.164795	-0.447689	0.495879	0.31188	0.576446	0.00713343	0.991541	0.298615	0.636856		-0.212847	0.999682	0.401102	0.999974	0.625196	0.999933	0.744137	0.998952	0.766118	0.460011	0.0195896	0.998746		-0.683168	0.657622	0.289744	0.986029	-0.315421	0.999348
248	Intergen_0364	CP001363	460160	460252	+	93	2	XXX	Intergen	1.15469	NA	-0.0330788	NA	0.485897	0.695288	0.193698	NA	0.469479	NA	0.445846	0.732992		-0.685387	0.999682	-1.19772	0.999974	-0.506569	0.999933	-0.0386462	NA	-0.267398	NA	-0.235489	NA		-0.690116	NA	-0.0233157	NA	0.228654	0.999348
249	Intergen_0365	CP001363	461318	461339	+	22	1	XXX	Intergen	0.0411458	0.969287	-0.350107	NA	-1.30908	0.236408	0.16466	0.87442	0.221651	NA	-0.546808	0.651503		0.175844	0.999682	-0.395027	0.999974	-0.568517	0.999933	0.734962	NA	1.47123	NA	0.701612	NA		-1.35027	NA	-0.739977	NA	0.5146	0.999348
250	Intergen_0370	CP001363	465854	466000	+	147	13	XXX	Intergen	0.0633472	0.831489	-0.0293411	0.93128	-0.27412	0.318285	-0.2384	0.374996	0.01466	0.962697	-0.182783	0.524915		-0.0505637	0.999682	-0.0991434	0.999974	-0.0485264	0.999933	0.0896662	0.998952	0.0444873	0.981606	-0.0499428	0.998746		-0.351832	0.424955	-0.198956	0.960433	-0.203945	0.999348
251	Intergen_0371	CP001363	466367	466391	+	25	1	XXX	Intergen	-0.15745	0.866839	-1.09768	NA	-0.418882	0.669455	-0.512814	0.55838	-0.519499	NA	-0.153272	0.882906		-0.360119	0.999682	-0.955139	0.999974	-0.587879	0.999933	0.267948	NA	-0.0857019	NA	-0.35449	NA		-0.281214	NA	0.361074	NA	0.591307	0.999348
252	Intergen_0372	CP001363	467085	467253	+	169	8	XXX	Intergen	0.486609	0.140924	0.488246	0.131344	0.687958	0.0152724	0.44265	0.173989	0.489084	0.0935327	0.259557	0.494278		-0.0050917	0.999682	-0.00608669	0.999974	-0.00400749	0.999933	-0.427112	0.960563	-0.233355	0.84299	0.189125	0.998746		0.18043	0.858805	-0.230354	0.963457	-0.0412248	0.999348
253	Intergen_0373	CP001363	467602	467630	+	29	1	XXX	Intergen	-0.284383	NA	1.25316	NA	0.560362	NA	1.37665	NA	0.587716	NA	0.933418	0.460194		0.885357	NA	1.55976	0.999974	0.68738	0.999933	0.364173	NA	0.814988	NA	0.449036	NA		0.84953	NA	0.366311	NA	0.120516	0.999348
254	Intergen_0374	CP001363	467847	468229	+	383	1	XXX	Intergen	-0.496221	NA	-0.5082	NA	-2.30149	NA	-2.24639	NA	-1.45347	NA	-2.42994	0.266162		-0.953452	NA	-0.0362384	0.999974	0.898012	0.999933	-0.12569	NA	0.0659373	NA	0.187201	NA		-1.80865	NA	-0.969665	NA	-1.64169	0.999348
255	Intergen_0379	CP001363	472640	472717	+	78	3	XXX	Intergen	-1.22895	NA	0.0683451	NA	-1.46947	0.152344	-0.162832	0.876447	-0.403432	NA	0.142335	0.893497		0.82124	0.999682	1.27889	0.999974	0.461868	0.999933	1.6014	NA	1.30257	NA	-0.288762	NA		-0.255457	NA	0.540837	NA	-0.224489	0.999348
256	Intergen_0381	CP001363	475267	475322	+	56	1	XXX	Intergen	-0.749834	0.34411	0.142588	0.863969	-0.401388	0.603435	-0.377912	0.633622	-0.213116	0.766533	-0.594787	0.434591		0.53293	0.999682	0.877662	0.999974	0.355443	0.999933	-0.194139	NA	0.0325549	0.995044	0.22313	NA		0.332274	NA	-0.384744	NA	-0.514824	0.999348
257	Intergen_0383	CP001363	478352	478560	+	209	11	XXX	Intergen	0.0591777	0.844016	0.149621	0.57059	0.139021	0.629335	0.0954084	0.735534	0.109858	0.678531	0.26585	0.272128		0.0495654	0.999682	0.0824361	0.999974	0.0336651	0.999933	0.126674	0.998952	-0.0341479	0.984941	-0.164503	0.998746		0.0648445	0.954987	0.153873	0.979899	-0.0493112	0.999348
258	Intergen_0385	CP001363	482826	482830	+	5	4	XXX	Intergen	0.369044	0.357941	0.360792	0.354935	0.337436	0.424101	-0.0200243	0.967587	0.29616	0.500428	0.448623	0.254438		-0.0801277	0.999682	-0.0144136	0.999974	0.0613414	0.999933	0.109693	0.998952	-0.348109	0.81592	-0.462873	0.998746		-0.0478022	0.980624	0.155793	0.992587	-0.376097	0.999348
259	Intergen_0386	CP001363	483845	484041	+	197	2	XXX	Intergen	-0.788853	0.0979593	-0.0777701	0.904689	-0.372748	0.485547	-0.836605	0.096115	-0.285652	0.575087	-0.584321	0.239838		0.502349	0.999682	0.705972	0.999974	0.201657	0.999933	-0.212517	0.998952	-0.45322	0.835685	-0.24268	0.998746		0.400226	0.784045	-0.30111	0.986029	-0.754245	0.959493
260	Intergen_0390	CP001363	488385	488509	+	125	3	XXX	Intergen	0.600617	0.342833	0.488268	0.396612	0.25972	0.715533	0.581219	0.324593	0.517084	0.354929	0.316085	0.652457		-0.0870736	0.999682	-0.123893	0.999974	-0.0283419	0.999933	0.0584262	0.998952	0.326389	0.895865	0.265528	0.998746		-0.359702	0.845513	-0.194189	0.992587	0.0962597	0.999348
261	Intergen_0392	CP001363	490413	490948	+	536	22	XXX	Intergen	0.538937	0.00978452	0.194641	0.422783	0.127714	0.635049	0.234676	0.313823	0.342479	0.076196	0.23066	0.323249		-0.200054	0.999682	-0.347775	0.999974	-0.152757	0.999933	0.101222	0.998952	0.117242	0.930866	0.0104701	0.998746		-0.428091	0.231738	-0.113406	0.986029	0.0452898	0.999348
262	Intergen_0394	CP001363	493966	494046	+	81	5	XXX	Intergen	-0.184675	0.624748	-0.0715503	0.862547	0.0747347	0.870676	0.121404	0.751412	-0.0201542	0.95819	-0.171168	0.680176		0.154471	0.999682	0.101416	0.999974	-0.0514749	0.999933	-0.251459	0.998952	0.0437534	0.985147	0.29212	0.998746		0.250044	0.797895	-0.138897	0.991886	0.201553	0.999348
263	Intergen_0397	CP001363	498841	499292	+	452	16	XXX	Intergen	-0.124617	0.651168	0.112784	0.653859	-0.0134776	0.966809	0.0411603	0.889381	0.00315962	0.991541	-0.0110772	0.973724		0.127427	0.999682	0.230246	0.999974	0.104963	0.999933	0.00137401	0.998952	0.0640583	0.966738	0.0584234	0.998746		0.0959414	0.920737	-0.0170069	0.998452	-0.0668093	0.999348
264	Intergen_0399	CP001363	501391	501467	+	77	1	XXX	Intergen	-0.565913	NA	-0.0221283	NA	-0.101344	NA	1.57323	NA	1.06877	NA	0.135609	0.941173		1.59447	NA	0.557205	0.999974	-1.10394	0.999933	0.231876	NA	1.67189	NA	1.4416	NA		0.438372	NA	-0.930401	NA	1.60565	0.900089
265	Intergen_0400	CP001363	501654	501693	+	40	2	XXX	Intergen	0.813799	0.19983	0.468496	0.541133	0.570777	0.400126	0.774429	0.204161	0.796843	0.173462	0.718479	0.26835		-0.0259886	0.999682	-0.347049	0.999974	-0.324685	0.999933	0.152517	0.998952	0.206256	0.946322	0.0502082	0.998746		-0.261054	0.892033	-0.0682722	0.998452	0.300841	0.999348
266	Intergen_0402	CP001363	502167	502357	+	191	6	XXX	Intergen	0.211528	0.629959	0.358497	0.286625	0.502032	0.122058	0.261237	0.502249	0.256609	0.479352	0.251297	0.562735		0.0409394	0.999682	0.138508	0.999974	0.0961458	0.999933	-0.254639	0.998952	-0.233421	0.879196	0.0181571	0.998746		0.280306	0.800945	-0.00570227	0.998452	-0.0921756	0.999348
267	Intergen_0403	CP001363	503657	503902	+	246	3	XXX	Intergen	0.133056	0.887287	0.341527	0.633206	0.409202	0.572986	0.439373	0.55838	0.13499	0.867083	0.567555	0.397258		-0.0162215	0.999682	0.190927	0.999974	0.200767	0.999933	0.154299	0.998952	0.0432212	0.992007	-0.119759	0.998746		0.237762	NA	0.429494	0.963457	0.103379	0.999348
268	Intergen_0404	CP001363	504527	504669	+	143	4	XXX	Intergen	0.463767	0.537557	-0.406489	NA	-0.0783794	0.942769	0.0716627	0.939615	-0.705823	NA	-0.900311	0.342686		-1.17911	0.999682	-0.878946	0.999974	0.287214	0.999933	-0.836557	NA	0.149585	NA	0.967641	NA		-0.572308	NA	-0.205995	NA	0.4727	0.999348
269	Intergen_0405	CP001363	506050	506234	+	185	3	XXX	Intergen	-0.802349	NA	-2.7054	NA	-1.42768	NA	-1.74435	NA	-2.35284	NA	-1.08613	0.484434		-1.55969	NA	-1.94527	0.999974	-0.379121	0.999933	0.334862	NA	-0.31741	NA	-0.654701	NA		-0.643851	NA	1.25628	NA	0.961786	0.999348
270	Intergen_0406	CP001363	508590	508797	+	208	14	XXX	Intergen	0.389809	0.0419685	0.593255	0.000758845	0.595932	0.000535959	0.0745661	0.781538	0.432371	0.0101264	0.315216	0.107406		0.0425931	0.999682	0.195995	0.999974	0.154732	0.999933	-0.281461	0.954152	-0.514648	0.0277152	-0.237581	0.998746		0.191394	0.681716	-0.121369	0.979899	-0.513701	0.0823462
271	Intergen_0407	CP001363	509071	509360	+	290	10	XXX	Intergen	0.0523562	0.882895	0.197905	0.526978	0.221923	0.487444	0.067923	0.856672	0.139556	0.637577	0.316356	0.255746		0.0867698	0.999682	0.137402	0.999974	0.0449214	0.999933	0.0983195	0.998952	-0.146698	0.930866	-0.246553	0.998746		0.153471	0.872095	0.172987	0.974923	-0.126825	0.999348
272	Intergen_0408	CP001363	511757	511859	+	103	5	XXX	Intergen	-0.328097	0.553127	0.163196	0.753051	0.344017	0.46544	0.172326	0.759464	-0.621641	0.189502	0.143858	0.814878		-0.298141	0.999682	0.483907	0.999974	0.778077	0.999933	-0.202748	0.998952	-0.159067	0.950738	0.0303384	0.998746		0.65373	0.430534	0.765827	0.710468	0.0153181	0.999348
273	Intergen_0409	CP001363	512259	512363	+	105	3	XXX	Intergen	0.690608	0.349201	0.563755	0.452574	0.317658	0.728147	0.572939	0.480749	0.341893	0.679694	0.329347	0.739984		-0.362381	0.999682	-0.134631	0.999974	0.23246	0.999933	0.0125372	NA	0.267663	0.946741	0.249852	NA		-0.389127	NA	-0.0114789	NA	0.0170534	0.999348
274	Intergen_0410	CP001363	513060	513123	+	64	1	XXX	Intergen	0.245202	NA	0.0251655	NA	-0.34885	NA	-0.477509	NA	0.618557	NA	0.974837	0.505192		0.371363	NA	-0.239307	0.999974	-0.623862	0.999933	1.30952	NA	-0.115394	NA	-1.45312	NA		-0.602344	NA	0.340881	NA	-0.499008	0.999348
275	Intergen_0411	CP001363	514825	514924	+	100	2	XXX	Intergen	-0.491731	0.313541	-0.259087	0.560506	-0.49006	0.266085	-0.350316	0.446485	-0.424477	0.278672	-0.263803	0.584259		0.0460618	0.999682	0.214485	0.999974	0.162964	0.999933	0.222186	0.998952	0.151968	0.954612	-0.0753301	0.998746		-0.0258203	0.995368	0.163187	0.992587	-0.0826231	0.999348
276	Intergen_0412	CP001363	515744	515791	+	48	1	XXX	Intergen	-0.235034	NA	0.178801	NA	0.414007	0.737636	0.295528	NA	0.326574	NA	0.355309	0.803682		0.561309	0.999682	0.406494	0.999974	-0.151791	0.999933	-0.0654702	NA	-0.109481	NA	-0.0481841	NA		0.635852	NA	0.0204727	NA	0.12645	0.999348
277	Intergen_0414	CP001363	521006	521217	+	212	3	XXX	Intergen	0.0935041	0.889956	-0.330784	0.648025	-0.100535	0.893012	-0.0975988	0.895797	0.144911	0.819011	-0.14811	0.850186		0.0487589	0.999682	-0.435537	0.999974	-0.491564	0.999933	-0.0564861	0.998952	0.00946342	0.999634	0.0499452	0.998746		-0.212507	0.920059	-0.302705	0.986029	0.232074	0.999348
278	Intergen_0416	CP001363	522875	522973	+	99	2	XXX	Intergen	-0.0157674	0.986802	-0.379909	NA	0.578871	0.447746	0.253001	0.77132	-0.488651	NA	0.0168128	0.988522		-0.473683	0.999682	-0.374648	0.999974	0.10643	0.999933	-0.558725	NA	-0.319536	0.930866	0.236345	NA		0.580663	NA	0.503322	NA	0.637179	0.999348
279	Intergen_0417	CP001363	523835	524048	+	214	2	XXX	Intergen	2.7252	NA	2.1667	NA	2.68529	NA	3.16539	NA	2.10796	NA	2.06705	0.180464		-0.608172	0.999682	-0.542534	0.999974	0.0656067	0.999933	-0.601767	NA	0.485293	NA	1.08171	NA		-0.0440955	NA	-0.0276352	NA	0.985126	0.999348
280	Intergen_0418	CP001363	524619	524650	+	32	5	XXX	Intergen	0.648839	0.101475	0.514657	0.20497	0.736722	0.0512861	0.4367	0.301021	0.714273	0.0388354	0.511956	0.224795		0.0621848	0.999682	-0.141271	0.999974	-0.202641	0.999933	-0.224305	0.998952	-0.2908	0.84794	-0.0708223	0.998746		0.0716273	0.969258	-0.204117	0.986029	-0.0749562	0.999348
281	Intergen_0420	CP001363	526822	527045	+	224	7	XXX	Intergen	0.327874	0.163232	0.459875	0.0449209	0.381764	0.106691	0.151868	0.595491	0.220284	0.370917	0.325856	0.177771		-0.110278	0.999682	0.125964	0.999974	0.235603	0.999933	-0.0589279	0.998952	-0.219155	0.805074	-0.165469	0.998746		0.0403715	0.969617	0.10425	0.991886	-0.303546	0.999348
282	Intergen_0422	CP001363	527453	527507	+	55	7	XXX	Intergen	-0.014298	0.981729	0.15851	0.779431	0.110608	0.855181	-0.0677409	0.909854	0.158326	0.745596	0.361435	0.461938		0.165607	0.999682	0.166514	0.999974	-0.00752154	0.999933	0.250913	0.998952	-0.165463	0.950738	-0.420492	0.998746		0.106562	0.961333	0.201567	0.990818	-0.22098	0.999348
283	Intergen_0423	CP001363	527979	528094	+	116	6	XXX	Intergen	0.165507	0.748456	0.192645	0.685392	-0.218529	0.678703	0.296088	0.511832	0.335763	0.415579	0.0569825	0.924848		0.166969	0.999682	0.0157214	0.999974	-0.145064	0.999933	0.274319	0.998952	0.522465	0.618831	0.243647	0.998746		-0.400667	0.73382	-0.27798	0.974947	0.108188	0.999348
284	Intergen_0424	CP001363	528647	528824	+	178	35	XXX	Intergen	0.302603	0.111495	0.12786	0.526792	0.155285	0.391873	-0.0336321	0.883062	0.0520574	0.802564	0.214266	0.195727		-0.252973	0.999682	-0.176922	0.999974	0.0727308	0.999933	0.0572875	0.998952	-0.17949	0.742066	-0.2421	0.870486		-0.165415	0.756933	0.15955	0.937977	-0.156725	0.999348
285	Intergen_0426	CP001363	529446	529940	+	495	66	XXX	Intergen	-0.0394455	0.839711	0.0160877	0.932097	-0.0136202	0.94707	0.0106837	0.949031	0.100191	0.440988	-0.00768468	0.969068		0.139114	0.999682	0.0499917	0.999974	-0.0907229	0.999933	0.00523616	0.998952	0.0342697	0.973369	0.0244353	0.998746		0.0111544	0.992479	-0.111234	0.955565	-0.000397641	0.999348
286	Intergen_0427	CP001363	533091	533112	+	22	1	XXX	Intergen	-0.413102	NA	-1.41859	NA	-0.671833	NA	-0.868864	NA	-0.935428	NA	-0.204206	0.88608		-0.519623	NA	-0.983092	0.999974	-0.477093	0.999933	0.46617	NA	-0.200543	NA	-0.667673	NA		-0.251612	NA	0.732904	NA	0.533738	0.999348
287	Intergen_0428	CP001363	534307	534447	+	141	2	XXX	Intergen	0.0999041	0.889842	-0.0120437	0.989126	0.157344	0.829059	-0.571012	0.402569	0.415292	0.441326	-0.0203757	0.980299		0.309928	0.999682	-0.119705	0.999974	-0.431737	0.999933	-0.17918	0.998952	-0.716826	0.676909	-0.544323	0.998746		0.041999	0.991284	-0.438302	0.960433	-0.552342	0.999348
288	Intergen_0430	CP001363	538583	538623	+	41	2	XXX	Intergen	-0.0138868	0.98342	-0.310477	0.616788	0.13514	0.840119	-0.583357	0.34032	-0.100799	0.876722	-0.0273756	0.970709		-0.0885523	0.999682	-0.303899	0.999974	-0.215277	0.999933	-0.16379	0.998952	-0.71114	0.626448	-0.550862	0.998746		0.135684	0.954268	0.0714366	0.998452	-0.278854	0.999348
289	Intergen_0431	CP001363	539560	539628	+	69	5	XXX	Intergen	0.152954	0.605925	0.0147067	0.97234	-0.0668463	0.85416	0.0389512	0.911161	0.0144928	0.964437	-0.0532904	0.8844		-0.142103	0.999682	-0.144275	0.999974	-0.00365845	0.999933	0.0125304	0.998952	0.11593	0.944936	0.0996755	0.998746		-0.235511	0.73382	-0.0687941	0.998452	0.0287049	0.999348
290	Intergen_0433	CP001363	540326	540405	+	80	4	XXX	Intergen	-0.13834	0.830081	0.116035	0.862547	-0.281217	0.658461	-0.03706	0.950546	-0.166173	0.769746	-0.0376825	0.960397		-0.0307309	0.999682	0.24971	0.999974	0.277424	0.999933	0.244765	0.998952	0.253052	0.931028	0.00648638	0.998746		-0.15608	0.950326	0.125975	0.998452	-0.148306	0.999348
291	Intergen_0434	CP001363	540784	540935	+	152	6	XXX	Intergen	-0.0191107	0.96702	-0.0388248	0.941061	0.259801	0.494996	0.0970433	0.832419	-0.0120154	0.980652	0.0194922	0.969544		0.00565109	0.999682	-0.0239068	0.999974	-0.032156	0.999933	-0.239577	0.998952	-0.149434	0.942555	0.0850643	0.998746		0.261238	0.784045	0.0292474	0.998452	0.145059	0.999348
292	Intergen_0436	CP001363	543530	543574	+	45	1	XXX	Intergen	0.117081	0.923407	-0.140634	NA	-0.255104	0.842227	-0.615358	NA	-0.0328646	NA	-0.799146	0.468056		-0.157938	0.999682	-0.267562	0.999974	-0.116692	0.999933	-0.54795	NA	-0.355224	NA	0.191395	NA		-0.365895	NA	-0.767799	NA	-0.470832	0.999348
293	Intergen_0437	CP001363	544510	544595	+	86	1	XXX	Intergen	-0.903341	0.25223	-0.171978	0.840781	-0.27272	0.755697	-1.57092	0.0618807	-0.546874	0.454644	-1.16216	0.142442		0.350191	0.999682	0.71846	0.999974	0.369225	0.999933	-0.887776	NA	-1.29045	NA	-0.397987	NA		0.610727	NA	-0.615243	NA	-1.3924	0.683752
294	Intergen_0438	CP001363	546495	546596	+	102	3	XXX	Intergen	0.511592	0.235798	0.147758	0.776295	0.539389	0.190645	0.64197	0.0856258	0.397887	0.322206	0.549934	0.18279		-0.116256	0.999682	-0.369395	0.999974	-0.255422	0.999933	0.0112853	0.998952	0.110557	0.960353	0.0996554	0.998746		0.0102444	0.999226	0.149044	0.992587	0.500043	0.999348
295	Intergen_0443	CP001363	552721	552797	+	77	1	XXX	Intergen	1.83035	NA	1.14295	NA	-0.692162	NA	0.554579	NA	0.236055	NA	-0.816212	NA		-1.58289	NA	-0.720783	0.999974	0.884626	0.999933	NA	NA	1.26349	NA	1.38329	NA		-2.53041	NA	-1.05583	NA	-0.583414	0.999348
296	Intergen_0445	CP001363	554156	554327	+	172	2	XXX	Intergen	-0.582662	0.540584	0.351998	0.634468	0.0665779	0.942816	0.017645	0.98222	-0.0132181	0.988247	-0.120377	0.897532		0.585704	0.999682	0.952408	0.999974	0.35573	0.999933	-0.188847	NA	-0.0402618	0.992948	0.145583	NA		0.631505	NA	-0.113278	NA	-0.327773	0.999348
297	Intergen_0446	CP001363	555981	556096	+	116	8	XXX	Intergen	-0.106669	0.809628	0.19331	0.60433	0.0829457	0.858475	-0.316855	0.472787	-0.187332	0.61701	-0.128967	0.772092		-0.0900335	0.999682	0.286037	0.999974	0.3722	0.999933	-0.216241	0.998952	-0.378959	0.787026	-0.170502	0.998746		0.170268	0.892033	0.0558823	0.998452	-0.49695	0.99598
298	Intergen_0447	CP001363	556577	556777	+	201	3	XXX	Intergen	-0.499252	0.409982	-0.172304	0.794169	-0.0367876	0.96153	0.179471	0.783793	0.157941	0.788881	0.11262	0.874355		0.654894	0.999682	0.321056	0.999974	-0.331653	0.999933	0.1491	0.998952	0.215767	0.940239	0.0645176	0.998746		0.448425	0.747236	-0.0449844	0.998452	0.347856	0.999348
299	Intergen_0448	CP001363	557573	557657	+	85	7	XXX	Intergen	-0.266449	0.66229	0.270488	0.60433	-0.163269	0.801983	-0.37999	0.514949	0.0786199	0.889689	0.0386258	0.959355		0.323995	0.999682	0.518368	0.999974	0.186891	0.999933	0.204622	0.998952	-0.202225	0.949451	-0.415219	0.998746		0.0808022	0.974882	-0.0229774	0.998452	-0.632849	0.999348
300	Intergen_0449	CP001363	558486	558638	+	153	8	XXX	Intergen	0.158804	0.703149	0.0988649	0.820341	-0.0693359	0.888607	-0.147895	0.736369	-0.0621559	0.886081	0.225664	0.584047		-0.225177	0.999682	-0.0714032	0.999974	0.156799	0.999933	0.292175	0.998952	-0.0677754	0.98095	-0.365804	0.998746		-0.24362	0.836831	0.286859	0.960433	-0.238815	0.999348
301	Intergen_0450	CP001363	561141	561249	+	109	3	XXX	Intergen	0.54265	0.56576	0.822115	0.249691	0.399646	0.671132	1.01752	0.15951	0.217198	0.813749	0.0804207	0.944407		-0.32216	0.999682	0.272674	0.999974	0.585873	0.999933	-0.328761	NA	0.637143	0.68936	0.960028	0.747016		-0.157011	NA	-0.154932	NA	0.214451	0.999348
302	Intergen_0451	CP001363	563034	563179	+	146	27	XXX	Intergen	0.125241	0.508022	0.00516015	0.985817	0.159492	0.413898	-0.00036132	0.998562	0.126243	0.480992	0.112796	0.586975		-0.000703738	0.999682	-0.127007	0.999974	-0.126334	0.999933	-0.0480868	0.998952	-0.151623	0.852092	-0.106834	0.998746		0.0188705	0.983698	-0.0159115	0.998452	-0.0023863	0.999348
303	Intergen_0453	CP001363	565564	565622	+	59	1	XXX	Intergen	0.363874	NA	0.35656	NA	0.480686	0.677743	0.379905	0.737366	0.544891	NA	0.25804	0.826833		0.18971	0.999682	-0.0233049	0.999974	-0.216714	0.999933	-0.190641	NA	-0.0827277	NA	0.106451	NA		0.0895479	NA	-0.290915	NA	0.032547	0.999348
304	Intergen_0454	CP001363	566394	566547	+	154	8	XXX	Intergen	0.51542	0.360496	0.333169	0.531411	0.231024	0.744904	0.687434	0.172955	0.498633	0.291381	0.551183	0.270469		-0.00547469	0.999682	-0.17764	0.999974	-0.170348	0.999933	0.325045	0.998952	0.465986	0.825083	0.146487	0.998746		-0.305059	0.877335	0.0558665	0.998452	0.364629	0.999348
305	Intergen_0456	CP001363	571651	571805	+	155	2	XXX	Intergen	-0.0528865	0.945285	0.335131	0.611529	-0.139959	0.87326	0.153607	0.837625	0.127148	0.867937	0.128425	0.873764		0.168992	0.999682	0.367262	0.999974	0.200405	0.999933	0.2435	0.998952	0.278697	0.930866	0.0311006	0.998746		-0.0843001	NA	0.00416536	0.999004	-0.166397	0.999348
306	Intergen_0458	CP001363	574342	574379	+	38	1	XXX	Intergen	-0.438581	NA	-0.128121	NA	0.720552	0.455097	-0.575199	NA	0.249082	NA	0.216925	0.862139		0.660364	0.999682	0.271634	0.999974	-0.369961	0.999933	-0.503666	NA	-1.26448	NA	-0.775702	NA		1.11906	NA	-0.0407521	NA	-0.437461	0.999348
307	Intergen_0460	CP001363	576471	576696	+	226	2	XXX	Intergen	0.929333	0.179969	0.216827	NA	1.19225	0.100343	0.429035	0.622111	0.769346	0.269938	1.05002	0.147993		-0.1605	0.999682	-0.712643	0.999974	-0.548778	0.999933	-0.147312	0.998952	-0.757159	0.710948	-0.615396	0.998746		0.254641	NA	0.28513	0.991886	0.214093	0.999348
308	Intergen_0462	CP001363	578077	578160	+	84	1	XXX	Intergen	-0.558314	NA	0.449225	NA	1.09211	NA	-0.704637	NA	-0.0647737	NA	-2.00338	NA		0.492252	NA	0.966782	0.999974	0.477495	0.999933	-3.19608	NA	-1.85214	NA	1.35278	NA		1.65275	NA	-1.99123	NA	-1.13194	0.999348
309	Intergen_0463	CP001363	579943	579954	+	12	3	XXX	Intergen	-0.918193	NA	-0.976811	NA	-2.22464	NA	0.149911	NA	-1.59461	NA	-2.3499	0.225087		-0.678737	NA	-0.0551177	0.999974	0.64628	0.999933	-0.128524	NA	2.3852	NA	2.50679	NA		-1.30951	NA	-0.70463	NA	1.13073	0.999348
310	Intergen_0464	CP001363	580732	580831	+	100	1	XXX	Intergen	1.65891	NA	1.63468	NA	-0.115087	NA	1.46757	NA	1.6701	NA	1.79927	0.471363		0.0148543	NA	-0.0157023	0.999974	0.00372158	0.999933	1.91338	NA	1.59619	NA	-0.33698	NA		-1.79178	NA	0.182201	NA	-0.170312	0.999348
311	Intergen_0465	CP001363	581711	581775	+	65	24	XXX	Intergen	0.158726	0.593286	-0.124665	0.695382	-0.244669	0.453913	0.227626	0.409592	-0.0534183	0.875512	-0.0406974	0.919827		-0.213026	0.999682	-0.290739	0.999974	-0.0769317	0.999933	0.204201	0.998952	0.480884	0.268518	0.27669	0.998746		-0.417445	0.388764	0.0104634	0.998452	0.35773	0.930027
312	Intergen_0467	CP001363	584574	584651	+	78	6	XXX	Intergen	-0.0593239	0.930032	0.168129	0.787079	-0.476526	0.464583	0.311698	0.586266	0.0578631	0.932583	-0.0146326	0.985776		0.113694	0.999682	0.221401	0.999974	0.106919	0.999933	0.459259	0.998952	0.79445	0.486987	0.333623	0.998746		-0.436229	NA	-0.0738814	0.998452	0.150517	0.999348
313	Intergen_0468	CP001363	586014	586071	+	58	1	XXX	Intergen	-0.737098	NA	0.192198	NA	-0.577613	NA	0.426896	0.707103	-0.155183	NA	0.438554	0.706206		0.581552	NA	0.932392	0.999974	0.35056	0.999933	1.08537	NA	1.06727	NA	-0.0351594	NA		0.134162	NA	0.611475	NA	0.247026	0.999348
314	Intergen_0469	CP001363	587371	587392	+	22	3	XXX	Intergen	0.262712	NA	-0.494055	NA	-1.30928	NA	-0.200004	NA	-0.661608	NA	-0.553857	0.646479		-0.913872	0.999682	-0.756994	0.999974	0.174159	0.999933	0.743808	NA	1.10876	NA	0.364887	NA		-1.57713	NA	0.102005	NA	0.289914	0.999348
315	Intergen_0473	CP001363	591724	592053	+	330	30	XXX	Intergen	0.108068	0.698442	0.192631	0.406285	-0.257832	0.314996	0.038005	0.89755	-0.0316311	0.916921	0.0416129	0.895004		-0.145702	0.999682	0.0791029	0.999974	0.221972	0.999933	0.298131	0.998952	0.303972	0.664493	0.00217615	0.998746		-0.387376	0.418397	0.0702509	0.998452	-0.151355	0.999348
316	Intergen_0476	CP001363	596706	596745	+	40	1	XXX	Intergen	NA	NA	NA	NA	NA	NA	NA	NA	NA	NA	NA	NA		NA	NA	NA	NA	NA	NA	NA	NA	NA	NA	NA	NA		NA	NA	NA	NA	NA	NA
317	Intergen_0479	CP001363	601215	601257	+	43	1	XXX	Intergen	0.0436414	NA	-0.814657	NA	-0.327573	0.826166	0.300338	0.814939	-0.568041	NA	-0.0702877	0.963009		-0.613686	0.999682	-0.86564	0.999974	-0.251667	0.999933	0.25426	NA	0.639559	NA	0.386153	NA		-0.385069	NA	0.490384	NA	1.12097	0.999348
318	Intergen_0481	CP001363	604263	604315	+	53	1	XXX	Intergen	NA	NA	NA	NA	NA	NA	NA	NA	NA	NA	NA	NA		NA	NA	NA	NA	NA	NA	NA	NA	NA	NA	NA	NA		NA	NA	NA	NA	NA	NA
319	Intergen_0482	CP001363	604556	604823	+	268	7	XXX	Intergen	0.478692	0.505338	-0.209437	0.824238	-0.356919	0.69902	-0.22005	0.802482	0.475695	0.469981	-0.209642	0.821778		-0.000175444	0.999893	-0.70026	0.999974	-0.685935	0.999933	0.145583	NA	0.149878	NA	-0.00527004	NA		-0.854818	NA	-0.689922	NA	-0.00092124	0.999668
320	Intergen_0483	CP001363	605367	605441	+	75	5	XXX	Intergen	-0.0796932	0.858511	-0.0976924	0.837267	-0.107192	0.824089	0.0602087	0.899865	0.113484	0.784339	0.0710916	0.890906		0.189178	0.999682	-0.0234603	0.999974	-0.214037	0.999933	0.178056	0.998952	0.180887	0.930866	-0.0058057	0.998746		-0.043442	0.980624	-0.0436285	0.998452	0.163698	0.999348
321	Intergen_0484	CP001363	605976	606018	+	43	1	XXX	Intergen	2.46293	NA	2.81556	NA	1.90626	NA	2.08722	NA	NA	NA	1.76323	NA		-2.77515	NA	0.370813	0.999974	3.12131	0.999933	-0.129919	NA	0.15619	NA	0.289177	NA		-0.526072	NA	2.07693	NA	-0.738366	0.999348
322	Intergen_0488	CP001363	610905	610949	+	45	1	XXX	Intergen	-0.516252	0.617058	-0.0321947	NA	0.469491	0.628667	0.315989	0.745056	0.00992485	0.992265	-0.305854	0.794383		0.544003	0.999682	0.486026	0.999974	-0.059151	0.999933	-0.773822	NA	-0.147122	0.976006	0.622622	NA		0.986945	NA	-0.317327	NA	0.359417	0.999348
323	Intergen_0489	CP001363	611583	612185	+	603	10	XXX	Intergen	-0.122649	0.891931	-0.443886	NA	-0.553588	0.512371	-0.723712	0.372759	0.525815	0.39234	-0.153024	0.871837		0.659073	0.999682	-0.328067	0.999974	-0.986824	0.999933	0.400794	NA	-0.163018	NA	-0.567841	NA		-0.454231	NA	-0.684827	0.92111	-0.286592	0.999348
324	Intergen_0490	CP001363	612909	612926	+	18	2	XXX	Intergen	0.761543	0.374241	-0.101145	NA	0.767888	0.378416	0.327914	0.748582	-0.149225	NA	0.681648	0.44639		-0.913193	0.999682	-0.879978	0.999974	0.0444388	0.999933	-0.0949308	NA	-0.436915	NA	-0.349445	NA		-0.00511212	NA	0.832185	NA	0.447857	0.999348
325	Intergen_0491	CP001363	613239	613399	+	161	12	XXX	Intergen	-0.400095	0.494051	-0.640509	0.271264	-1.16992	0.0448252	-0.167516	0.795591	-0.144212	0.80556	-0.713514	0.210442		0.247641	0.999682	-0.236642	0.999974	-0.489052	0.999933	0.451572	NA	1.00559	0.396161	0.550591	0.998746		-0.778408	NA	-0.565426	0.929543	0.467583	0.999348
326	Intergen_0493	CP001363	614190	614251	+	62	1	XXX	Intergen	0.547554	NA	0.885404	NA	1.53049	NA	1.16693	NA	-0.332217	NA	1.72769	0.163791		-0.891769	NA	0.329804	0.999974	1.21469	0.999933	0.198661	NA	-0.332657	NA	-0.521919	NA		0.924602	NA	2.02303	NA	0.276871	0.999348
327	Intergen_0494	CP001363	615112	615282	+	171	10	XXX	Intergen	0.374106	0.304315	0.255697	0.524511	0.0093364	0.985164	0.293908	0.473764	0.240008	0.52185	0.42533	0.256901		-0.135033	0.999682	-0.12659	0.999974	0.0103649	0.999933	0.416851	0.998952	0.298092	0.875302	-0.125988	0.998746		-0.381653	0.691615	0.182403	0.986029	0.0416512	0.999348
328	Intergen_0495	CP001363	615442	615497	+	56	5	XXX	Intergen	0.169115	0.663757	0.109505	0.81347	-0.0128617	0.979401	0.0807548	0.8637	0.0572216	0.893827	0.405815	0.201805		-0.117387	0.999682	-0.0672315	0.999974	0.0461842	0.999933	0.417319	0.998952	0.105483	0.95952	-0.314586	0.998746		-0.197974	0.853752	0.352276	0.850503	-0.0243728	0.999348
329	Intergen_0496	CP001363	618417	618677	+	261	7	XXX	Intergen	-0.0920915	0.805866	-0.233103	0.432485	-0.266761	0.393183	-0.080705	0.81996	-0.319031	0.249344	-0.105894	0.763262		-0.232877	0.999682	-0.151438	0.999974	0.0806274	0.999933	0.159577	0.998952	0.194579	0.895798	0.031279	0.998746		-0.198683	0.863342	0.210598	0.963457	0.157338	0.999348
330	Intergen_0497	CP001363	618751	618838	+	88	6	XXX	Intergen	0.0597591	0.919585	0.188832	0.714498	0.395302	0.387705	0.116569	0.841383	0.217506	0.647472	0.395763	0.436948		0.149019	0.999682	0.117107	0.999974	-0.0331882	0.999933	0.00685416	0.998952	-0.25785	0.898953	-0.275052	0.998746		0.311823	0.797895	0.182806	0.991886	-0.0609623	0.999348
331	Intergen_0498	CP001363	619085	619283	+	199	5	XXX	Intergen	0.618965	0.202529	-0.0910524	0.900855	0.0675795	0.922558	0.152363	0.799201	0.452568	0.311657	0.198626	0.742377		-0.174542	0.999682	-0.712402	0.999974	-0.542095	0.999933	0.127496	0.998952	0.0925093	0.979942	-0.0384346	0.998746		-0.565538	0.608889	-0.254626	0.986029	0.242607	0.999348
332	Intergen_0499	CP001363	619614	619736	+	123	3	XXX	Intergen	0.260797	0.761712	-0.0761851	0.944456	0.111542	0.917099	0.125003	0.894727	-0.235964	0.786321	-1.01015	0.277608		-0.493009	0.999682	-0.343709	0.999974	0.151707	0.999933	-1.11924	NA	0.0151325	0.999318	1.13321	NA		-0.158444	NA	-0.76847	NA	0.201577	0.999348
333	Intergen_0503	CP001363	623314	623391	+	78	4	XXX	Intergen	0.134795	0.796323	0.418004	0.315063	0.441011	0.301636	-0.0069431	0.988329	0.237301	0.597203	0.289726	0.555144		0.103141	0.999682	0.277989	0.999974	0.174797	0.999933	-0.154587	0.998952	-0.437049	0.735798	-0.290613	0.998746		0.293503	0.80071	0.04858	0.998452	-0.419463	0.999348
334	Intergen_0504	CP001363	624568	624892	+	325	5	XXX	Intergen	-0.111476	0.865692	-0.330925	0.590604	0.27232	0.648223	-0.146763	0.827828	0.0810264	0.894805	-0.164273	0.822898		0.190716	0.999682	-0.229151	0.999974	-0.423323	0.999933	-0.437947	0.998952	-0.412819	0.835685	0.022976	0.998746		0.370064	0.784447	-0.247373	0.990818	0.190905	0.999348
335	Intergen_0505	CP001363	626288	626328	+	41	6	XXX	Intergen	0.29318	0.346698	0.408829	0.181799	0.334846	0.301244	0.107114	0.780517	0.336495	0.249455	0.176689	0.64		0.0419244	0.999682	0.107815	0.999974	0.0677527	0.999933	-0.159512	0.998952	-0.217983	0.878029	-0.0632766	0.998746		0.025459	0.988616	-0.16214	0.986029	-0.297224	0.999348
336	Intergen_0506	CP001363	627577	627602	+	26	5	XXX	Intergen	-0.00405725	0.995216	0.135573	0.835469	0.00148989	0.99844	0.47005	0.391453	0.173359	0.77486	0.20553	0.750798		0.175626	0.999682	0.128949	0.999974	-0.0446368	0.999933	0.194729	0.998952	0.478245	0.810665	0.270388	0.998746		-0.00651644	0.999247	0.0277309	0.998452	0.339533	0.999348
337	Intergen_0507	CP001363	627789	627886	+	98	10	XXX	Intergen	-0.199473	0.683769	0.13763	0.770286	0.134162	0.803936	0.0249828	0.959518	-0.0966086	0.848046	-0.487103	0.314585		0.0999449	0.999682	0.326918	0.999974	0.227825	0.999933	-0.620357	0.998952	-0.100925	0.973369	0.516966	0.998746		0.319127	0.801662	-0.389075	0.960433	-0.107693	0.999348
338	Intergen_0508	CP001363	629858	630023	+	166	5	XXX	Intergen	0.244657	0.582691	0.160793	0.741007	0.415277	0.321364	0.357869	0.413518	0.291283	0.478787	0.154216	0.769773		0.0452623	0.999682	-0.0898083	0.999974	-0.134344	0.999933	-0.262688	0.998952	-0.0500243	0.985147	0.208419	0.998746		0.154684	0.912227	-0.140515	0.9939	0.200768	0.999348
339	Intergen_0509	CP001363	632754	632880	+	127	3	XXX	Intergen	0.721157	0.453461	0.143364	NA	-1.07068	NA	0.666126	0.488479	-0.0682546	NA	0.438599	0.681092		-0.791201	0.999682	-0.594061	0.999974	0.204928	0.999933	1.50983	NA	1.73657	NA	0.241934	NA		-1.82373	NA	0.504696	NA	0.520628	0.999348
340	Intergen_0510	CP001363	633868	633933	+	66	10	XXX	Intergen	0.244742	0.536278	-0.0171737	0.979665	-0.661822	0.105401	-0.0189479	0.967662	-0.288539	0.459202	-0.183951	0.692487		-0.534688	0.999682	-0.270983	0.999974	0.267788	0.999933	0.477704	0.998952	0.65439	0.440347	0.17041	0.998746		-0.923789	0.0870117	0.101998	0.998452	0.00126193	0.999348
341	Intergen_0511	CP001363	634978	635009	+	32	2	XXX	Intergen	-0.775109	NA	-0.156994	NA	0.735641	0.428023	-0.4045	NA	-0.276865	NA	-0.0692551	0.962055		0.519218	0.999682	0.561169	0.999974	0.106654	0.999933	-0.810294	NA	-1.13487	NA	-0.329086	NA		1.52699	NA	0.200356	NA	-0.232544	0.999348
342	Intergen_0513	CP001363	637523	637721	+	199	3	XXX	Intergen	0.583418	0.443415	0.9813	0.144254	0.899506	0.20101	1.13802	0.0864734	1.07793	0.0633536	0.307659	0.75851		0.497	0.999682	0.392413	0.999974	-0.101546	0.999933	-0.59795	NA	0.244865	0.946741	0.842596	0.987201		0.304076	NA	-0.783191	0.813876	0.159657	0.999348
343	Intergen_0515	CP001363	639422	639576	+	155	7	XXX	Intergen	-0.130345	0.799548	0.0422862	0.941834	0.0980192	0.855577	0.082074	0.870465	-0.248125	0.571939	0.278153	0.504382		-0.110388	0.999682	0.16844	0.999974	0.278832	0.999933	0.184186	0.998952	-0.0136276	0.996675	-0.205196	0.998746		0.224914	0.855034	0.534464	0.66921	0.0505817	0.999348
344	Intergen_0516	CP001363	639685	639709	+	25	2	XXX	Intergen	-0.110456	0.879829	0.279813	0.65833	0.568941	0.311023	0.281478	0.688149	-0.276547	0.664622	0.185828	0.797092		-0.174102	0.999682	0.378601	0.999974	0.550255	0.999933	-0.383039	0.998952	-0.263645	0.930866	0.116743	0.998746		0.655049	0.545196	0.461298	0.960433	0.0115562	0.999348
345	Intergen_0520	CP001363	642207	642251	+	45	2	XXX	Intergen	0.225292	0.81988	0.547118	NA	0.801404	0.308429	0.394682	0.67116	0.437794	NA	0.66228	0.438695		0.207583	0.999682	0.318206	0.999974	0.111956	0.999933	-0.143411	NA	-0.399535	0.917592	-0.261534	NA		0.568489	NA	0.231131	NA	-0.145742	0.999348
346	Intergen_0521	CP001363	644636	644695	+	60	1	XXX	Intergen	1.0688	NA	0.803329	NA	0.535261	NA	0.242366	NA	0.37187	NA	0.654714	0.698733		-0.705341	0.999682	-0.284966	0.999974	0.424671	0.999933	0.120402	NA	-0.272767	NA	-0.400142	NA		-0.547984	NA	0.286991	NA	-0.53131	0.999348
347	Intergen_0522	CP001363	645911	645940	+	30	1	XXX	Intergen	0.0547452	NA	0.9668	NA	-0.751305	NA	0.542709	NA	0.925136	NA	-0.251951	0.935257		0.867754	NA	0.899182	0.999974	0.0312975	0.999933	0.470179	NA	1.24779	NA	0.802244	NA		-0.778578	NA	-1.17696	NA	-0.4059	0.999348
348	Intergen_0523	CP001363	650041	650289	+	249	13	XXX	Intergen	0.351489	0.316841	0.289984	0.370397	0.0973798	0.829186	0.226263	0.531904	0.454228	0.131849	0.192982	0.620424		0.100751	0.999682	-0.0707674	0.999974	-0.169946	0.999933	0.0922493	0.998952	0.136447	0.946607	0.0399964	0.998746		-0.273261	0.797895	-0.264202	0.960433	-0.0560321	0.999348
349	Intergen_0524	CP001363	651427	651478	+	52	5	XXX	Intergen	0.219899	0.660442	0.0756172	0.905019	0.433003	0.358101	0.222237	0.684414	0.0991222	0.857122	0.360048	0.481828		-0.12354	0.999682	-0.155541	0.999974	-0.0326276	0.999933	-0.0760013	0.998952	-0.204961	0.935566	-0.133992	0.998746		0.19327	0.892663	0.255697	0.986029	0.150465	0.999348
350	Intergen_0526	CP001363	655622	655683	+	62	4	XXX	Intergen	0.710824	0.0108369	0.286543	0.393545	0.567574	0.0474364	0.421435	0.160204	0.386767	0.172312	0.48664	0.0886292		-0.324152	0.999682	-0.431518	0.999974	-0.105619	0.999933	-0.0763986	0.998952	-0.131006	0.930866	-0.0586055	0.998746		-0.160768	0.863342	0.0952859	0.9939	0.139853	0.999348
351	Intergen_0527	CP001363	656641	656948	+	308	8	XXX	Intergen	-0.0294873	0.941401	-0.00731702	0.987567	0.157565	0.632367	0.0916303	0.78373	0.111175	0.714947	0.0524783	0.890906		0.148165	0.999682	0.0137616	0.999974	-0.126112	0.999933	-0.106698	0.998952	-0.0558299	0.976661	0.0472012	0.998746		0.175566	0.871356	-0.0617978	0.998452	0.106541	0.999348
352	Intergen_0533	CP001363	665459	665584	+	126	5	XXX	Intergen	0.518668	0.349199	0.527577	0.292233	0.66662	0.184181	0.651288	0.187443	0.445649	0.366364	0.360215	0.532707		-0.0575754	0.999682	0.0135147	0.999974	0.071077	0.999933	-0.309202	0.998952	-0.0160768	0.996675	0.287746	0.998746		0.145751	0.938039	-0.0934148	0.998452	0.120362	0.999348
353	Intergen_0534	CP001363	668572	668736	+	165	6	XXX	Intergen	-0.527765	0.545826	-0.0475372	0.964465	-0.563205	0.527286	-0.534105	0.53597	-0.383285	0.622346	-0.977742	0.240855		0.147655	0.999682	0.479621	0.999974	0.331504	0.999933	-0.406331	NA	0.0456651	NA	0.446554	NA		-0.0643792	NA	-0.599549	NA	-0.484782	0.999348
354	Intergen_0535	CP001363	669640	669955	+	316	35	XXX	Intergen	0.163966	0.435477	-0.0389977	0.884475	0.143399	0.550041	0.101007	0.672639	0.0511097	0.829678	0.0510441	0.845414		-0.11527	0.999682	-0.210088	0.999974	-0.0944383	0.999933	-0.0961698	0.998952	-0.0339541	0.981606	0.0601055	0.998746		-0.0338977	0.972061	-0.00297272	0.998452	0.146959	0.999348
355	Intergen_0536	CP001363	670703	671142	+	440	11	XXX	Intergen	0.233288	0.484313	0.237208	0.456347	0.0523137	0.902708	0.0398625	0.924665	0.422924	0.133461	0.157734	0.68134		0.188322	0.999682	-0.00258373	0.999974	-0.189865	0.999933	0.103631	0.998952	-0.00842368	0.998203	-0.113262	0.998746		-0.195462	0.85193	-0.267817	0.949326	-0.194918	0.999348
356	Intergen_0537	CP001363	671707	671830	+	124	6	XXX	Intergen	-0.0225142	0.96702	0.143114	0.751151	0.0873998	0.865874	0.280976	0.464239	-0.21692	0.61384	0.393185	0.313039		-0.196066	0.999682	0.172276	0.999974	0.358188	0.999933	0.308068	0.998952	0.206353	0.920692	-0.100599	0.998746		0.0959955	0.964274	0.610261	0.677529	0.150991	0.999348
357	Intergen_0538	CP001363	673514	673844	+	331	38	XXX	Intergen	0.140611	0.508022	0.130966	0.553102	0.11367	0.627271	0.25819	0.19833	0.174658	0.36423	0.0345765	0.89942		0.0310491	0.999682	-0.0166655	0.999974	-0.0480768	0.999933	-0.0813623	0.998952	0.154281	0.844914	0.230235	0.998746		-0.0414507	0.962379	-0.142179	0.963457	0.132283	0.999348
358	Intergen_0539	CP001363	677801	677867	+	67	1	XXX	Intergen	2.41475	NA	1.80527	NA	2.14969	NA	2.08539	NA	1.74645	NA	2.09667	0.111961		-0.682808	0.999682	-0.634489	0.999974	0.0400977	0.999933	-0.048307	NA	-0.0763698	NA	-0.0303909	NA		-0.301516	NA	0.344208	NA	0.283942	0.999348
359	Intergen_0540	CP001363	679758	679839	+	82	1	XXX	Intergen	-0.550287	NA	-0.906804	NA	-1.81527	NA	0.278118	NA	-0.62741	NA	-0.411586	0.819469		-0.0835992	NA	-0.372362	0.999974	-0.282373	0.999933	1.39435	NA	2.10264	NA	0.684019	NA		-1.26042	NA	0.212867	NA	1.16956	0.999348
360	Intergen_0545	CP001363	688139	688330	+	192	3	XXX	Intergen	-0.198055	NA	0.365433	NA	0.27036	NA	-1.00398	NA	-1.70691	NA	-1.17209	0.553183		-1.51897	NA	0.484731	0.999974	2.02378	0.999933	-1.40347	NA	-1.2377	NA	0.166066	NA		0.36592	NA	0.541856	NA	-1.33603	0.999348
361	Intergen_0546	CP001363	688514	688522	+	9	2	XXX	Intergen	0.601051	NA	0.0581854	NA	-1.16071	NA	0.362435	NA	-0.485111	NA	-0.759686	0.681747		-1.03814	NA	-0.516376	0.999974	0.530468	0.999933	0.381147	NA	1.5192	NA	1.11593	NA		-1.75696	NA	-0.285814	NA	0.299326	0.999348
362	Intergen_0547	CP001363	690834	690886	+	53	2	XXX	Intergen	-0.381957	0.549603	-0.820563	0.159882	-0.591183	0.35959	-0.350348	0.572466	-0.236528	0.688539	-0.514606	0.40308		0.148015	0.999682	-0.445187	0.999974	-0.591652	0.999933	0.0809275	NA	0.256912	0.946322	0.170753	0.998746		-0.226665	NA	-0.28255	0.990818	0.48026	0.999348
363	Intergen_0548	CP001363	692273	692332	+	60	8	XXX	Intergen	0.945055	0.0339227	0.734181	0.105074	0.679552	0.16657	0.28509	0.634314	0.856935	0.0411084	0.569401	0.269973		-0.0835874	0.999682	-0.215024	0.999974	-0.133143	0.999933	-0.107375	0.998952	-0.382955	0.831842	-0.279279	0.998746		-0.278225	0.835616	-0.287947	0.971902	-0.441063	0.999348
364	Intergen_0549	CP001363	692444	692650	+	207	19	XXX	Intergen	-0.0479054	0.910133	0.09163	0.821421	-0.401839	0.254543	-0.0854168	0.838324	3.38338e-06	0.999988	-0.467682	0.183639		0.0452905	0.999682	0.132293	0.999974	0.0879163	0.999933	-0.0679138	0.998952	0.325104	0.801675	0.388826	0.998746		-0.368021	0.655924	-0.468275	0.782999	-0.171354	0.999348
365	Intergen_0552	CP001363	694062	694151	+	90	4	XXX	Intergen	0.344746	0.686317	0.172444	0.846904	0.70928	0.304331	0.739104	0.273167	0.758217	0.205553	0.500169	0.507241		0.448286	0.999682	-0.164353	0.999974	-0.610767	0.999933	-0.206644	0.998952	0.0267454	0.995044	0.228855	0.998746		0.372066	0.850774	-0.267354	0.987778	0.56983	0.999348
366	Intergen_0553	CP001363	694941	694968	+	28	1	XXX	Intergen	0.0914496	NA	0.254121	NA	0.349504	0.796739	0.633995	0.578278	-0.279717	NA	-0.348008	0.833632		-0.367477	0.999682	0.182162	0.999974	0.549754	0.999933	-0.739464	NA	0.294616	NA	1.03422	NA		0.261456	NA	-0.0909253	NA	0.374775	0.999348
367	Intergen_0555	CP001363	696324	696363	+	40	1	XXX	Intergen	-0.734324	NA	-0.656233	NA	-1.92197	NA	-3.53271	NA	-0.794605	NA	-2.05458	0.226015		-0.0114449	NA	0.0949717	0.999974	0.118941	0.999933	-0.150872	NA	-1.59916	NA	-1.4349	NA		-1.18219	NA	-1.3127	NA	-2.89147	0.999348
368	Intergen_0557	CP001363	697483	697583	+	101	4	XXX	Intergen	0.405408	0.499083	0.665785	0.211375	0.216192	0.766681	0.61177	0.26938	0.558989	0.283744	-0.194542	0.80932		0.158196	0.999682	0.257013	0.999974	0.104435	0.999933	-0.41208	NA	0.403386	0.858152	0.813078	0.851426		-0.202586	0.925697	-0.757646	0.771612	-0.0496937	0.999348
369	Intergen_0558	CP001363	697728	697783	+	56	5	XXX	Intergen	-0.831899	NA	-0.651882	NA	-0.911638	NA	-1.45506	NA	-0.26846	NA	-0.973213	0.511008		0.566121	NA	0.176121	0.999974	-0.385523	0.999933	-0.0647233	NA	-0.5229	NA	-0.472168	NA		-0.0966328	NA	-0.701967	NA	-0.800229	0.999348
370	Intergen_0559	CP001363	698789	698896	+	108	7	XXX	Intergen	-0.0601641	0.912573	-0.0705192	0.901838	0.214512	0.665993	0.1123	0.831838	0.0159493	0.977093	0.0409425	0.947735		0.0724531	0.999682	-0.0185953	0.999974	-0.0910305	0.999933	-0.171751	0.998952	-0.0932217	0.974321	0.077556	0.998746		0.257777	0.854802	0.0247275	0.998452	0.187276	0.999348
371	Intergen_0560	CP001363	700109	700127	+	19	3	XXX	Intergen	0.142496	0.781855	0.117241	0.834036	0.346051	0.480909	0.0764012	0.89755	-0.144022	0.774672	-0.200733	0.72695		-0.285722	0.999682	-0.0339638	0.999974	0.253674	0.999933	-0.547534	0.998952	-0.258601	0.923745	0.284788	0.998746		0.188406	0.900102	-0.0585105	0.998452	-0.0365972	0.999348
372	Intergen_0561	CP001363	701394	701403	+	10	2	XXX	Intergen	0.446733	0.48561	-0.135042	0.874975	0.502309	0.450773	-0.121631	0.884388	-0.156643	0.844929	0.140482	0.865217		-0.598916	0.999682	-0.582256	0.999974	0.0150829	0.999933	-0.364227	0.998952	-0.610717	0.771509	-0.253259	0.998746		0.04336	0.990596	0.288479	NA	0.0200398	0.999348
373	Intergen_0562	CP001363	704421	704450	+	30	1	XXX	Intergen	0.928082	NA	0.723709	NA	0.531485	0.66372	0.669304	NA	0.9458	NA	0.744443	0.504875		0.0135435	0.999682	-0.208369	0.999974	-0.220916	0.999933	0.211363	NA	0.143899	NA	-0.0734002	NA		-0.413239	NA	-0.210974	NA	-0.0638147	0.999348
374	Intergen_0563	CP001363	705240	705567	+	328	3	XXX	Intergen	0.280386	0.422134	0.164075	0.672628	0.438193	0.165273	0.153105	0.693149	-0.0225704	0.957462	0.431779	0.180063		-0.305364	0.999682	-0.12323	0.999974	0.181023	0.999933	-0.00639782	0.998952	-0.274514	0.810561	-0.272276	0.998746		0.141454	0.894483	0.452854	0.736252	-0.00611303	0.999348
375	Intergen_0568	CP001363	713971	714019	+	49	24	XXX	Intergen	0.137077	0.720725	0.0238202	0.955923	0.000706435	0.998575	0.175375	0.591008	0.154485	0.606552	-0.0183242	0.965523		0.0248566	0.999682	-0.113764	0.999974	-0.140543	0.999933	-0.0177412	0.998952	0.187325	0.901574	0.200263	0.998746		-0.158701	0.903178	-0.179751	0.979899	0.157686	0.999348
376	Intergen_0569	CP001363	714974	715040	+	67	7	XXX	Intergen	0.258365	0.525208	0.339708	0.362659	0.202097	0.668627	0.332615	0.384492	0.481826	0.129673	0.353675	0.36372		0.221168	0.999682	0.0735541	0.999974	-0.149105	0.999933	0.154393	0.998952	0.144462	0.946322	-0.0164628	0.998746		-0.0738136	0.966238	-0.13129	0.992587	-0.00266992	0.999348
377	Intergen_0570	CP001363	716970	717061	+	92	4	XXX	Intergen	0.56032	0.388334	0.273417	0.708847	0.608107	0.329115	0.361214	0.619297	0.487675	0.459117	0.25966	0.740096		-0.0742222	0.999682	-0.277101	0.999974	-0.206303	0.999933	-0.349973	0.998952	-0.231418	0.935006	0.112323	0.998746		0.0499001	0.984317	-0.219737	0.992587	0.0917726	0.999348
378	Intergen_0571	CP001363	717536	717573	+	38	3	XXX	Intergen	-0.66108	0.296278	-0.67215	0.287477	-1.39369	0.0300536	-1.91199	0.00522964	-0.520237	0.366364	-0.864774	0.180663		0.137432	0.999682	-0.0121464	0.999974	-0.155207	0.999933	0.534875	NA	-0.518556	NA	-1.05775	NA		-0.755391	NA	-0.345214	NA	-1.26087	0.885272
379	Intergen_0575	CP001363	724710	724784	+	75	1	XXX	Intergen	0.275104	0.72918	0.348658	0.590474	0.082221	0.92269	0.306385	0.660266	0.271283	0.696007	0.209125	0.80033		-0.0110042	0.999682	0.0698798	0.999974	0.0679422	0.999933	0.125263	0.998952	0.231059	0.946741	0.104767	0.998746		-0.207963	NA	-0.0636662	0.998452	-0.0440443	0.999348
380	Intergen_0577	CP001363	726991	727106	+	116	3	XXX	Intergen	0.491838	0.510336	0.670318	0.317258	0.134204	0.889395	0.590281	0.384853	0.566101	0.371916	1.00153	0.0943294		0.0796136	0.999682	0.174878	0.999974	0.0935719	0.999933	0.875896	0.998952	0.474356	0.863934	-0.402359	0.998746		-0.373647	NA	0.434832	0.960433	-0.0687445	0.999348
381	Intergen_0579	CP001363	730597	730668	+	72	5	XXX	Intergen	0.387971	0.553014	0.914745	0.0722802	0.39919	0.551842	1.00113	0.074022	0.246913	0.722798	0.418193	0.549764		-0.141464	0.999682	0.5201	0.999974	0.661926	0.999933	0.0122857	0.998952	0.597652	0.691754	0.583607	0.998746		-0.00198569	0.999247	0.166025	0.998452	0.0734994	0.999348
382	Intergen_0584	CP001363	736409	736551	+	143	10	XXX	Intergen	0.305741	0.34411	0.267226	0.395782	0.138585	0.720877	0.159624	0.681952	0.283219	0.336394	0.210891	0.540831		-0.0203374	0.999682	-0.0433593	0.999974	-0.022361	0.999933	0.0736077	0.998952	0.0254492	0.99198	-0.050019	0.998746		-0.180667	0.863342	-0.0768677	0.998452	-0.10493	0.999348
383	Intergen_0585	CP001363	737728	737793	+	66	3	XXX	Intergen	-0.241238	0.556112	-0.190785	0.617347	0.19944	0.610787	0.0354595	0.92917	0.217399	0.498894	-0.035406	0.938078		0.458297	0.999682	0.0475355	0.999974	-0.415818	0.999933	-0.234439	0.998952	-0.154638	0.937397	0.0771836	0.998746		0.421781	0.650115	-0.25685	0.960433	0.23131	0.999348
384	Intergen_0586	CP001363	738370	738504	+	135	4	XXX	Intergen	0.00938867	0.991309	0.281482	0.680237	0.210308	0.791726	0.411867	0.541874	-0.433718	0.524053	-0.111218	0.89942		-0.459621	0.999682	0.256307	0.999974	0.704213	0.999933	-0.321675	NA	0.213167	0.95306	0.528857	0.998746		0.183698	NA	0.320985	NA	0.13933	0.999348
385	Intergen_0587	CP001363	738580	738622	+	43	3	XXX	Intergen	0.0846023	0.939469	-0.0510636	NA	-0.362049	0.756297	-0.313322	0.783793	-0.387784	NA	-0.254545	0.836258		-0.473438	0.999682	-0.143728	0.999974	0.330508	0.999933	0.109929	NA	0.0639483	NA	-0.0508414	NA		-0.458205	NA	0.134031	NA	-0.249636	0.999348
386	Intergen_0588	CP001363	738698	738743	+	46	1	XXX	Intergen	0.407041	0.547158	-0.0465893	0.959914	0.152727	0.846409	-0.139871	0.861142	-0.0536537	0.944514	0.137059	0.862093		-0.456565	0.999682	-0.458156	0.999974	-0.00349967	0.999933	-0.0176255	0.998952	-0.287133	0.930866	-0.274509	0.998746		-0.261894	0.897775	0.190153	0.998452	-0.0855294	0.999348
387	Intergen_0594	CP001363	741101	741389	+	289	10	XXX	Intergen	-0.0739803	0.834062	0.0395893	0.918187	-0.0424943	0.909588	-0.0525705	0.880522	0.0762447	0.801902	0.278843	0.2963		0.150535	0.999682	0.106282	0.999974	-0.0424326	0.999933	0.319117	0.998952	-0.00101986	0.999837	-0.324991	0.978077		0.0167968	0.992479	0.200808	0.960433	-0.0869664	0.999348
388	Intergen_0595	CP001363	742143	742188	+	46	2	XXX	Intergen	-0.134913	0.863192	-0.462683	0.531538	-0.422002	0.588652	-0.108776	0.894164	-0.764963	0.239151	0.143399	0.862139		-0.630112	0.999682	-0.337796	0.999974	0.292086	0.999933	0.570638	NA	0.320682	0.935566	-0.248556	0.998746		-0.303543	NA	0.906726	NA	0.359252	0.999348
389	Intergen_0596	CP001363	744569	744627	+	59	2	XXX	Intergen	0.420305	0.688596	0.258379	NA	0.213924	0.867678	0.0363693	0.974537	0.173075	NA	0.549039	0.585859		-0.244435	0.999682	-0.167721	0.999974	0.0833163	0.999933	0.332597	NA	-0.166783	NA	-0.514827	NA		-0.22469	NA	0.376802	NA	-0.222131	0.999348
390	Intergen_0598	CP001363	745596	745754	+	159	6	XXX	Intergen	0.376414	0.420263	0.314025	0.487658	0.392531	0.437387	0.105754	0.859576	0.214325	0.656345	0.723949	0.0608452		-0.163267	0.999682	-0.0686171	0.999974	0.099537	0.999933	0.328991	0.998952	-0.277364	0.919432	-0.610364	0.864199		-0.00168514	0.999247	0.511236	0.802999	-0.200531	0.999348
391	Intergen_0600	CP001363	749586	749620	+	35	3	XXX	Intergen	0.297926	NA	0.769386	NA	0.215475	0.882192	0.857096	0.340443	0.0896935	NA	0.584724	0.584159		-0.211855	0.999682	0.46401	0.999974	0.677849	0.999933	0.353198	NA	0.631777	NA	0.276548	NA		-0.0874347	NA	0.500729	NA	0.0866333	0.999348
392	Intergen_0601	CP001363	749735	749863	+	129	13	XXX	Intergen	0.241602	0.506149	-0.127217	0.77606	-0.440988	0.246611	-0.0191912	0.965946	-0.173999	0.664839	-0.448502	0.232618		-0.410911	0.999682	-0.368038	0.999974	0.0502083	0.999933	-0.0101789	0.998952	0.439083	0.707228	0.442771	0.998746		-0.691214	0.175556	-0.279609	0.966504	0.112531	0.999348
393	Intergen_0602	CP001363	751438	751486	+	49	2	XXX	Intergen	-2.10575	NA	0.216064	0.802776	0.548582	0.487506	0.512123	0.49553	0.279404	0.731435	0.24309	0.791637		2.38941	0.458941	2.31846	0.364452	-0.0651825	0.999933	-0.30943	NA	-0.0297962	0.995044	0.276665	0.998746		2.64183	NA	-0.037206	NA	0.296406	0.999348
394	Intergen_0604	CP001363	753173	753222	+	50	7	XXX	Intergen	0.467723	0.125639	0.272847	0.440769	0.312048	0.378678	0.396498	0.243436	0.275065	0.402928	0.0817416	0.857844		-0.194028	0.999682	-0.203128	0.999974	-0.00837105	0.999933	-0.230443	0.998952	0.0951115	0.95952	0.321269	0.998746		-0.169893	0.871356	-0.194754	0.986029	0.128187	0.999348
395	Intergen_0605	CP001363	755753	755849	+	97	1	XXX	Intergen	0.878373	NA	1.67526	NA	1.87178	NA	1.3386	NA	1.37959	NA	1.40279	0.412494		0.535071	NA	0.818087	0.999974	0.285921	0.999933	-0.502447	NA	-0.531748	NA	-0.0461956	NA		1.02336	NA	-0.00147188	NA	-0.331116	0.999348
396	Intergen_0606	CP001363	756777	756890	+	114	3	XXX	Intergen	1.41669	0.0976624	0.602087	NA	1.05633	0.365827	0.60706	NA	1.11249	NA	0.781282	0.479981		-0.300748	0.999682	-0.828084	0.999974	-0.521245	0.999933	-0.28023	NA	-0.435954	NA	-0.165019	NA		-0.373515	NA	-0.337824	NA	0.0103574	0.999348
397	Intergen_0607	CP001363	757344	757441	+	98	1	XXX	Intergen	-0.100883	NA	-0.668813	NA	-1.43425	NA	-0.958496	NA	-1.28279	NA	-0.567197	0.650816		-1.18621	0.999682	-0.573503	0.999974	0.611023	0.999933	0.860568	NA	0.457174	NA	-0.396861	NA		-1.35722	NA	0.709593	NA	-0.301924	0.999348
398	Intergen_0608	CP001363	757592	757624	+	33	2	XXX	Intergen	1.25286	NA	1.42965	NA	2.14485	0.00619188	1.6475	0.0604175	2.08987	0.00521648	1.33854	0.155669		0.848489	0.999682	0.174883	0.999974	-0.678707	0.999933	-0.802082	NA	-0.464297	0.878029	0.333284	NA		0.885515	NA	-0.757448	NA	0.246003	0.999348
399	Intergen_0609	CP001363	758255	758317	+	63	3	XXX	Intergen	0.250947	0.675815	-0.23682	0.723949	0.418608	0.465521	0.597526	0.259926	0.589056	0.202953	0.529113	0.33087		0.337299	0.999682	-0.494258	0.999974	-0.828451	0.999933	0.111767	0.998952	0.188573	0.949451	0.0740326	0.998746		0.152879	0.939615	-0.0557351	0.998452	0.838322	0.782727
400	Intergen_0612	CP001363	759504	759654	+	151	12	XXX	Intergen	-0.233399	0.400328	-0.291765	0.321482	0.022664	0.948887	0.2912	0.230961	-0.0429308	0.889689	0.20004	0.468056		0.18794	0.999682	-0.0687102	0.999974	-0.251308	0.999933	0.176365	0.998952	0.278225	0.679278	0.0971521	0.998746		0.241495	0.724589	0.240476	0.933083	0.589352	0.263207
401	Intergen_0614	CP001363	761896	762009	+	114	1	XXX	Intergen	0.212285	NA	-0.768668	NA	-1.37696	NA	0.621245	NA	-0.966804	NA	-0.900421	NA		-1.17268	NA	-0.97653	0.999974	0.198458	0.999933	0.451377	NA	1.90493	NA	1.47768	NA		-1.57493	NA	0.0695566	NA	1.34429	NA
402	Intergen_0615	CP001363	762496	762559	+	64	2	XXX	Intergen	-0.278217	0.644066	-0.0993849	0.888033	-0.157355	0.820261	-0.556113	0.356661	-0.306761	0.575188	-0.336033	0.590285		-0.0283377	0.999682	0.168587	0.999974	0.200986	0.999933	-0.177996	0.998952	-0.387697	0.896008	-0.21795	0.998746		0.102612	0.969258	-0.0334176	0.998452	-0.452728	0.999348
403	Intergen_0616	CP001363	766075	766192	+	118	2	XXX	Intergen	-0.62155	NA	-0.226519	NA	-2.46726	NA	-2.41302	NA	-1.56256	NA	-2.00977	0.303253		-0.92107	NA	0.376675	0.999974	1.30181	0.999933	0.451387	NA	0.0659391	NA	-0.389871	NA		-1.8122	NA	-0.43652	NA	-2.1182	0.999348
404	Intergen_0617	CP001363	766319	766471	+	153	12	XXX	Intergen	-0.382217	0.402468	-1.24613	0.11673	-0.950997	0.0394384	-0.266135	0.552043	-0.697023	0.0794934	-1.22958	0.00306228		-0.335445	0.999682	-0.883964	0.999974	-0.505629	0.999933	-0.30145	0.998952	0.696964	0.587301	0.977252	0.518734		-0.593689	0.682718	-0.531028	0.941394	0.986645	0.999348
405	Intergen_0618	CP001363	766586	766835	+	250	5	XXX	Intergen	0.262691	0.554189	-0.108053	0.826127	-1.01888	0.0174159	0.279543	0.485413	-0.179241	0.682983	-0.201518	0.707125		-0.452704	0.999682	-0.385656	0.999974	0.0642047	0.999933	0.823674	0.938695	1.28971	0.00382146	0.479015	0.998746		-1.30459	0.0292703	-0.0127935	0.998452	0.386157	0.999348
406	Intergen_0620	CP001363	772833	772852	+	20	1	XXX	Intergen	1.60371	NA	2.21783	NA	1.0362	NA	NA	NA	0.862528	NA	0.33793	NA		-0.791357	NA	0.561456	0.999974	1.38089	0.999933	-0.69949	NA	-1.0849	NA	-0.389875	NA		-0.614983	NA	-0.520567	NA	-2.27014	NA
407	Intergen_0621	CP001363	774730	774957	+	228	1	XXX	Intergen	1.0087	0.289532	0.550188	NA	0.812131	0.421279	1.01011	0.253183	1.28812	NA	1.03753	0.244202		0.293457	0.999682	-0.464551	0.999974	-0.750661	0.999933	0.23237	NA	0.209578	NA	-0.0335823	NA		-0.209461	NA	-0.246012	NA	0.467791	0.999348
408	Intergen_0622	CP001363	775165	775274	+	110	5	XXX	Intergen	0.176889	0.646837	0.128075	0.759301	0.178527	0.658651	0.179065	0.654063	0.185553	0.603278	0.310976	0.38833		0.0080512	0.999682	-0.0569112	0.999974	-0.0662562	0.999933	0.13057	0.998952	0.00655049	0.999318	-0.128762	0.998746		-0.0137306	0.996244	0.120598	0.992587	0.0581657	0.999348
409	Intergen_0623	CP001363	776697	776734	+	38	2	XXX	Intergen	0.887805	NA	-0.977147	NA	-0.6918	NA	-0.484657	NA	-0.107105	NA	0.0793822	0.959057		-1.00317	0.999682	-1.88146	0.999974	-0.873008	0.999933	0.775486	NA	0.238772	NA	-0.589102	NA		-1.61164	NA	0.180467	NA	0.488462	0.999348
410	Intergen_0624	CP001363	778217	778544	+	328	6	XXX	Intergen	-0.0190174	0.977598	0.209767	0.690834	0.0386574	0.957138	0.289876	0.58068	-0.235379	0.66432	0.0682864	0.917306		-0.218264	0.999682	0.221475	0.999974	0.439105	0.999933	0.0277304	0.998952	0.261868	0.928553	0.226731	0.998746		0.0414241	0.991284	0.300237	0.984181	0.083645	0.999348
411	Intergen_0625	CP001363	779289	779303	+	15	1	XXX	Intergen	-0.37132	NA	-1.3837	NA	0.340053	0.774784	0.497113	0.610714	-0.365021	NA	0.570682	0.55394		0.000397512	0.999893	-1.03991	0.999974	-1.02311	0.999933	0.237028	NA	0.169255	NA	-0.0543151	NA		0.698271	NA	0.927533	NA	1.85096	0.574663
412	Intergen_0626	CP001363	781611	781933	+	323	18	XXX	Intergen	-0.405837	0.311154	-0.176778	0.687308	-0.697621	0.0908855	-0.237621	0.617195	-0.50295	0.195579	-0.3882	0.36802		-0.0993847	0.999682	0.222244	0.999974	0.322546	0.999933	0.310606	0.998952	0.470656	0.743888	0.153466	0.998746		-0.309891	0.805681	0.113137	0.998452	-0.064151	0.999348
413	Intergen_0628	CP001363	782692	783150	+	459	1	XXX	Intergen	1.9526	NA	-0.107122	NA	0.469773	NA	1.76303	NA	-0.310244	NA	1.29157	NA		-2.26684	NA	-2.06712	0.999974	0.198458	0.999933	0.81403	NA	1.30942	NA	0.476713	NA		-1.50491	NA	1.59596	NA	1.87662	0.999348
414	Intergen_0629	CP001363	784229	784513	+	285	22	XXX	Intergen	0.479315	0.08385	0.431875	0.142941	0.222211	0.529999	0.0855757	0.825462	0.369825	0.174809	0.0515577	0.89942		-0.105946	0.999682	-0.057967	0.999974	0.0503819	0.999933	-0.17008	0.998952	-0.1281	0.943728	0.0346254	0.998746		-0.273178	0.70006	-0.322811	0.84888	-0.340976	0.999348
415	Intergen_0633	CP001363	791190	791381	+	192	2	XXX	Intergen	0.694458	NA	0.205457	NA	0.0528373	NA	0.472734	NA	-1.39021	NA	-0.428137	0.863793		-2.09941	NA	-0.494374	0.999974	1.6208	0.999933	-0.479058	NA	0.449032	NA	0.91778	NA		-0.656739	NA	0.973276	NA	0.304709	0.999348
416	Intergen_0635	CP001363	794169	794235	+	67	9	XXX	Intergen	0.414136	0.443566	0.854342	0.0459137	-0.0745036	0.919856	0.659919	0.165862	-0.135432	0.828443	0.414845	0.449617		-0.552962	0.999682	0.433072	0.999974	0.977641	0.999933	0.485322	0.998952	0.742627	0.443131	0.249258	0.998746		-0.507154	0.702418	0.544767	0.91225	-0.188412	0.999348
417	Intergen_0636	CP001363	794374	794421	+	48	5	XXX	Intergen	0.33025	0.621891	0.623904	0.264614	0.736646	0.20063	0.336782	0.618089	0.464575	0.458153	0.625266	0.274281		0.133909	0.999682	0.286916	0.999974	0.15419	0.999933	-0.114672	0.998952	-0.39102	0.876781	-0.282491	0.998746		0.390366	0.809932	0.162237	0.998452	-0.283316	0.999348
418	Intergen_0637	CP001363	795214	795267	+	54	1	XXX	Intergen	-0.498137	0.640512	-0.842798	NA	-0.17634	0.88271	-0.053792	0.956955	-0.280768	0.761158	-0.242779	0.828041		0.226737	0.999682	-0.345402	0.999974	-0.592122	0.999933	-0.0534506	NA	0.146596	NA	0.192166	NA		0.309267	NA	0.0315639	NA	0.811865	0.999348
419	Intergen_0638	CP001363	796315	796450	+	136	1	XXX	Intergen	0.0464298	NA	-0.286247	NA	0.777711	0.352981	0.583614	0.518723	0.349492	NA	0.190055	0.87146		0.307483	0.999682	-0.345457	0.999974	-0.645017	0.999933	-0.590578	NA	-0.187955	0.968161	0.400125	NA		0.725197	NA	-0.162589	NA	0.879303	0.999348
420	Intergen_0639	CP001363	798081	798488	+	408	11	XXX	Intergen	-0.160458	0.811413	0.300201	0.597003	-0.354216	0.58827	-0.198792	0.759754	0.0876441	0.889689	-0.214698	0.749923		0.253989	0.999682	0.460843	0.999974	0.20538	0.999933	0.146509	0.998952	0.171522	0.957267	0.0212537	0.998746		-0.206494	0.931003	-0.303662	0.986029	-0.49258	0.999348
421	Intergen_0641	CP001363	801719	802241	+	523	9	XXX	Intergen	0.199201	0.663429	0.63857	0.0709083	-0.00665855	0.989916	0.54995	0.144421	0.452828	0.236451	0.332855	0.452717		0.251252	0.999682	0.434127	0.999974	0.18388	0.999933	0.339767	0.998952	0.566872	0.472259	0.225149	0.998746		-0.222743	0.875432	-0.120561	0.998452	-0.0816103	0.999348
422	Intergen_0642	CP001363	805044	805057	+	14	1	XXX	Intergen	-0.804583	NA	0.233714	NA	-0.00910806	NA	-0.590985	NA	-0.220871	NA	0.145359	0.928104		0.585104	NA	1.0433	0.999974	0.452848	0.999933	0.183079	NA	-0.574092	NA	-0.740448	NA		0.792144	NA	0.368607	NA	-0.825514	0.999348
423	Intergen_0643	CP001363	806267	806407	+	141	1	XXX	Intergen	-0.186374	NA	-0.189819	NA	0.123962	NA	0.56989	NA	0.121055	NA	0.519002	0.717032		0.30904	NA	-0.0105523	0.999974	-0.318353	0.999933	0.394754	NA	0.450878	NA	0.0523555	NA		0.30161	NA	0.405523	NA	0.767918	0.999348
424	Intergen_0645	CP001363	808598	809818	+	1221	52	XXX	Intergen	0.144235	0.635148	-0.0155276	0.97234	-0.824527	0.147102	-0.109057	0.766871	-0.160782	0.600525	-0.534809	0.0543742		-0.298965	0.999682	-0.168153	0.999974	0.136732	0.999933	0.226507	0.998952	0.691634	0.632488	0.436815	0.853075		-0.92189	0.0594113	-0.376099	0.788278	-0.0848489	0.999348
425	Intergen_0648	CP001363	812750	812763	+	14	3	XXX	Intergen	0.227829	NA	0.532082	NA	-2.00245	NA	-0.672714	NA	0.325121	NA	0.179597	0.928363		0.110397	NA	0.309597	0.999974	0.197284	0.999933	2.19239	NA	1.38072	NA	-0.738522	NA		-2.25772	NA	-0.161639	NA	-1.08686	0.999348
426	Intergen_0649	CP001363	813296	813523	+	228	15	XXX	Intergen	0.421865	0.13168	0.351516	0.218528	0.355227	0.229884	0.090644	0.795591	0.354407	0.155089	0.236174	0.439169		-0.0631187	0.999682	-0.0766615	0.999974	-0.017976	0.999933	-0.115924	0.998952	-0.251573	0.795651	-0.139405	0.998746		-0.0813807	0.948303	-0.121113	0.990818	-0.251655	0.999348
427	Intergen_0651	CP001363	816338	816460	+	123	4	XXX	Intergen	-0.301125	0.710871	-0.247379	0.758286	-0.0884864	0.926261	-0.573203	0.488484	-1.04171	0.142245	-0.0729165	0.936035		-0.748318	0.999682	0.0448741	0.999974	0.789359	0.999933	0.013021	NA	-0.457062	NA	-0.500932	NA		0.189464	NA	0.964709	NA	-0.317721	0.999348
428	Intergen_0655	CP001363	819351	819481	+	131	4	XXX	Intergen	0.59792	NA	-0.192567	NA	0.515245	NA	0.0146407	NA	0.231335	NA	0.524264	0.691014		-0.366485	0.999682	-0.798997	0.999974	-0.430726	0.999933	0.00735129	NA	-0.50232	NA	-0.510695	NA		-0.108228	NA	0.293684	NA	0.220129	0.999348
429	Intergen_0656	CP001363	819637	819685	+	49	1	XXX	Intergen	-0.251482	NA	-0.676777	NA	-0.646307	NA	0.5099	NA	0.265952	NA	-0.101051	0.960633		0.514456	NA	-0.464846	0.999974	-0.938097	0.999933	0.501189	NA	1.15621	NA	0.601034	NA		-0.381616	NA	-0.36084	NA	1.16104	0.999348
430	Intergen_0657	CP001363	819762	819895	+	134	5	XXX	Intergen	0.243627	0.734083	0.398981	0.563621	-0.0628545	0.94467	0.291662	0.675257	-0.165756	0.831881	0.373682	0.617254		-0.409418	0.999682	0.145206	0.999974	0.557465	0.999933	0.435589	0.998952	0.37129	0.896483	-0.0731415	0.998746		-0.32776	NA	0.535002	0.960433	-0.0969068	0.999348
431	Intergen_0658	CP001363	819972	820226	+	255	1	XXX	Intergen	0.892225	NA	0.693313	NA	0.413105	NA	0.54396	NA	-0.19521	NA	1.01254	0.45252		-1.08955	NA	-0.20521	0.999974	0.859569	0.999933	0.595559	NA	0.149967	NA	-0.452557	NA		-0.495421	NA	1.18611	NA	-0.131211	0.999348
432	Intergen_0659	CP001363	820323	820574	+	252	6	XXX	Intergen	0.167438	0.724965	0.515237	0.177625	0.331883	0.435028	0.536636	0.16778	0.358199	0.340796	0.262305	0.577034		0.193023	0.999682	0.341321	0.999974	0.152006	0.999933	-0.0726955	0.998952	0.213941	0.917592	0.281327	0.998746		0.151479	0.920059	-0.101132	0.998452	0.0270222	0.999348
433	Intergen_0661	CP001363	823298	823407	+	110	3	XXX	Intergen	0.117149	0.870858	0.0627969	0.939113	-0.150181	0.856072	0.217649	0.754675	-0.188384	0.790199	0.0689983	0.933593		-0.306174	0.999682	-0.062049	0.999974	0.243817	0.999933	0.215585	0.998952	0.37488	0.898953	0.153972	0.998746		-0.279324	NA	0.25407	0.991886	0.158214	0.999348
434	Intergen_0662	CP001363	823795	824113	+	319	5	XXX	Intergen	0.306514	0.550182	0.269764	0.603456	0.578966	0.202349	0.488107	0.281265	0.58128	0.153612	0.401307	0.411416		0.269449	0.999682	-0.0448385	0.999974	-0.318745	0.999933	-0.179978	0.998952	-0.0822777	0.978352	0.0933208	0.998746		0.256324	0.862624	-0.182734	0.991886	0.225526	0.999348
435	Intergen_0663	CP001363	825167	825259	+	93	11	XXX	Intergen	0.172257	0.667746	0.0744284	0.861579	0.210599	0.602598	0.0906493	0.826055	0.0428239	0.916614	0.103147	0.811743		-0.131303	0.999682	-0.106059	0.999974	0.0280573	0.999933	-0.111453	0.998952	-0.113233	0.954043	-0.00454262	0.998746		0.0230605	0.992479	0.0592247	0.998452	0.0235446	0.999348
436	Intergen_0664	CP001363	825806	825819	+	14	2	XXX	Intergen	1.21726	NA	1.78179	NA	NA	NA	NA	NA	NA	NA	0.915007	NA		-1.5344	NA	0.467902	0.999974	2.08213	0.999933	1.02845	NA	NA	NA	-0.966945	NA		-1.34719	NA	1.2237	NA	-1.83897	NA
437	Intergen_0665	CP001363	826666	826794	+	129	3	XXX	Intergen	1.47182	NA	-0.107121	NA	-0.692162	NA	-0.634823	NA	0.282372	NA	-0.816212	NA		-1.20206	NA	-1.58327	0.999974	-0.390905	0.999933	NA	NA	NA	NA	NA	NA		-2.16275	NA	-1.10023	NA	-0.522836	NA
438	Intergen_0670	CP001363	833561	833678	+	118	2	XXX	Intergen	-0.456458	0.640778	0.516059	0.523021	0.113045	0.915435	-0.54171	0.57133	0.76155	0.258102	0.0813857	0.941248		1.22965	0.999682	0.973257	0.999974	-0.25862	0.999933	-0.0329507	NA	-0.645136	NA	-0.618796	NA		0.555364	NA	-0.684735	NA	-1.05647	0.999348
439	Intergen_0671	CP001363	834378	834756	+	379	7	XXX	Intergen	0.78592	0.103449	0.17681	0.787079	0.471882	0.410829	0.49599	0.401245	-0.177773	0.780842	0.401954	0.513371		-0.969473	0.672272	-0.621005	0.999974	0.348489	0.999933	-0.07855	0.998952	0.0200695	0.996082	0.09335	0.998746		-0.32761	0.784045	0.573984	0.859689	0.314796	0.999348
440	Intergen_0672	CP001363	836613	836702	+	90	3	XXX	Intergen	0.371617	0.495098	0.462287	0.393545	0.648535	0.187551	0.392136	0.499972	0.612413	0.192685	0.429118	0.450286		0.226797	0.999682	0.088566	0.999974	-0.143507	0.999933	-0.219064	0.998952	-0.242959	0.921761	-0.0289911	0.998746		0.251899	0.852396	-0.181083	0.991886	-0.0687755	0.999348
441	Intergen_0676	CP001363	841938	842159	+	222	5	XXX	Intergen	0.295517	0.588475	0.29369	0.586034	0.405579	0.430511	0.100838	0.88156	0.332406	0.524053	0.57905	0.270791		0.0356316	0.999682	-0.00777566	0.999974	-0.0411983	0.999933	0.17205	0.998952	-0.290306	0.917592	-0.478562	0.998746		0.0961514	0.964463	0.242057	0.990818	-0.185885	0.999348
442	Intergen_0681	CP001363	845849	846014	+	166	4	XXX	Intergen	-0.23384	NA	0.192023	NA	0.0766424	0.944803	-0.142714	0.894342	0.205148	NA	0.522479	0.539023		0.433229	0.999682	0.4165	0.999974	-0.0181284	0.999933	0.44511	NA	-0.212141	NA	-0.660954	NA		0.292822	NA	0.307252	NA	-0.327808	0.999348
443	Intergen_0682	CP001363	849358	849520	+	163	4	XXX	Intergen	0.102184	0.815501	0.17159	0.644283	0.222033	0.576678	0.0325897	0.93534	0.0194128	0.962206	0.0648656	0.888965		-0.0867271	0.999682	0.064851	0.999974	0.144103	0.999933	-0.157622	0.998952	-0.17647	0.92916	-0.0270733	0.998746		0.111474	0.9431	0.0445687	0.998452	-0.131374	0.999348
444	Intergen_0683	CP001363	850517	850659	+	143	2	XXX	Intergen	0.78742	0.17271	1.00426	0.0543239	0.594793	0.366233	0.571006	0.364611	1.21115	0.00777638	0.361058	0.652457		0.403167	0.999682	0.200067	0.999974	-0.208023	0.999933	-0.228757	0.998952	-0.0214286	0.996675	0.207801	0.998746		-0.204546	0.925571	-0.834075	0.648658	-0.424993	0.999348
445	Intergen_0684	CP001363	851944	852180	+	237	2	XXX	Intergen	-0.273871	NA	-0.079085	NA	0.281975	0.789468	-0.120207	0.918732	0.00112516	NA	-0.260161	0.834643		0.279474	0.999682	0.188785	0.999974	-0.0866828	0.999933	-0.552511	NA	-0.397053	NA	0.145408	NA		0.545413	NA	-0.2707	NA	-0.0348892	0.999348
446	Intergen_0686	CP001363	855113	855308	+	196	2	XXX	Intergen	-0.0279538	0.977598	-0.0268647	0.980625	0.258215	0.780889	0.342676	0.647281	-0.0832588	0.925153	0.478452	0.525704		-0.0430853	0.999682	-0.00955301	0.999974	0.0504862	0.999933	0.219737	NA	0.0951738	0.985147	-0.129734	0.998746		0.246929	NA	0.560561	NA	0.374499	0.999348
447	Intergen_0688	CP001363	859078	859134	+	57	6	XXX	Intergen	0.351549	0.426726	0.505433	0.200326	0.17834	0.742275	0.414373	0.313979	0.440285	0.265074	0.529799	0.167054		0.0922715	0.999682	0.153394	0.999974	0.0619929	0.999933	0.360593	0.998952	0.255887	0.876781	-0.107913	0.998746		-0.193797	0.882261	0.0820414	0.998452	-0.0922841	0.999348
448	Intergen_0691	CP001363	864494	864549	+	56	1	XXX	Intergen	1.08932	NA	0.324548	NA	-0.242599	NA	-0.126079	NA	0.555186	NA	-0.150113	0.928363		-0.534087	0.999682	-0.773398	0.999974	-0.237289	0.999933	0.0882111	NA	0.126466	NA	0.0338595	NA		-1.34919	NA	-0.726603	NA	-0.440853	0.999348
449	Intergen_0692	CP001363	866796	867103	+	308	9	XXX	Intergen	0.642859	0.113715	-0.137037	0.82618	0.377122	0.444008	0.551546	0.248173	0.110513	0.856593	0.395502	0.421093		-0.546612	0.999682	-0.790703	0.981331	-0.251855	0.999933	0.0157765	0.998952	0.177158	0.946322	0.153778	0.998746		-0.280564	0.805095	0.292889	0.979899	0.694976	0.900089
450	Intergen_0694	CP001363	869583	869673	+	91	2	XXX	Intergen	0.20403	0.785231	-0.220358	0.782855	0.248315	0.739025	0.351563	0.607555	0.369498	0.590627	0.0392079	0.965755		0.16618	0.999682	-0.428979	0.999974	-0.595374	0.999933	-0.204615	0.998952	0.110003	0.978352	0.312985	0.998746		0.0195512	NA	-0.334119	0.986029	0.567779	0.999348
451	Intergen_0695	CP001363	870583	870978	+	396	6	XXX	Intergen	0.111358	0.847791	0.249522	0.62443	-0.725387	0.199568	-0.460623	0.403569	-0.274321	0.608666	0.0173419	0.979896		-0.387034	0.999682	0.132175	0.999974	0.517113	0.999933	0.740039	0.998952	0.279166	0.937397	-0.47192	0.998746		-0.85235	0.351386	0.288965	0.986029	-0.706155	0.890906
452	Intergen_0697	CP001363	873683	873729	+	47	2	XXX	Intergen	-0.898942	NA	-0.154061	NA	-1.61962	NA	-1.03717	NA	-1.80869	NA	-0.530538	0.807551		-0.890312	NA	0.728095	0.999974	1.62802	0.999933	1.05076	NA	0.594834	NA	-0.473219	NA		-0.704679	NA	1.24982	NA	-0.853995	0.999348
453	Intergen_0698	CP001363	874435	874478	+	44	5	XXX	Intergen	0.0349554	0.947984	0.135284	0.784992	0.00986963	0.985471	0.0497316	0.925369	-0.15772	0.749909	-0.251448	0.64509		-0.192603	0.999682	0.0847535	0.999974	0.276475	0.999933	-0.258914	0.998952	0.0443261	0.986246	0.300246	0.998746		-0.0409285	0.984907	-0.0919494	0.998452	-0.0804182	0.999348
454	Intergen_0699	CP001363	875083	875291	+	209	48	XXX	Intergen	0.0800572	0.64855	0.00220382	0.99234	0.00912608	0.968942	0.0901833	0.618365	0.0679048	0.691655	0.0611287	0.745253		-0.0134764	0.999682	-0.0867229	0.999974	-0.0728566	0.999933	0.0443905	0.998952	0.0875098	0.930866	0.037257	0.998746		-0.0816823	0.884252	-0.012373	0.998452	0.0944091	0.999348
455	Intergen_0701	CP001363	876632	876638	+	7	2	XXX	Intergen	-0.306063	NA	0.215479	NA	0.729192	NA	1.03405	NA	1.40901	NA	0.423933	0.82111		1.68524	0.999682	0.501757	0.999974	-1.15839	0.999933	-0.280808	NA	0.313044	NA	0.590392	NA		1.00111	NA	-0.939521	NA	0.803133	0.999348
456	Intergen_0702	CP001363	880161	880292	+	132	1	XXX	Intergen	-0.400846	0.534782	-0.84591	0.126674	-0.335903	0.589181	-0.223352	0.721869	-0.0786614	0.896201	0.391462	0.457952		0.317645	0.999682	-0.44083	0.999974	-0.777902	0.999933	0.728064	0.960563	0.122025	0.975275	-0.610962	0.98454		0.0538334	NA	0.466246	0.925409	0.629615	0.999348
457	Intergen_0703	CP001363	886409	886637	+	229	3	XXX	Intergen	-0.507225	0.21182	-0.391567	0.265629	-0.359504	0.34156	-0.479201	0.198878	-0.560786	0.0793014	-0.0690341	0.880266		-0.052906	0.999682	0.11355	0.999974	0.163176	0.999933	0.289401	0.998952	-0.111009	0.962356	-0.401362	0.998746		0.137472	0.939383	0.490389	0.755596	-0.0831347	0.999348
458	Intergen_0705	CP001363	890355	890383	+	29	1	XXX	Intergen	0.274253	NA	-0.064246	NA	0.501928	NA	0.508256	NA	0.416221	NA	1.44568	0.25358		0.159073	NA	-0.336817	0.999974	-0.50906	0.999933	0.951108	NA	0.027643	NA	-0.932814	NA		0.227603	NA	1.02177	NA	0.599392	0.999348
459	Intergen_0709	CP001363	897173	897315	+	143	2	XXX	Intergen	-0.157044	0.876549	0.1467	0.884475	-0.433779	0.69902	-0.676517	0.49109	0.120005	0.898899	-0.0209994	0.986737		0.28101	0.999682	0.296168	0.999974	0.0121768	0.999933	0.408445	NA	-0.232639	NA	-0.657147	NA		-0.286989	NA	-0.149378	NA	-0.833167	0.999348
460	Intergen_0710	CP001363	898182	898538	+	357	6	XXX	Intergen	0.045303	0.926119	0.103602	0.843142	0.270166	0.515034	0.147273	0.747541	0.0640917	0.88708	-0.0869045	0.869406		0.0155263	0.999682	0.0575155	0.999974	0.0379525	0.999933	-0.356682	0.998952	-0.11267	0.95952	0.237731	0.998746		0.208773	0.871879	-0.152197	0.992587	0.0425607	0.999348
461	Intergen_0714	CP001363	900507	900585	+	79	1	XXX	Intergen	-0.079176	0.929675	0.147277	0.867593	-0.352215	0.695288	0.0632673	0.938266	0.259548	0.72573	0.17865	0.834922		0.343747	0.999682	0.219151	0.999974	-0.121662	0.999933	0.543969	NA	0.433096	0.914723	-0.113921	0.998746		-0.285865	NA	-0.0831729	0.998452	-0.0745899	0.999348
462	Intergen_0717	CP001363	903138	903322	+	185	1	XXX	Intergen	0.457773	NA	0.666619	NA	0.248335	0.837903	0.707559	0.402598	0.952217	0.202183	0.935278	0.234759		0.495874	0.999682	0.208726	0.999974	-0.296111	0.999933	0.693469	NA	0.475242	NA	-0.224005	NA		-0.214522	NA	-0.0199834	NA	0.049744	0.999348
463	Intergen_0719	CP001363	905870	906087	+	218	18	XXX	Intergen	0.25789	0.27473	0.226248	0.362518	0.275214	0.263763	0.316452	0.189126	0.338588	0.0884427	0.277548	0.226015		0.0752355	0.999682	-0.0373733	0.999974	-0.112782	0.999933	0.000192798	0.999654	0.0501908	0.978352	0.0470173	0.998746		0.00333242	0.999247	-0.0635244	0.998452	0.0961965	0.999348
464	Intergen_0720	CP001363	907681	908135	+	455	48	XXX	Intergen	0.0992071	0.585598	0.101201	0.58817	0.134616	0.481132	0.209211	0.189033	0.126347	0.443592	0.0690806	0.726722		0.0255783	0.999682	-0.00468965	0.999974	-0.0302147	0.999933	-0.0693693	0.998952	0.0828182	0.930866	0.147077	0.998746		0.0207946	0.981501	-0.0597675	0.992587	0.112307	0.999348
465	Intergen_0721	CP001363	909033	909060	+	28	2	XXX	Intergen	0.329346	NA	0.542056	NA	-0.813696	NA	-0.00137733	NA	-0.53606	NA	-0.912863	0.519255		-0.882417	0.999682	0.194759	0.999974	1.0722	0.999933	-0.093404	NA	0.825218	NA	0.91959	NA		-1.18152	NA	-0.377099	NA	-0.537218	0.999348
466	Intergen_0722	CP001363	909781	909984	+	204	5	XXX	Intergen	0.118836	0.82634	-0.0430689	0.947745	0.520425	0.232012	0.135024	0.795688	0.235952	0.653794	0.302623	0.554819		0.109612	0.999682	-0.174187	0.999974	-0.291956	0.999933	-0.21965	0.998952	-0.375018	0.807305	-0.161088	0.998746		0.385829	0.746407	0.0686829	0.998452	0.181164	0.999348
467	Intergen_0723	CP001363	911251	911395	+	145	1	XXX	Intergen	0.669228	0.329396	0.471016	0.538478	0.322242	0.71248	0.353948	0.667815	0.722298	0.248226	0.794147	0.237414		0.0502869	0.999682	-0.196734	0.999974	-0.242957	0.999933	0.4752	NA	0.0449781	0.992007	-0.433322	0.998746		-0.362535	NA	0.0781407	0.998452	-0.115222	0.999348
468	Intergen_0724	CP001363	912322	912398	+	77	2	XXX	Intergen	0.819649	0.27824	0.712925	NA	1.21243	0.0667288	0.471054	0.639206	0.644225	0.400219	0.669142	0.42168		-0.17561	0.999682	-0.116255	0.999974	0.060792	0.999933	-0.540586	NA	-0.714759	0.764574	-0.178765	NA		0.373756	NA	0.0200058	NA	-0.252942	0.999348
469	Intergen_0726	CP001363	915737	915877	+	141	2	XXX	Intergen	0.293856	0.728563	0.0766316	0.940305	-0.397074	0.676464	0.356034	0.644579	0.049889	0.954164	0.523019	0.468056		-0.247333	0.999682	-0.224236	0.999974	0.018891	0.999933	0.907449	NA	0.753783	0.745235	-0.15824	0.998746		-0.715653	NA	0.469302	0.963457	0.285291	0.999348
470	Intergen_0729	CP001363	921025	921056	+	32	2	XXX	Intergen	0.735841	0.327246	0.278837	0.750934	-0.159699	0.890901	-0.0201523	0.98222	0.304612	0.691655	0.443945	0.60273		-0.409097	0.999682	-0.459489	0.999974	-0.0489426	0.999933	0.619675	NA	0.165397	NA	-0.460331	NA		-0.92655	NA	0.125587	NA	-0.290252	0.999348
471	Intergen_0733	CP001363	926521	926621	+	101	4	XXX	Intergen	0.0575288	NA	0.49559	NA	-0.449527	NA	0.582828	NA	-0.176196	NA	0.571032	0.65907		-0.24074	NA	0.422522	0.999974	0.656597	0.999933	1.0095	NA	1.01719	NA	0.0109663	NA		-0.522742	NA	0.74472	NA	0.0995898	0.999348
472	Intergen_0734	CP001363	926763	926969	+	207	28	XXX	Intergen	0.0629862	0.775894	0.200159	0.267044	0.115047	0.587406	0.0729211	0.739781	0.15552	0.388923	0.205127	0.291786		0.0919251	0.999682	0.130411	0.999974	0.0391435	0.999933	0.0883309	0.998952	-0.0331107	0.980844	-0.125461	0.998746		0.0374029	0.966238	0.0457683	0.998452	-0.122127	0.999348
473	Intergen_0738	CP001363	930936	931102	+	167	17	XXX	Intergen	0.619776	0.0786079	0.387683	0.316283	-0.0652099	0.918202	0.412208	0.316346	0.285166	0.482582	0.0753954	0.892536		-0.334932	0.999682	-0.238186	0.999974	0.0960703	0.999933	0.140568	0.998952	0.481991	0.730953	0.343693	0.998746		-0.704123	0.313313	-0.213307	0.986029	0.031568	0.999348
474	Intergen_0741	CP001363	933966	934229	+	264	40	XXX	Intergen	0.194421	0.364478	0.0221682	0.944891	-0.191404	0.447744	0.207017	0.358096	-0.0713365	0.771042	0.0628317	0.821778		-0.263349	0.999682	-0.174143	0.999974	0.0927729	0.999933	0.243726	0.998952	0.4008	0.19342	0.149855	0.998746		-0.390834	0.17048	0.128439	0.979899	0.186724	0.999348
475	Intergen_0742	CP001363	934656	934779	+	124	4	XXX	Intergen	0.304026	NA	0.830168	NA	0.837568	0.377118	0.113509	NA	0.819621	NA	0.376806	0.744526		0.517109	0.999682	0.518998	0.999974	-0.0020337	0.999933	-0.461931	NA	-0.713231	NA	-0.256358	NA		0.517788	NA	-0.448157	NA	-0.713428	0.999348
476	Intergen_0744	CP001363	936306	936548	+	243	1	XXX	Intergen	-1.55934	NA	-1.36393	NA	-0.780756	NA	-1.31658	NA	0.46292	NA	-1.49581	NA		1.94037	NA	NA	NA	-1.76098	0.999933	-0.702765	NA	-0.511137	NA	NA	NA		0.744289	NA	-1.89214	NA	NA	NA
477	Intergen_0746	CP001363	938555	938625	+	71	5	XXX	Intergen	0.450587	0.332586	0.849056	0.03076	0.733759	0.0742105	0.560477	0.226029	0.388186	0.395535	0.468524	0.319883		-0.0635683	0.999682	0.3919	0.999974	0.45478	0.999933	-0.266826	0.998952	-0.157234	0.949451	0.103014	0.998746		0.268929	0.833254	0.0781213	0.998452	-0.280618	0.999348
478	Intergen_0747	CP001363	939235	939546	+	312	7	XXX	Intergen	-0.164995	0.715563	-0.0130237	0.982881	0.0239827	0.965541	0.0878753	0.853767	0.251633	0.518421	-0.00157258	0.99778		0.416446	0.999682	0.141221	0.999974	-0.275156	0.999933	-0.0294684	0.998952	0.0718816	0.978352	0.0965167	0.998746		0.173479	0.892991	-0.262604	0.963457	0.108036	0.999348
479	Intergen_0748	CP001363	940780	940832	+	53	2	XXX	Intergen	0.441389	0.325718	0.376343	0.41404	0.277936	0.601045	-0.166359	0.783793	-0.0119665	0.985395	-0.197658	0.744555		-0.457613	0.999682	-0.0725956	0.999974	0.386568	0.999933	-0.476987	0.998952	-0.437432	0.804521	0.0361062	0.998746		-0.18027	0.90863	-0.187748	0.992587	-0.539076	0.999348
480	Intergen_0751	CP001363	945447	945716	+	270	9	XXX	Intergen	0.390509	0.457676	0.781663	0.100896	0.862381	0.0422127	0.741822	0.0946672	0.29853	0.58041	0.613481	0.23603		-0.0904072	0.999682	0.379881	0.999974	0.474349	0.999933	-0.246085	0.998952	-0.105461	0.962685	0.13245	0.998746		0.456355	0.582248	0.313578	0.974923	-0.02818	0.999348
481	Intergen_0753	CP001363	946390	946558	+	169	4	XXX	Intergen	0.178792	0.724687	0.402106	0.32245	0.527542	0.183779	0.928312	0.00598054	0.329856	0.412684	0.794854	0.0236395		0.148026	0.999682	0.214762	0.999974	0.0608064	0.999933	0.265546	0.998952	0.414532	0.626877	0.143989	0.998746		0.331103	0.747236	0.455121	0.802999	0.534997	0.778423
482	Intergen_0755	CP001363	948516	948611	+	96	2	XXX	Intergen	0.293257	0.632424	0.229453	0.721945	0.364317	0.560367	0.287562	0.657885	0.20265	0.739584	-0.0861602	0.911547		-0.094893	0.999682	-0.0654836	0.999974	0.0301594	0.999933	-0.456175	0.998952	-0.0660029	0.985147	0.38292	0.998746		0.0577379	0.981501	-0.291312	0.986029	0.0625106	0.999348
483	Intergen_0756	CP001363	949089	949436	+	348	1	XXX	Intergen	0.849914	0.374599	1.2902	NA	-0.239182	0.868808	0.575458	0.614963	1.28465	0.117321	0.636719	0.555719		0.422945	0.999682	0.425971	0.999974	0.00830473	0.999933	0.859407	NA	0.819729	NA	-0.044528	NA		-1.09083	NA	-0.642122	NA	-0.692564	0.999348
484	Intergen_0757	CP001363	950550	950636	+	87	1	XXX	Intergen	0.0595407	NA	1.1121	NA	0.604636	NA	0.365508	NA	0.310747	NA	-1.09962	0.501317		0.235036	NA	1.02803	0.999974	0.791984	0.999933	-1.7034	NA	-0.23764	NA	1.45636	NA		0.534817	NA	-1.39383	NA	-0.721246	0.999348
485	Intergen_0758	CP001363	951771	951779	+	9	2	XXX	Intergen	0.719307	0.410242	1.39799	0.0283345	0.0975532	0.934832	0.90223	0.276452	0.540482	NA	1.10095	0.141146		-0.180967	0.999682	0.668729	0.999974	0.831235	0.999933	0.990356	NA	0.814893	NA	-0.183565	0.998746		-0.635667	NA	0.544565	NA	-0.4764	0.999348
486	Intergen_0760	CP001363	954123	954164	+	42	2	XXX	Intergen	0.859455	0.150067	0.129998	0.887668	0.715396	0.260594	0.416237	0.595193	0.506988	0.427693	0.524426	0.490727		-0.354485	0.999682	-0.73032	0.999974	-0.374325	0.999933	-0.187058	0.998952	-0.293299	0.930866	-0.101336	0.998746		-0.162494	0.942589	0.0197554	0.998452	0.291514	0.999348
487	Intergen_0762	CP001363	955570	955577	+	8	13	XXX	Intergen	0.320088	0.671792	0.0790712	0.861973	0.0822098	0.863388	0.426408	0.211887	0.107556	0.780295	0.351568	0.352865		-0.183142	0.999682	-0.22204	0.999974	-0.0340226	0.999933	0.267053	0.998952	0.354472	0.735798	0.0816407	0.998746		-0.225512	0.900094	0.237981	0.963457	0.352959	0.999348
488	Intergen_0764	CP001363	957272	957280	+	9	1	XXX	Intergen	0.0896155	0.936877	0.0920754	NA	-0.591484	0.597559	-0.371202	0.718511	-0.76461	NA	-0.932438	0.36439		-0.873767	0.999682	0.0295883	0.999974	0.888673	0.999933	-0.327545	NA	0.225993	NA	0.562884	NA		-0.712795	NA	-0.155736	NA	-0.474153	0.999348
489	Intergen_0766	CP001363	959719	959954	+	236	4	XXX	Intergen	-0.515522	0.339736	-0.470244	0.367589	-0.184906	0.760877	-0.291436	0.620951	0.0634265	0.90771	-0.165234	0.791515		0.580201	0.999682	0.0397981	0.999974	-0.541981	0.999933	0.0203401	0.998952	-0.104406	0.978352	-0.125405	0.998746		0.319246	0.855034	-0.233047	0.986029	0.182017	0.999348
490	Intergen_0769	CP001363	962824	963052	+	229	2	XXX	Intergen	0.396692	0.614886	0.501396	0.50862	0.397759	0.633464	0.13144	0.886664	-0.0188525	0.985657	0.183621	0.865217		-0.413396	0.999682	0.0995595	0.999974	0.513112	0.999933	-0.200409	NA	-0.257163	0.946322	-0.058666	NA		-0.0103715	NA	0.208517	NA	-0.363422	0.999348
491	Intergen_0771	CP001363	965857	965951	+	95	2	XXX	Intergen	0.852754	0.193555	0.571135	0.355714	0.775623	0.189118	0.650206	0.320767	0.314744	0.635156	0.689334	0.267754		-0.542796	0.999682	-0.295379	0.999974	0.252975	0.999933	-0.0891999	0.998952	-0.113223	0.978352	-0.0311695	0.998746		-0.0911417	0.975197	0.36706	0.979899	0.0871656	0.999348
492	Intergen_0773	CP001363	968398	968435	+	38	4	XXX	Intergen	0.534203	0.328762	0.312674	0.597003	0.259467	0.673425	0.49257	0.350632	0.35324	0.489221	0.266183	0.661035		-0.172612	0.999682	-0.232128	0.999974	-0.047767	0.999933	0.00574406	0.998952	0.246008	0.930866	0.237241	0.998746		-0.285922	0.87138	-0.0910349	0.998452	0.184697	0.999348
493	Intergen_0774	CP001363	970155	970311	+	157	5	XXX	Intergen	0.556168	0.163251	0.801497	0.0523217	0.347639	0.469846	0.536539	0.187122	0.346089	0.395535	0.513041	0.212905		-0.212652	0.999682	0.239596	0.999974	0.44335	0.999933	0.163868	0.998952	0.198604	0.930866	0.0270876	0.998746		-0.222864	0.87138	0.162672	0.991886	-0.250498	0.999348
494	Intergen_0777	CP001363	976813	976939	+	127	4	XXX	Intergen	0.684904	0.0731074	0.446378	0.25772	0.695666	0.0516375	0.419623	0.301857	0.650734	0.0517897	0.677137	0.0586755		-0.0396673	0.999682	-0.246925	0.999974	-0.20824	0.999933	-0.0205782	0.998952	-0.266021	0.852092	-0.250317	0.998746		-0.00694965	0.999247	0.0243704	0.998452	-0.0213515	0.999348
495	Intergen_0779	CP001363	980353	980675	+	323	8	XXX	Intergen	0.0880178	0.804038	0.36367	0.181799	0.606394	0.0102613	0.379348	0.156489	0.221008	0.433667	0.416091	0.11953		0.136654	0.999682	0.271569	0.999974	0.138651	0.999933	-0.192163	0.998952	-0.219089	0.801675	-0.0310508	0.998746		0.510351	0.154487	0.19364	0.963457	0.0203817	0.999348
496	Intergen_0782	CP001363	983954	984061	+	108	12	XXX	Intergen	0.0397301	0.937406	0.0188124	0.978339	0.183906	0.721456	0.185394	0.686674	0.398594	0.285001	0.331459	0.45834		0.357361	0.999682	-0.0294734	0.999974	-0.392746	0.999933	0.147215	0.998952	0.0098803	0.998203	-0.139084	0.998746		0.129646	0.939615	-0.0707335	0.998452	0.175099	0.999348
497	Intergen_0783	CP001363	984344	984415	+	72	1	XXX	Intergen	0.368176	NA	-0.0706934	NA	0.194566	NA	0.814895	NA	0.0649541	NA	0.510165	0.744468		-0.307213	NA	-0.444772	0.999974	-0.13997	0.999933	0.317913	NA	0.624871	NA	0.30546	NA		-0.188719	NA	0.444196	NA	0.889634	0.999348
498	Intergen_0785	CP001363	985672	985771	+	100	7	XXX	Intergen	0.344603	0.495425	-0.161372	0.794491	0.492907	0.305562	0.358441	0.502249	0.245421	0.633599	0.500711	0.290448		-0.100401	0.999682	-0.511073	0.999974	-0.410675	0.999933	0.00835274	0.998952	-0.12658	0.962685	-0.138404	0.998746		0.129704	0.941186	0.249955	0.986029	0.5241	0.999348
499	Intergen_0786	CP001363	985860	986007	+	148	3	XXX	Intergen	-0.745966	NA	-1.04111	NA	-0.82555	0.478627	-1.0345	NA	-0.5186	NA	-0.0501269	0.969544		0.20371	0.999682	-0.316418	0.999974	-0.515335	0.999933	0.772683	NA	-0.198653	NA	-0.976978	NA		-0.133198	NA	0.468164	NA	4.60192e-05	0.999959
500	Intergen_0788	CP001363	987566	987673	+	108	5	XXX	Intergen	0.478183	0.335896	0.305938	0.586869	0.364988	0.489899	0.606879	0.226103	0.41757	0.394945	0.510793	0.311584		-0.0618829	0.999682	-0.17994	0.999974	-0.118429	0.999933	0.147073	0.998952	0.240092	0.930866	0.0973733	0.998746		-0.127089	0.949032	0.0935943	0.998452	0.308245	0.999348
501	Intergen_0792	CP001363	994526	994688	+	163	6	XXX	Intergen	0.794067	0.0304297	0.387581	0.391171	0.440781	0.330928	0.337993	0.48695	0.283319	0.525794	0.751698	0.0423695		-0.510347	0.999682	-0.41687	0.999974	0.0962503	0.999933	0.312256	0.998952	-0.0908601	0.976006	-0.402357	0.998746		-0.371922	0.679836	0.461569	0.813876	-0.0432348	0.999348
502	Intergen_0793	CP001363	995566	995699	+	134	5	XXX	Intergen	-0.338817	0.508683	0.0325164	0.959633	-0.049887	0.938036	0.127573	0.80399	-0.0700758	0.893699	-0.0370018	0.950995		0.26911	0.999682	0.367503	0.999974	0.093259	0.999933	0.0182799	0.998952	0.192454	0.938729	0.171834	0.998746		0.274249	0.871356	0.0278904	0.998452	0.104486	0.999348
503	Intergen_0798	CP001363	1003444	1003679	+	236	4	XXX	Intergen	0.0581489	0.914923	0.224917	0.630108	-0.200176	0.728047	0.0328887	0.949979	0.253309	0.560675	0.0134024	0.983247		0.197185	0.999682	0.161052	0.999974	-0.0365353	0.999933	0.21779	0.998952	0.242531	0.930866	0.0264135	0.998746		-0.277861	0.855034	-0.245859	0.982929	-0.186649	0.999348
504	Intergen_0802	CP001363	1009116	1009332	+	217	8	XXX	Intergen	0.0670693	0.882895	-0.010006	0.986661	-0.221425	0.664355	0.390531	0.308641	0.0379517	0.935994	0.294774	0.458442		-0.0286932	0.999682	-0.0848549	0.999974	-0.0549721	0.999933	0.505529	0.998952	0.613902	0.426026	0.105688	0.998746		-0.298416	0.801182	0.251832	0.963457	0.407902	0.999348
505	Intergen_0803	CP001363	1010755	1011046	+	292	20	XXX	Intergen	-0.118359	0.717371	0.0964195	0.757463	-0.207489	0.514023	-0.0669931	0.842592	0.212568	0.39698	-0.205343	0.519717		0.318721	0.999682	0.202237	0.999974	-0.118693	0.999933	-0.000265113	0.999654	0.146499	0.923392	0.142725	0.998746		-0.10487	0.925571	-0.413415	0.615171	-0.156187	0.999348
506	Intergen_0805	CP001363	1012290	1012419	+	130	17	XXX	Intergen	0.210488	0.547963	0.211572	0.560773	0.17607	0.665116	0.229926	0.544634	0.265503	0.408828	0.0156706	0.973925		0.0586432	0.999682	-0.0106215	0.999974	-0.0666665	0.999933	-0.16343	0.998952	0.0610869	0.979942	0.218581	0.998746		-0.0459011	0.974045	-0.254458	0.960433	0.0226124	0.999348
507	Intergen_0806	CP001363	1013380	1013454	+	75	2	XXX	Intergen	0.554858	0.377413	0.716977	0.177625	-0.141645	0.868034	0.573908	0.328475	0.382935	0.520878	0.71982	0.206378		-0.191033	0.999682	0.127153	0.999974	0.311667	0.999933	0.84299	0.938695	0.700104	0.554457	-0.148661	0.998746		-0.711892	0.523809	0.330211	0.974923	-0.136472	0.999348
508	Intergen_0807	CP001363	1015738	1015796	+	59	3	XXX	Intergen	0.437094	0.460601	0.268839	0.680237	0.770415	0.182738	0.66623	0.231099	0.727816	0.134804	0.472907	0.431992		0.288098	0.999682	-0.174201	0.999974	-0.460416	0.999933	-0.302865	0.998952	-0.0989075	0.980941	0.203185	0.998746		0.320268	0.863342	-0.25695	0.986029	0.402706	0.999348
509	Intergen_0808	CP001363	1016613	1017058	+	446	22	XXX	Intergen	0.306892	0.284415	0.426846	0.0782245	0.352065	0.187379	0.375731	0.142978	0.114658	0.696891	0.24743	0.385149		-0.189291	0.999682	0.11715	0.999974	0.308751	0.999933	-0.104136	0.998952	0.0346858	0.983511	0.134251	0.998746		0.0341771	0.980624	0.13061	0.986029	-0.0474256	0.999348
510	Intergen_0811	CP001363	1020923	1020992	+	70	2	XXX	Intergen	0.152234	0.838908	-0.400602	0.587097	0.712944	0.20132	-0.0507027	0.947134	0.0394794	0.960107	0.389327	0.563826		-0.111449	0.999682	-0.559949	0.999974	-0.441368	0.999933	-0.31874	0.998952	-0.746924	0.551072	-0.428965	0.998746		0.544282	0.668245	0.334442	0.986029	0.352667	0.999348
511	Intergen_0812	CP001363	1022277	1022418	+	142	6	XXX	Intergen	0.851386	0.00948077	0.886798	0.00576589	0.745522	0.0303089	0.796655	0.0268209	0.537549	0.121332	0.743831	0.0314584		-0.317131	0.999682	0.0285181	0.999974	0.346748	0.999933	-0.00149327	0.998952	0.0602638	0.981606	0.0591317	0.998746		-0.122681	0.925571	0.204818	0.982929	-0.0847539	0.999348
512	Intergen_0813	CP001363	1024037	1024149	+	113	1	XXX	Intergen	0.159313	0.876968	0.281457	NA	0.734903	0.387705	0.198723	0.848715	0.217415	NA	0.0378945	0.975245		0.0634131	0.999682	0.115144	0.999974	0.0623375	0.999933	-0.698196	NA	-0.526637	0.875302	0.166982	NA		0.560949	NA	-0.183617	NA	-0.0795491	0.999348
513	Intergen_0814	CP001363	1025824	1025978	+	155	1	XXX	Intergen	0.0860023	NA	-0.133279	NA	-1.27394	NA	-0.637511	NA	1.09704	NA	0.715247	0.826216		0.979285	NA	-0.228394	0.999974	-1.23156	0.999933	1.97992	NA	0.643005	NA	-1.34395	NA		-1.33804	NA	-0.379796	NA	-0.493219	NA
514	Intergen_0815	CP001363	1026264	1026486	+	223	2	XXX	Intergen	0.55416	NA	-0.283772	NA	-0.322106	NA	-1.01604	NA	0.492179	NA	-0.287299	0.863307		-0.0527116	0.999682	-0.842818	0.999974	-0.790702	0.999933	0.0332905	NA	-0.682668	NA	-0.719758	NA		-0.893023	NA	-0.783861	NA	-0.738157	0.999348
515	Intergen_0817	CP001363	1031517	1031559	+	43	1	XXX	Intergen	0.0843937	0.899959	0.352113	0.534937	0.376732	0.541281	0.43124	0.425876	0.277678	0.613166	0.325928	0.599527		0.188685	0.999682	0.255989	0.999974	0.0649482	0.999933	-0.0545947	0.998952	0.0600804	0.985147	0.111373	0.998746		0.280428	0.863342	0.0472822	0.998452	0.0895431	0.999348
516	Intergen_0819	CP001363	1033770	1033791	+	22	1	XXX	Intergen	-0.105198	NA	0.176364	NA	0.434337	0.718007	-0.461946	NA	-0.0543361	NA	-0.186413	0.901598		0.0395488	0.999682	0.27387	0.999974	0.207553	0.999933	-0.605752	NA	-0.871981	NA	-0.262272	NA		0.51544	NA	-0.117736	NA	-0.627937	0.999348
517	Intergen_0821	CP001363	1035630	1035764	+	135	1	XXX	Intergen	1.70685	NA	0.469946	NA	0.46198	NA	1.97135	NA	0.830432	NA	0.915007	NA		-0.886788	NA	-1.25129	0.999974	-0.368599	0.999933	0.451386	NA	1.52715	NA	1.07672	NA		-1.26632	NA	0.0784281	NA	1.51476	NA
518	Intergen_0822	CP001363	1043035	1043378	+	344	7	XXX	Intergen	0.332097	0.416163	0.510593	0.163757	0.203638	0.67144	0.356548	0.382563	0.322962	0.461349	0.381417	0.379704		-0.0189238	0.999682	0.173756	0.999974	0.189474	0.999933	0.175008	0.998952	0.16484	0.939404	-0.0161803	0.998746		-0.145038	0.925571	0.0610621	0.998452	-0.15018	0.999348
519	Intergen_0823	CP001363	1045221	1045479	+	259	10	XXX	Intergen	0.330893	0.356263	0.699006	0.0229928	0.451245	0.187453	0.615181	0.0427897	0.526341	0.0814035	0.274527	0.478195		0.195944	0.999682	0.360291	0.999974	0.166744	0.999933	-0.176689	0.998952	0.176527	0.921624	0.347904	0.998746		0.105734	0.939383	-0.254941	0.960433	-0.0777172	0.999348
520	Intergen_0824	CP001363	1046029	1046055	+	27	1	XXX	Intergen	0.372118	NA	0.330089	NA	0.614485	0.566999	0.291466	0.792418	0.251156	NA	-0.0269561	0.984696		-0.115077	0.999682	-0.0399764	0.999974	0.0736494	0.999933	-0.649487	NA	-0.315482	NA	0.330339	NA		0.227189	NA	-0.286952	NA	-0.0321495	0.999348
521	Intergen_0825	CP001363	1046704	1046764	+	61	3	XXX	Intergen	0.68622	0.4061	1.35885	0.033207	0.895911	0.308118	0.634662	0.456378	0.525376	NA	0.639093	0.513565		-0.154065	0.999682	0.688268	0.999974	0.842037	0.999933	-0.259426	NA	-0.236542	0.954612	0.0227046	NA		0.178235	NA	0.0846897	NA	-0.736702	0.999348
522	Intergen_0829	CP001363	1049674	1049837	+	164	2	XXX	Intergen	0.587858	NA	-1.01156	NA	-0.871883	NA	0.895432	NA	-2.54168	NA	-1.89334	0.370416		-3.13431	NA	-1.5961	0.999974	1.43787	0.999933	-1.0084	NA	1.77296	NA	2.79852	NA		-1.47295	NA	0.646634	NA	1.88324	0.999348
523	Intergen_0832	CP001363	1052119	1052216	+	98	1	XXX	Intergen	-1.31836	NA	-1.64009	NA	0.692442	NA	-1.02115	NA	-0.760439	NA	-0.183927	0.945073		0.535466	NA	-0.310924	0.999974	-0.857866	0.999933	-0.881153	NA	-1.69895	NA	-0.823235	NA		1.98672	NA	0.568657	NA	0.612724	NA
524	Intergen_0833	CP001363	1053432	1053503	+	72	1	XXX	Intergen	-0.297733	NA	-0.684195	NA	-0.692161	NA	-0.634823	NA	0.238381	NA	-0.239136	NA		0.534588	NA	-0.393976	0.999974	-0.926714	0.999933	0.451377	NA	NA	NA	-0.389875	NA		-0.409853	NA	-0.481267	NA	NA	NA
525	Intergen_0835	CP001363	1055113	1055189	+	77	7	XXX	Intergen	-0.305902	NA	-0.791409	NA	-3.26322	NA	0.67457	NA	-0.352977	NA	-0.348531	0.84378		-0.00365321	NA	-0.488625	0.999974	-0.562468	0.999933	2.89024	NA	3.93419	NA	1.01434	NA		-2.94599	NA	-0.0538936	NA	1.43393	0.999348
526	Intergen_0836	CP001363	1056393	1056586	+	194	6	XXX	Intergen	1.03012	0.130681	0.654171	0.406655	0.551519	0.501158	0.661087	0.386559	0.843303	0.178415	0.78002	0.275295		-0.177771	0.999682	-0.386963	0.999974	-0.209634	0.999933	0.228816	NA	0.120026	0.979942	-0.112336	0.998746		-0.493583	NA	-0.0772778	0.998452	0.0173673	0.999348
527	Intergen_0838	CP001363	1058173	1058212	+	40	1	XXX	Intergen	1.19506	NA	0.643063	NA	0.139484	NA	1.94028	NA	0.611293	NA	0.734117	0.694351		-0.578708	NA	-0.538898	0.999974	0.0402943	0.999933	0.532041	NA	1.68153	NA	1.13759	NA		-0.970441	NA	0.153748	NA	1.26149	0.999348
528	Intergen_0840	CP001363	1059605	1059614	+	10	1	XXX	Intergen	0.965756	NA	-0.138445	NA	0.969924	0.341439	-0.24966	NA	0.904858	NA	-0.946426	0.511499		-0.0460066	0.999682	-1.11709	0.999974	-1.05936	0.999933	-1.94473	NA	-1.23765	NA	0.692245	NA		-0.00917418	NA	-1.88863	NA	-0.117164	0.999348
529	Intergen_0841	CP001363	1062501	1062626	+	126	9	XXX	Intergen	0.093211	0.780115	-0.152132	0.636722	0.102712	0.771468	-0.0262555	0.93939	-0.0871654	0.780024	0.233304	0.414863		-0.182582	0.999682	-0.253513	0.999974	-0.0690802	0.999933	0.129518	0.998952	-0.118128	0.946741	-0.254383	0.998746		-0.00490155	0.999247	0.317411	0.835643	0.13534	0.999348
530	Intergen_0847	CP001363	1067005	1067081	+	77	3	XXX	Intergen	0.387083	0.584357	0.458357	0.476839	0.88001	0.119735	1.3633	0.00372048	0.866465	0.0764649	0.793731	0.168403		0.485777	0.999682	0.0677293	0.999974	-0.410906	0.999933	-0.0852384	0.998952	0.497604	0.729453	0.578389	0.987201		0.482604	0.753776	-0.0747687	0.998452	0.911325	0.43928
531	Intergen_0848	CP001363	1067373	1067663	+	291	13	XXX	Intergen	0.402891	0.185644	0.135871	0.719543	0.251009	0.465462	0.0337601	0.933689	0.193363	0.552793	0.252737	0.468984		-0.212188	0.999682	-0.274214	0.999974	-0.0621554	0.999933	-0.00172897	0.998952	-0.207861	0.881612	-0.212648	0.998746		-0.166957	0.859971	0.0556861	0.998452	-0.0968014	0.999348
532	Intergen_0850	CP001363	1068231	1068312	+	82	3	XXX	Intergen	0.539077	0.517914	0.634239	0.402012	0.0464368	0.966809	1.08187	0.0894006	0.425848	0.582143	0.809807	0.277608		-0.109764	0.999682	0.0915964	0.999974	0.203788	0.999933	0.767024	NA	1.05728	0.352054	0.2867	0.998746		-0.508128	NA	0.378594	NA	0.456984	0.999348
533	Intergen_0853	CP001363	1071050	1071222	+	173	12	XXX	Intergen	0.774348	0.00772956	0.380258	0.277259	0.58196	0.082957	0.372953	0.313979	0.682859	0.0234289	0.709833	0.021983		-0.0864526	0.999682	-0.394761	0.999974	-0.307998	0.999933	0.125723	0.998952	-0.200199	0.894588	-0.330144	0.998746		-0.202284	0.810203	0.0225479	0.998452	-0.00303927	0.999348
534	Intergen_0854	CP001363	1071349	1071483	+	135	2	XXX	Intergen	2.01729	0.0136445	1.61793	NA	0.865567	NA	1.99952	0.0280797	1.02607	NA	0.982481	0.459525		-1.00542	0.999682	-0.413566	0.999974	0.591687	0.999933	0.107208	NA	1.14668	NA	1.04535	NA		-1.16748	NA	-0.0682205	NA	0.384967	0.999348
535	Intergen_0855	CP001363	1071934	1072293	+	360	68	XXX	Intergen	0.464122	0.000566401	0.306896	0.0437006	0.165154	0.393435	0.259464	0.101655	0.311674	0.0338888	0.151795	0.388315		-0.154615	0.999682	-0.164771	0.999974	-0.00936399	0.999933	-0.0142877	0.998952	0.105395	0.916634	0.113393	0.998746		-0.315449	0.212758	-0.161937	0.929543	-0.0422589	0.999348
536	Intergen_0856	CP001363	1072981	1073249	+	269	13	XXX	Intergen	0.476126	0.265777	0.165462	0.756487	-0.0206066	0.972917	0.448797	0.286811	0.289188	0.494883	0.185155	0.72695		-0.183774	0.999682	-0.322234	0.999974	-0.140198	0.999933	0.203415	0.998952	0.478579	0.626877	0.271493	0.998746		-0.510119	0.539019	-0.107284	0.998452	0.297875	0.999348
537	Intergen_0858	CP001363	1074519	1074725	+	207	1	XXX	Intergen	-0.098899	NA	0.740223	NA	1.21354	NA	0.941169	NA	-0.0959186	NA	0.958716	0.526797		-0.00473266	NA	0.845173	0.999974	0.822541	0.999933	-0.24903	NA	-0.309859	NA	-0.0500698	NA		1.33911	NA	1.03349	NA	0.197781	0.999348
538	Intergen_0860	CP001363	1081107	1081196	+	90	3	XXX	Intergen	-0.0108113	0.986999	-0.0359075	0.967001	-0.21679	0.750036	0.179721	0.764729	0.0858475	0.888223	0.0131361	0.98728		0.0993458	0.999682	-0.0361548	0.999974	-0.141179	0.999933	0.231405	0.998952	0.410151	0.84794	0.178104	0.998746		-0.220395	0.921685	-0.0820151	0.998452	0.234607	0.999348
539	Intergen_0863	CP001363	1084289	1084367	+	79	2	XXX	Intergen	0.661542	0.434457	0.895318	0.228965	0.718671	0.369561	0.76606	0.333406	0.693563	0.37415	0.61381	0.467386		0.036013	0.999682	0.232033	0.999974	0.196011	0.999933	-0.106306	NA	0.0493979	0.991667	0.150666	0.998746		0.0452873	NA	-0.0921963	NA	-0.136849	0.999348
540	Intergen_0864	CP001363	1087685	1087782	+	98	2	XXX	Intergen	0.260843	NA	-0.381819	NA	0.213876	0.879678	0.612079	0.563728	0.346322	NA	0.778049	0.467038		0.0947264	0.999682	-0.654298	0.999974	-0.738475	0.999933	0.57154	NA	0.417708	NA	-0.157237	NA		-0.0644165	NA	0.428316	NA	1.00552	0.999348
541	Intergen_0865	CP001363	1088281	1088396	+	116	3	XXX	Intergen	0.467207	0.55657	0.485882	0.540769	-0.0623794	0.957138	1.18968	0.0431478	0.391758	0.614577	0.0184105	0.988522		-0.0764755	0.999682	0.0186478	0.999974	0.0985639	0.999933	0.0796147	NA	1.27963	0.143782	1.18464	0.518734		-0.552271	NA	-0.378967	NA	0.69318	0.999348
542	Intergen_0866	CP001363	1088931	1089019	+	89	1	XXX	Intergen	0.522253	NA	0.746492	NA	0.737775	0.551842	0.815725	NA	0.92213	NA	0.728861	0.551961		0.406414	0.999682	0.229063	0.999974	-0.175259	0.999933	0.000123059	NA	0.100205	NA	0.0941222	NA		0.186701	NA	-0.20309	NA	0.0661024	0.999348
543	Intergen_0867	CP001363	1089716	1089724	+	9	1	XXX	Intergen	0.0855988	NA	0.744156	NA	0.732868	0.377523	0.792209	0.323066	0.877813	0.214134	0.75172	0.375423		0.781809	0.999682	0.649057	0.999974	-0.129901	0.999933	0.012133	NA	0.055694	0.988821	0.0435875	0.998746		0.627647	NA	-0.130191	NA	0.0462484	0.999348
544	Intergen_0871	CP001363	1097952	1098315	+	364	16	XXX	Intergen	0.429101	0.128976	0.431272	0.110578	0.158162	0.694458	0.475287	0.102297	0.207209	0.48892	0.00272256	0.995366		-0.222385	0.999682	-0.0039481	0.999974	0.219143	0.999933	-0.15341	0.998952	0.332877	0.755732	0.478678	0.782913		-0.290219	0.731486	-0.20938	0.963457	0.0460879	0.999348
545	Intergen_0872	CP001363	1099285	1099351	+	67	15	XXX	Intergen	0.375375	0.128272	0.68815	0.00123918	0.363976	0.167344	0.407259	0.103826	0.510534	0.027594	0.335104	0.223534		0.134326	0.999682	0.306581	0.999974	0.170925	0.999933	-0.0300408	0.998952	0.0520031	0.9777	0.0788694	0.998746		-0.0252803	0.9844	-0.177812	0.974923	-0.276007	0.999348
546	Intergen_0873	CP001363	1099801	1099931	+	131	4	XXX	Intergen	1.16606	0.0578377	0.384005	0.625323	0.839962	0.20835	0.598497	0.436935	0.605834	0.379377	0.673351	0.345663		-0.565992	0.999682	-0.794973	0.999974	-0.228927	0.999933	-0.167747	0.998952	-0.22984	0.950738	-0.0667562	0.998746		-0.343055	0.859356	0.0697608	0.998452	0.221151	0.999348
547	Intergen_0876	CP001363	1102060	1102485	+	426	1	XXX	Intergen	-0.230246	NA	0.267283	NA	-0.0832104	NA	0.409532	NA	0.136659	NA	0.804367	0.501816		0.367527	NA	0.489453	0.999974	0.134162	0.999933	0.87837	NA	0.498347	NA	-0.381108	NA		0.133557	NA	0.667121	NA	0.142909	0.999348
548	Intergen_0877	CP001363	1105099	1105305	+	207	1	XXX	Intergen	-1.1117	NA	-0.303176	NA	-0.116232	NA	0.38919	NA	0.30651	NA	-1.02775	0.603873		1.43492	NA	0.812193	0.999974	-0.628899	0.999933	-0.936761	NA	0.497193	NA	1.43125	NA		1.00078	NA	-1.35707	NA	0.689791	0.999348
549	Intergen_0878	CP001363	1106446	1106481	+	36	3	XXX	Intergen	-0.105306	0.909987	0.480595	0.487929	0.512803	0.489211	0.669842	0.304735	1.02064	0.0503664	0.400908	0.616242		1.11176	0.999682	0.572705	0.999974	-0.541902	0.999933	-0.111975	NA	0.160462	0.966738	0.26863	0.998746		0.598219	NA	-0.60773	0.889011	0.195773	0.999348
550	Intergen_0879	CP001363	1108131	1108228	+	98	1	XXX	Intergen	1.1018	0.0515502	0.843311	0.167924	0.907989	0.134482	1.05724	0.0608004	0.616751	0.342668	0.778792	0.287244		-0.477932	0.999682	-0.279091	0.999974	0.202659	0.999933	-0.155032	0.998952	0.163753	0.95306	0.313392	0.998746		-0.204577	0.903774	0.138249	0.998452	0.242805	0.999348
551	Intergen_0881	CP001363	1112258	1112271	+	14	1	XXX	Intergen	-0.289528	0.763572	-0.248953	NA	0.371438	0.675618	0.117041	0.906262	-0.0508486	0.959264	-0.0471184	0.968434		0.236773	0.999682	0.0395681	0.999974	-0.199576	0.999933	-0.413666	NA	-0.23149	0.954759	0.158401	NA		0.638974	NA	0.00529943	NA	0.356055	0.999348
552	Intergen_0883	CP001363	1116153	1116251	+	99	1	XXX	Intergen	0.626225	0.179995	0.136555	0.82618	0.649703	0.156028	0.374126	0.489272	0.251839	0.630349	0.737946	0.0947153		-0.373893	0.999682	-0.494836	0.999974	-0.117997	0.999933	0.0910587	0.998952	-0.273178	0.901574	-0.365305	0.998746		0.0109409	0.999226	0.488475	0.882308	0.238626	0.999348
553	Intergen_0885	CP001363	1118600	1118784	+	185	6	XXX	Intergen	0.238324	0.694416	0.406917	0.431361	0.377434	0.518134	0.346122	0.538726	0.626214	0.168048	0.473407	0.376551		0.38191	0.999682	0.157788	0.999974	-0.222848	0.999933	0.0902244	0.998952	-0.0249586	0.995023	-0.119408	0.998746		0.122494	0.958899	-0.1548	0.996853	-0.0539651	0.999348
554	Intergen_0886	CP001363	1119238	1119308	+	71	1	XXX	Intergen	0.722143	NA	0.993952	NA	1.35588	NA	1.46193	NA	1.61821	NA	1.42815	0.461938		0.904915	NA	0.268821	0.999974	-0.698921	0.999933	0.0929258	NA	0.178292	NA	0.0941848	NA		0.63081	NA	-0.25912	NA	0.530527	0.999348
555	Intergen_0887	CP001363	1120362	1120717	+	356	6	XXX	Intergen	-0.139393	0.777867	-0.132294	0.810802	-0.163349	0.760877	0.395107	0.332757	-0.0349711	0.945668	0.381093	0.358278		0.102105	0.999682	0.00175002	0.999974	-0.099671	0.999933	0.543181	0.998952	0.56464	0.527472	0.0223505	0.998746		-0.0391076	0.987647	0.413478	0.925081	0.522774	0.999348
556	Intergen_0891	CP001363	1124655	1124777	+	123	2	XXX	Intergen	0.242884	0.713392	-0.521785	0.427304	0.0356644	0.966809	0.237529	0.713158	-0.672242	0.28134	-0.512543	0.495726		-0.918725	0.999682	-0.774926	0.999974	0.146465	0.999933	-0.5434	NA	0.209312	0.949556	0.772972	0.98454		-0.220185	0.925571	0.154306	NA	0.771716	0.982854
557	Intergen_0892	CP001363	1126833	1126867	+	35	1	XXX	Intergen	0.97938	NA	1.5135	NA	0.335198	NA	0.614799	NA	0.518618	NA	1.66767	0.119715		-0.426279	0.999682	0.527321	0.999974	1.00497	0.999933	1.34358	NA	0.29145	NA	-1.03471	NA		-0.649952	NA	1.15916	NA	-0.873699	0.999348
558	Intergen_0894	CP001363	1128084	1128253	+	170	1	XXX	Intergen	0.279334	NA	1.43671	NA	NA	NA	0.519319	NA	0.830972	NA	0.33793	NA		0.551955	NA	1.16238	0.999974	0.626296	0.999933	0.451377	NA	0.643005	NA	0.187202	NA		-0.409853	NA	-0.497824	NA	-0.93127	NA
559	Intergen_0896	CP001363	1129033	1129089	+	57	1	XXX	Intergen	0.126387	0.847312	0.252537	0.680237	0.0267042	0.971955	-0.190408	0.780635	0.423122	0.455882	-0.34268	0.613576		0.291456	0.999682	0.116494	0.999974	-0.170357	0.999933	-0.370046	0.998952	-0.206785	0.950738	0.158949	0.998746		-0.116732	0.963569	-0.766868	0.788278	-0.436958	0.999348
560	Intergen_0899	CP001363	1131870	1131917	+	48	2	XXX	Intergen	-0.231831	0.795498	0.507785	0.432611	0.207732	0.816386	-0.564086	0.500747	-0.0445302	0.957744	0.0454559	0.965363		0.194827	0.999682	0.745821	0.999974	0.552197	0.999933	-0.161648	NA	-0.760135	0.729648	-0.604626	NA		0.427208	NA	0.084837	NA	-1.07195	0.677886
561	Intergen_0901	CP001363	1133272	1133665	+	394	1	XXX	Intergen	0.638084	0.510076	-0.203735	NA	0.627258	0.528723	1.41851	0.0450069	0.782621	0.337893	0.552798	0.577575		0.169542	0.999682	-0.863965	0.999974	-1.03239	0.999933	-0.0616786	NA	0.843115	0.589708	0.903392	0.870486		-0.0243384	NA	-0.254361	NA	1.67899	0.168584
562	Intergen_0902	CP001363	1133754	1133891	+	138	1	XXX	Intergen	1.02172	NA	0.616635	NA	1.53394	0.100252	0.809251	NA	0.993437	NA	1.52487	0.116292		-0.0370169	0.999682	-0.419775	0.999974	-0.387532	0.999933	-0.019793	NA	-0.758762	NA	-0.741891	NA		0.482628	NA	0.512202	NA	0.176049	0.999348
563	Intergen_0903	CP001363	1134396	1134793	+	398	1	XXX	Intergen	NA	NA	NA	NA	NA	NA	NA	NA	NA	NA	NA	NA		NA	NA	NA	NA	NA	NA	NA	NA	NA	NA	NA	NA		NA	NA	NA	NA	NA	NA
564	Intergen_0904	CP001363	1135797	1135886	+	90	4	XXX	Intergen	NA	NA	NA	NA	NA	NA	NA	NA	NA	NA	NA	NA		NA	NA	NA	NA	NA	NA	NA	NA	NA	NA	NA	NA		NA	NA	NA	NA	NA	NA
565	Intergen_0906	CP001363	1136559	1136574	+	16	1	XXX	Intergen	NA	NA	NA	NA	NA	NA	NA	NA	NA	NA	NA	NA		NA	NA	NA	NA	NA	NA	NA	NA	NA	NA	NA	NA		NA	NA	NA	NA	NA	NA
566	Intergen_0907	CP001363	1138261	1138591	+	331	11	XXX	Intergen	0.53547	0.133048	0.356673	0.35942	-0.176549	0.738669	0.107858	0.831838	0.519866	0.139599	-0.0554983	0.923736		-0.0164301	0.999682	-0.185671	0.999974	-0.169662	0.999933	0.123286	0.998952	0.294329	0.882268	0.168352	0.998746		-0.727259	0.212758	-0.580282	0.701359	-0.243155	0.999348
567	Intergen_0910	CP001363	1142662	1142796	+	135	3	XXX	Intergen	-0.0300472	0.967865	-0.0311712	0.971827	0.182001	0.789468	0.107116	0.87888	0.25337	0.653889	-0.0673411	0.931206		0.29178	0.999682	-0.00563301	0.999974	-0.290205	0.999933	-0.253913	0.998952	-0.0645183	0.985147	0.183615	0.998746		0.204694	0.926913	-0.328507	0.979899	0.144157	0.999348
568	Intergen_0911	CP001363	1143208	1143229	+	22	1	XXX	Intergen	-0.0830719	NA	-0.572152	NA	-1.56594	NA	-0.031828	NA	0.0334623	NA	-0.588396	0.681857		0.116511	0.999682	-0.498968	0.999974	-0.61617	0.999933	0.977617	NA	1.55445	NA	0.559472	NA		-1.50573	NA	-0.620017	NA	0.551501	0.999348
569	Intergen_0912	CP001363	1143338	1143360	+	23	2	XXX	Intergen	0.00869802	0.98945	-0.297188	0.64483	-0.390124	0.566999	-0.148609	0.830517	-0.489101	0.396571	-0.552609	0.414134		-0.502046	0.999682	-0.318229	0.999974	0.183418	0.999933	-0.168052	NA	0.25495	0.940763	0.418264	0.998746		-0.419127	NA	-0.0744528	NA	0.157009	0.999348
570	Intergen_0914	CP001363	1145633	1145849	+	217	2	XXX	Intergen	-0.112567	NA	0.296766	NA	-0.0459172	0.97232	1.25747	0.0996098	0.75976	NA	0.842731	0.373756		0.886053	0.999682	0.405749	0.999974	-0.484755	0.999933	0.891873	NA	1.31631	0.299116	0.414533	0.998746		0.0542375	NA	0.0823391	NA	0.979942	0.972858
571	Intergen_0916	CP001363	1150171	1150179	+	9	1	XXX	Intergen	0.890385	NA	-0.797015	NA	0.220618	NA	0.998596	NA	-0.134093	NA	0.788444	0.591495		-1.02017	NA	-1.69752	0.999974	-0.654917	0.999933	0.552543	NA	0.800515	NA	0.205218	NA		-0.678273	NA	0.909114	NA	1.81714	0.999348
572	Intergen_0918	CP001363	1152309	1152379	+	71	1	XXX	Intergen	-0.150855	NA	-0.425565	NA	0.761714	NA	-0.303511	NA	0.380974	NA	-0.00479412	0.998299		0.541865	NA	-0.323789	0.999974	-0.786875	0.999933	-0.773496	NA	-1.05665	NA	-0.298127	NA		0.8933	NA	-0.382204	NA	0.124267	0.999348
573	Intergen_0921	CP001363	1155783	1156021	+	239	11	XXX	Intergen	0.427895	0.408866	0.289134	0.610235	0.292523	0.625921	0.394749	0.425017	0.333202	0.510369	0.160791	0.79809		-0.0916415	0.999682	-0.149887	0.999974	-0.0541256	0.999933	-0.128663	0.998952	0.117742	0.968161	0.242378	0.998746		-0.154993	0.939426	-0.169399	0.9939	0.118893	0.999348
574	Intergen_0922	CP001363	1156385	1156831	+	447	6	XXX	Intergen	-0.601235	NA	-2.06629	NA	-0.856587	NA	-1.03174	NA	-1.83202	NA	-1.74005	0.285652		-1.23993	NA	-1.48423	0.999974	-0.241372	0.999933	-0.878378	NA	-0.169409	NA	0.705232	NA		-0.288369	NA	0.0919419	NA	1.03411	0.999348
575	Intergen_0923	CP001363	1156988	1157037	+	50	6	XXX	Intergen	0.188208	0.764206	0.476136	0.361718	-0.163153	0.834915	0.600693	0.252774	-0.320571	0.603432	0.426525	0.449028		-0.510403	0.999682	0.282159	0.999974	0.789075	0.999933	0.594853	0.998952	0.769282	0.55334	0.182105	0.998746		-0.371807	0.84479	0.740171	0.770393	0.130579	0.999348
576	Intergen_0924	CP001363	1158264	1158382	+	119	6	XXX	Intergen	0.553192	0.19187	0.462523	0.302387	0.643104	0.11729	0.576002	0.185428	0.665147	0.0748275	0.790562	0.0814403		0.11353	0.999682	-0.0981421	0.999974	-0.209767	0.999933	0.147835	0.998952	-0.0563425	0.982557	-0.209814	0.998746		0.0759345	0.966238	0.126571	0.998452	0.119525	0.999348
577	Intergen_0929	CP001363	1164164	1164293	+	130	7	XXX	Intergen	0.918242	0.00774746	0.807888	0.0185994	0.507357	0.213423	0.783531	0.0302227	0.515558	0.220135	0.593582	0.107464		-0.398707	0.999682	-0.120048	0.999974	0.274743	0.999933	0.0824907	0.998952	0.285734	0.86141	0.198832	0.998746		-0.426085	0.608889	0.0673664	0.998452	-0.0170151	0.999348
578	Intergen_0930	CP001363	1164716	1164851	+	136	1	XXX	Intergen	0.754933	0.320133	0.698217	0.320915	0.929651	0.208888	0.473484	0.569587	0.941723	0.156256	0.980025	0.133942		0.195241	0.999682	-0.0509633	0.999974	-0.247484	0.999933	0.0655941	0.998952	-0.449032	0.88605	-0.529727	0.998746		0.161934	0.961333	0.0453861	0.998452	-0.238421	0.999348
579	Intergen_0931	CP001363	1165883	1165940	+	58	2	XXX	Intergen	0.600621	0.318981	0.718021	0.169241	0.549993	0.369471	0.986586	0.0432402	0.29825	0.626091	0.504661	0.408186		-0.305513	0.999682	0.109708	0.999974	0.411481	0.999933	-0.0405255	0.998952	0.453121	0.770033	0.487771	0.998746		-0.0662106	0.980624	0.208434	0.991886	0.281762	0.999348
580	Intergen_0932	CP001363	1169904	1170029	+	126	2	XXX	Intergen	0.760353	0.188254	0.610347	0.295536	0.671514	0.267017	0.550664	0.413532	0.657255	0.255174	1.01218	0.0549574		-0.104776	0.999682	-0.154559	0.999974	-0.0495285	0.999933	0.342469	0.998952	-0.102082	0.980331	-0.444644	0.998746		-0.103406	0.966238	0.355912	0.963457	-0.0448551	0.999348
581	Intergen_0933	CP001363	1170287	1170324	+	38	3	XXX	Intergen	0.305282	0.48849	0.478842	0.18664	0.788868	0.0173632	0.409904	0.303865	0.533111	0.122663	0.68693	0.0448332		0.224537	0.999682	0.166099	0.999974	-0.0606498	0.999933	-0.104261	0.998952	-0.367789	0.727679	-0.268961	0.998746		0.464948	0.541373	0.151012	0.991886	-0.061459	0.999348
582	Intergen_0934	CP001363	1171834	1172346	+	513	13	XXX	Intergen	0.523915	0.141172	0.441247	0.228305	0.550873	0.130362	0.477608	0.219941	0.0988943	0.831822	0.276814	0.541198		-0.423884	0.999682	-0.0939737	0.999974	0.331491	0.999933	-0.275153	0.998952	-0.0626092	0.980941	0.207256	0.998746		0.0132809	0.996244	0.174453	0.991886	0.0445526	0.999348
583	Intergen_0937	CP001363	1176283	1176313	+	31	2	XXX	Intergen	-1.95743	NA	-1.03942	NA	-3.97765	NA	-2.69956	NA	-2.46315	NA	-4.09919	0.226647		-0.546165	NA	0.880057	0.999974	1.40578	0.999933	NA	NA	1.20963	NA	1.33068	NA		-2.00433	NA	-1.51847	NA	-1.62676	0.999348
584	Intergen_0939	CP001363	1177300	1177412	+	113	8	XXX	Intergen	0.338553	0.376014	0.273723	0.486905	0.0342207	0.951145	0.421925	0.254373	0.186261	0.645811	0.394616	0.332596		-0.15171	0.999682	-0.0697932	0.999974	0.0821714	0.999933	0.359396	0.998952	0.397598	0.707228	0.0381486	0.998746		-0.318911	0.746407	0.200696	0.986029	0.155981	0.999348
585	Intergen_0940	CP001363	1177521	1177572	+	52	4	XXX	Intergen	-0.92931	NA	-2.47903	NA	-1.79765	NA	-1.05126	NA	-0.868158	NA	-1.87761	0.160133		0.0412803	NA	-1.54409	0.999974	-1.57696	0.999933	-0.0509099	NA	0.769038	NA	0.824441	NA		-0.904867	NA	-0.987889	NA	1.39764	0.999348
586	Intergen_0943	CP001363	1179704	1179985	+	282	23	XXX	Intergen	-0.60101	0.540865	-2.60847	NA	-3.41127	0.00533808	-0.309381	0.869766	-1.1946	NA	-3.5109	0.0037925		-0.644106	0.999682	-2.01349	0.999974	-1.3445	0.999933	-0.0912895	NA	3.18353	NA	3.28333	NA		-2.86134	NA	-2.28538	NA	2.2645	0.999348
587	Intergen_0945	CP001363	1182384	1182902	+	519	8	XXX	Intergen	0.552821	0.128305	0.653488	0.0702936	0.844416	0.00629756	0.759771	0.0221488	0.719951	0.0241369	0.760048	0.0212961		0.165637	0.999682	0.0933924	0.999974	-0.0730615	0.999933	-0.0875156	0.998952	-0.0801306	0.968161	0.00417275	0.998746		0.278165	0.746407	0.0398182	0.998452	0.113486	0.999348
588	Intergen_0947	CP001363	1184166	1184249	+	84	2	XXX	Intergen	-0.129119	0.884669	-0.464207	NA	-0.185994	0.85045	0.0484956	0.954357	0.474164	0.472556	0.245512	0.773929		0.60594	0.999682	-0.344077	0.999974	-0.94467	0.999933	0.427608	NA	0.243722	NA	-0.190356	NA		-0.0717196	NA	-0.232167	0.992587	0.519143	0.999348
589	Intergen_0950	CP001363	1186149	1186186	+	38	2	XXX	Intergen	0.211249	NA	0.701659	NA	0.584807	0.673425	0.929529	0.388503	0.730729	NA	0.977515	0.334673		0.526328	0.999682	0.495238	0.999974	-0.0376641	0.999933	0.435343	NA	0.378159	NA	-0.0276407	NA		0.356097	NA	0.240495	NA	0.245827	0.999348
590	Intergen_0956	CP001363	1189751	1189791	+	41	2	XXX	Intergen	0.58268	NA	0.100052	NA	1.36009	NA	0.577776	NA	-0.735564	NA	0.792188	0.635991		-1.22709	NA	-0.456722	0.999974	0.781754	0.999933	-0.662991	NA	-0.815205	NA	-0.20326	NA		0.794891	NA	1.36316	NA	0.44151	0.999348
591	Intergen_0957	CP001363	1190248	1190308	+	61	1	XXX	Intergen	0.880013	NA	-0.10712	NA	-0.692162	NA	-0.0577483	NA	-0.310244	NA	0.337939	NA		-1.19406	NA	-0.996163	0.999974	0.198459	0.999933	1.02845	NA	0.643005	NA	-0.389871	NA		-1.59249	NA	0.646634	NA	0.0542393	NA
592	Intergen_0958	CP001363	1190636	1190765	+	130	5	XXX	Intergen	0.366633	0.562755	0.733267	0.161513	0.514537	0.397544	0.600508	0.292793	0.108791	0.882195	0.43662	0.508777		-0.251862	0.999682	0.369523	0.999974	0.619364	0.999933	-0.0763144	0.998952	0.0922616	0.978352	0.164856	0.998746		0.136149	0.949112	0.323177	0.982929	-0.138154	0.999348
593	Intergen_0961	CP001363	1194309	1194338	+	30	1	XXX	Intergen	-0.921033	NA	0.45981	NA	0.352866	NA	-0.25519	NA	0.606609	NA	-0.681372	0.76945		1.51179	NA	1.38818	0.999974	-0.161314	0.999933	-1.04815	NA	-0.604252	NA	0.439312	NA		1.24904	NA	-1.30124	NA	-0.706525	0.999348
594	Intergen_0962	CP001363	1194510	1194579	+	70	2	XXX	Intergen	0.503518	NA	0.786951	NA	0.515714	NA	0.9436	NA	0.800931	NA	0.239083	0.876425		0.308155	0.999682	0.278464	0.999974	-0.0237794	0.999933	-0.277654	NA	0.438138	NA	0.71109	NA		0.000166597	NA	-0.570962	NA	0.163136	0.999348
595	Intergen_0963	CP001363	1198652	1198724	+	73	1	XXX	Intergen	-0.51095	NA	-0.0561192	NA	-0.628625	0.575006	-0.226561	0.832316	-0.237586	NA	-0.116245	0.924848		0.280455	0.999682	0.464236	0.999974	0.187304	0.999933	0.519141	NA	0.420567	NA	-0.0905419	NA		-0.134538	NA	0.119734	NA	-0.168275	0.999348
596	Intergen_0964	CP001363	1199328	1199408	+	81	1	XXX	Intergen	0.548883	NA	1.00679	NA	-1.59052	NA	1.52637	NA	0.961997	NA	0.27512	0.919659		0.269251	NA	0.357258	0.999974	0.0578321	0.999933	1.7189	NA	2.9016	NA	1.19457	NA		-2.00946	NA	-0.594533	NA	0.539392	0.999348
597	Intergen_0965	CP001363	1201699	1201917	+	219	5	XXX	Intergen	-0.331814	0.651546	-0.596532	0.414423	-0.572583	0.461265	-0.0547938	0.946684	-0.451716	0.498079	-0.551528	0.455518		-0.118598	0.999682	-0.276039	0.999974	-0.15228	0.999933	0.0225202	NA	0.525537	0.878029	0.499218	0.998746		-0.259995	NA	-0.104141	NA	0.542083	0.999348
598	Intergen_0969	CP001363	1204543	1204582	+	40	2	XXX	Intergen	1.11455	NA	1.45797	NA	0.714472	0.559864	1.08621	0.285795	1.29114	NA	1.03926	0.312355		0.141286	0.999682	0.29805	0.999974	0.162837	0.999933	0.297262	NA	0.358631	NA	0.0513303	NA		-0.397128	NA	-0.221634	NA	-0.340795	0.999348
599	Intergen_0970	CP001363	1205702	1205813	+	112	16	XXX	Intergen	0.443539	0.184251	0.414653	0.198622	0.396346	0.246193	0.448647	0.152287	0.405378	0.200818	0.470347	0.137639		-0.0414926	0.999682	-0.037306	0.999974	0.00421018	0.999933	0.0712723	0.998952	0.0593357	0.978352	-0.0172057	0.998746		-0.0644158	0.966238	0.0588322	0.998452	0.0344382	0.999348
600	Intergen_0971	CP001363	1206069	1206357	+	289	12	XXX	Intergen	0.435889	0.147078	0.293561	0.3768	0.316683	0.411586	0.464896	0.141903	0.659483	0.0094449	0.403182	0.243106		0.229302	0.999682	-0.148414	0.999974	-0.375332	0.999933	0.0858421	0.998952	0.158327	0.930866	0.0679075	0.998746		-0.134897	0.903801	-0.26301	0.940628	0.172586	0.999348
601	Intergen_0974	CP001363	1208389	1208512	+	124	2	XXX	Intergen	-0.0932241	0.916436	-0.233972	0.770634	-0.277852	0.747435	-0.0205342	0.978662	-0.470363	0.514526	0.0694473	0.941902		-0.383998	0.999682	-0.15514	0.999974	0.227628	0.999933	0.347319	NA	0.264712	0.946741	-0.0827473	0.998746		-0.199497	NA	0.537695	NA	0.213592	0.999348
602	Intergen_0975	CP001363	1209161	1209223	+	63	2	XXX	Intergen	-0.232737	NA	-0.137142	NA	0.419079	0.741421	0.503591	0.636291	-0.476647	NA	-0.165347	0.90538		-0.246617	NA	0.0953884	0.999974	0.3336	0.999933	-0.587312	NA	0.0893707	NA	0.674465	NA		0.636149	NA	0.307189	NA	0.649338	0.999348
603	Intergen_0976	CP001363	1210433	1210668	+	236	12	XXX	Intergen	0.226036	0.369001	-0.0398536	0.909743	0.261776	0.358817	0.107891	0.710118	0.165729	0.497989	0.136276	0.642805		-0.058044	0.999682	-0.274994	0.999974	-0.214545	0.999933	-0.12198	0.998952	-0.140209	0.926759	-0.022313	0.998746		0.0147965	0.992479	-0.0339977	0.998452	0.154711	0.999348
604	Intergen_0977	CP001363	1211254	1211288	+	35	1	XXX	Intergen	0.849993	NA	0.303219	NA	1.39281	0.145892	1.07868	0.287978	0.263898	NA	0.899269	0.424586		-0.573684	0.999682	-0.528352	0.999974	0.0451669	0.999933	-0.515374	NA	-0.316321	NA	0.196804	NA		0.551943	NA	0.621218	NA	0.753787	0.999348
605	Intergen_0978	CP001363	1212862	1212982	+	121	4	XXX	Intergen	0.313849	0.620743	0.525573	0.353911	0.298851	0.669937	0.357485	0.567491	0.681515	0.156	0.276924	0.684908		0.377019	0.999682	0.208965	0.999974	-0.160549	0.999933	-0.0236255	0.998952	0.0688795	0.985147	0.0891967	0.998746		-0.0289341	0.993353	-0.412294	0.953253	-0.163376	0.999348
606	Intergen_0983	CP001363	1217945	1217970	+	26	2	XXX	Intergen	2.25844	3.52761e-14	2.25974	2.50352e-15	2.31073	1.59837e-15	2.05503	1.65261e-10	1.94045	2.22179e-10	1.7791	8.60367e-08		-0.320576	0.999682	-0.00882712	0.999974	0.3129	0.999933	-0.534362	0.677316	-0.246277	0.828074	0.282476	0.998746		0.0348828	0.98047	-0.164965	0.986029	-0.200815	0.999348
607	Intergen_0984	CP001363	1219183	1219202	+	20	1	XXX	Intergen	2.27215	7.93253e-06	1.89626	0.00031485	1.89418	0.000552809	1.40599	0.0269641	1.83744	0.000634804	1.59515	0.00852413		-0.446347	0.999682	-0.384669	0.999974	0.0662472	0.999933	-0.30443	0.998952	-0.485803	0.777652	-0.184872	0.998746		-0.393646	0.731359	-0.242568	0.990818	-0.494984	0.999348
608	Intergen_0985	CP001363	1219959	1219971	+	13	1	XXX	Intergen	1.66431	0.00335303	1.75997	0.000283466	1.62408	0.0018547	1.46382	0.00498004	1.52265	0.00273105	1.45318	0.0076658		-0.136023	0.999682	0.0993518	0.999974	0.251423	0.999933	-0.17115	0.998952	-0.150384	0.954043	0.0162292	0.998746		-0.0472568	0.987308	-0.0694393	0.998452	-0.309522	0.999348
609	Intergen_0986	CP001363	1220755	1220808	+	54	1	XXX	Intergen	0.673043	NA	1.51095	NA	1.35019	0.180127	0.54716	NA	1.13182	NA	1.10077	0.312642		0.454834	0.999682	0.823032	0.999974	0.362017	0.999933	-0.246	NA	-0.760765	NA	-0.519876	NA		0.659987	NA	-0.0225867	NA	-0.913857	0.999348
610	Intergen_0987	CP001363	1221508	1221518	+	11	1	XXX	Intergen	2.46221	2.04065e-06	2.51563	1.61343e-06	2.07476	0.000220915	2.30689	6.02452e-05	2.40824	4.3181e-06	2.55277	3.84755e-07		-0.0531699	0.999682	0.0403532	0.999974	0.0958252	0.999933	0.474173	0.998952	0.237531	0.930866	-0.246099	0.998746		-0.401011	0.691615	0.138607	0.996853	-0.206762	0.999348
611	Intergen_0988	CP001363	1223567	1223630	+	64	4	XXX	Intergen	0.643302	0.0266359	1.04373	3.31662e-05	0.917281	0.000565627	0.581015	0.0920517	0.833571	0.00173716	0.709232	0.0148762		0.185498	0.999682	0.390073	0.999974	0.207332	0.999933	-0.207155	0.998952	-0.325102	0.750819	-0.119831	0.998746		0.256769	0.702418	-0.123323	0.991886	-0.459587	0.840551
612	Intergen_0992	CP001363	1229721	1229810	+	90	1	XXX	Intergen	-1.75154	NA	-1.56472	NA	-1.00653	NA	-1.51329	NA	-1.7705	NA	-1.69706	NA		NA	NA	NA	NA	NA	NA	-0.702765	NA	-0.511137	NA	NA	NA		0.744289	NA	NA	NA	NA	NA
613	Intergen_0995	CP001363	1232153	1232357	+	205	2	XXX	Intergen	0.390204	0.525099	-0.0172659	0.985476	0.245197	0.742341	0.583868	0.30291	0.276173	0.655308	0.180154	0.81705		-0.115868	0.999682	-0.418549	0.999974	-0.302077	0.999933	-0.0639107	0.998952	0.350294	0.880932	0.406857	0.998746		-0.157555	0.943957	-0.0890668	0.998452	0.618415	0.999348
614	Intergen_0996	CP001363	1232583	1232653	+	71	2	XXX	Intergen	0.0902198	NA	0.623195	NA	1.14765	0.133993	0.653928	0.469772	0.495719	NA	0.390492	0.727253		0.408693	0.999682	0.526401	0.999974	0.117741	0.999933	-0.790523	NA	-0.481314	0.876781	0.293826	NA		1.05548	NA	-0.116306	NA	0.043187	0.999348
615	Intergen_0998	CP001363	1233958	1234008	+	51	2	XXX	Intergen	0.277707	NA	-1.36873	NA	-0.207833	NA	-1.32124	NA	-1.56832	NA	-0.318077	NA		-1.84813	NA	-1.65366	0.999974	NA	NA	-0.116924	NA	-1.07866	NA	-0.966945	NA		-0.516021	NA	1.2237	NA	NA	NA
616	Intergen_0999	CP001363	1234183	1234315	+	133	3	XXX	Intergen	-2.38525	NA	-2.62826	NA	-0.350665	NA	-1.6865	NA	-1.17605	NA	-0.422217	0.808622		1.22096	NA	-0.180174	0.999974	-1.45658	0.999933	-0.0890429	NA	-1.33851	NA	-1.27575	NA		2.03065	NA	0.746556	NA	0.933288	0.999348
617	Intergen_1000	CP001363	1235396	1235474	+	79	3	XXX	Intergen	0.508751	0.533519	1.1569	0.060888	0.726286	0.324465	0.725574	0.344666	0.296833	0.736969	0.561067	0.515362		-0.211631	0.999682	0.645319	0.999974	0.853062	0.999933	-0.173682	NA	0.00692447	0.999837	0.172985	0.998746		0.207276	NA	0.261368	NA	-0.42748	0.999348
618	Intergen_1005	CP001363	1239840	1239962	+	123	5	XXX	Intergen	0.719902	0.0927434	0.86048	0.0242596	0.964206	0.00902811	1.1618	0.00167578	0.891461	0.0145805	0.833606	0.0358909		0.173363	0.999682	0.137154	0.999974	-0.0425026	0.999933	-0.134577	0.998952	0.207961	0.919844	0.336181	0.998746		0.233101	0.855102	-0.0643784	0.998452	0.308451	0.999348
619	Intergen_1008	CP001363	1244399	1244531	+	133	4	XXX	Intergen	0.540968	0.436932	0.108127	0.911683	0.909736	0.130708	-0.0634466	0.944122	0.819812	0.184829	0.584189	0.41096		0.276419	0.999682	-0.442233	0.999974	-0.718319	0.999933	-0.330804	0.998952	-0.964582	0.400359	-0.641992	0.998746		0.359169	NA	-0.235324	0.992587	-0.167231	0.999348
620	Intergen_1009	CP001363	1245966	1246049	+	84	8	XXX	Intergen	0.321678	0.346027	0.231827	0.482113	0.679851	0.008358	0.334122	0.298972	0.446811	0.0971282	0.425908	0.139282		0.115634	0.999682	-0.101163	0.999974	-0.218269	0.999933	-0.254427	0.998952	-0.331936	0.660468	-0.0814714	0.998746		0.334723	0.615188	-0.022069	0.998452	0.108895	0.999348
621	Intergen_1010	CP001363	1248225	1248565	+	341	3	XXX	Intergen	0.384224	0.621709	0.0585176	0.957784	1.0129	0.100998	0.318676	0.702128	0.134626	0.878391	0.161236	0.862093		-0.252255	0.999682	-0.33338	0.999974	-0.070814	0.999933	-0.851325	0.998952	-0.674026	0.725997	0.169391	0.998746		0.607927	0.68711	0.0173063	NA	0.261547	0.999348
622	Intergen_1012	CP001363	1250760	1250769	+	10	2	XXX	Intergen	-0.00453501	0.996139	0.225943	NA	-0.000676359	0.999555	1.019	0.141307	0.864035	0.223041	0.301395	0.748621		0.860971	0.999682	0.220522	0.999974	-0.638836	0.999933	0.300829	NA	1.02908	0.427871	0.722961	0.998746		-0.0145941	NA	-0.57285	NA	0.793713	0.999348
623	Intergen_1014	CP001363	1252363	1252616	+	254	2	XXX	Intergen	0.393449	0.676242	0.585498	NA	1.29684	0.0451313	1.07849	0.14635	0.621591	0.434804	0.670834	0.438678		0.225366	0.999682	0.180371	0.999974	-0.0448687	0.999933	-0.640563	0.998952	-0.201139	0.954612	0.417644	0.998746		0.882657	NA	0.0415663	NA	0.504516	0.999348
624	Intergen_1017	CP001363	1255350	1255590	+	241	2	XXX	Intergen	1.74828	NA	1.19468	NA	1.04004	NA	1.03834	NA	0.687455	NA	-0.186785	NA		-1.10885	NA	-0.598407	0.999974	0.500425	0.999933	-1.23783	NA	-0.0375005	NA	1.23368	NA		-0.705734	NA	-0.888318	NA	-0.188866	0.999348
625	Intergen_1018	CP001363	1255849	1255944	+	96	2	XXX	Intergen	0.475918	0.253043	0.233707	0.631671	0.251688	0.617536	0.243861	0.655751	0.0827535	0.877763	0.505944	0.218472		-0.394241	0.999682	-0.251813	0.999974	0.143592	0.999933	0.253263	0.998952	-0.00297683	0.999837	-0.267362	0.998746		-0.238199	0.855034	0.421823	0.916024	0.0098064	0.999348
626	Intergen_1019	CP001363	1260505	1260841	+	337	1	XXX	Intergen	0.329926	NA	0.219774	NA	0.779288	0.472671	-0.0567229	NA	0.810276	NA	0.651228	0.584259		0.481078	0.999682	-0.13039	0.999974	-0.565731	0.999933	-0.123313	NA	-0.812685	NA	-0.691934	NA		0.435364	NA	-0.152349	NA	-0.267085	0.999348
627	Intergen_1022	CP001363	1265760	1265840	+	81	1	XXX	Intergen	0.18369	0.805712	0.409412	0.522968	0.687174	0.228462	0.580571	0.328475	0.372227	0.533623	0.209259	0.791515		0.182875	0.999682	0.216771	0.999974	0.0387843	0.999933	-0.4766	0.998952	-0.0953457	0.979942	0.375814	0.998746		0.484623	0.73797	-0.16238	0.998452	0.172255	0.999348
628	Intergen_1024	CP001363	1267692	1267793	+	102	3	XXX	Intergen	0.0701351	NA	0.977141	NA	0.172594	0.888735	0.365037	0.764729	0.350185	NA	0.335608	0.764404		0.288317	0.999682	0.922133	0.999974	0.633214	0.999933	0.165002	NA	0.180579	NA	0.00424089	NA		0.0904569	NA	-0.0216297	NA	-0.650424	0.999348
629	Intergen_1025	CP001363	1267917	1268006	+	90	3	XXX	Intergen	0.545567	0.356932	0.237976	0.732617	0.412186	0.542195	0.935749	0.0692641	0.246011	0.699637	0.592069	0.322905		-0.30129	0.999682	-0.31767	0.999974	-0.0162444	0.999933	0.170019	0.998952	0.523769	0.72187	0.349679	0.998746		-0.139725	0.950741	0.345713	0.974923	0.707135	0.905658
630	Intergen_1027	CP001363	1269241	1269345	+	105	2	XXX	Intergen	-0.795962	NA	0.977839	NA	-1.2238	NA	-0.397363	NA	0.857854	NA	1.49583	0.215902		1.65002	NA	1.74885	0.999974	0.130355	0.999933	2.7386	NA	0.856984	NA	-1.91634	NA		-0.412211	NA	0.654985	NA	-1.39259	0.999348
631	Intergen_1028	CP001363	1271330	1271579	+	250	7	XXX	Intergen	1.10955	0.00580471	0.81217	0.0520794	0.575435	0.265158	0.855774	0.0509125	0.915119	0.0166635	0.81568	0.0608452		-0.187109	0.999682	-0.301368	0.999974	-0.118017	0.999933	0.241532	0.998952	0.292709	0.892903	0.0441502	0.998746		-0.551657	0.542041	-0.110158	0.998452	0.0446565	0.999348
632	Intergen_1030	CP001363	1273479	1274897	+	1419	10	XXX	Intergen	0.106521	0.827285	-0.100659	0.840338	-0.152502	0.761094	0.123086	0.792272	-0.0344356	0.944547	0.342188	0.384412		-0.141671	0.999682	-0.214247	0.999974	-0.0711311	0.999933	0.493307	0.998952	0.284912	0.872893	-0.215675	0.998746		-0.274233	0.825259	0.375665	0.925409	0.228218	0.999348
633	Intergen_1031	CP001363	1276020	1276099	+	80	2	XXX	Intergen	0.937421	NA	1.20586	NA	-0.132681	NA	0.147919	NA	0.468604	NA	0.023041	0.993792		-0.488697	NA	0.246944	0.999974	0.743012	0.999933	0.148788	NA	0.295766	NA	0.147707	NA		-1.07249	NA	-0.442721	NA	-1.00193	0.999348
634	Intergen_1032	CP001363	1278238	1278360	+	123	2	XXX	Intergen	0.948718	0.0180043	1.20729	0.0007828	1.06493	0.00657907	1.50929	4.66314e-05	1.29672	0.000202718	1.24539	0.000802252		0.350598	0.999682	0.254394	0.999974	-0.0993037	0.999933	0.177648	0.998952	0.45586	0.64909	0.27306	0.998746		0.103745	0.951314	-0.0566119	0.998452	0.313321	0.999348
635	Intergen_1034	CP001363	1281570	1281622	+	53	2	XXX	Intergen	0.41784	0.453095	0.0231387	0.980345	-0.0013948	0.99844	-0.116195	0.868406	0.383698	0.440656	0.157997	0.821158		-0.0287866	0.999682	-0.403427	0.999974	-0.356964	0.999933	0.16003	0.998952	-0.106907	0.978352	-0.27144	0.998746		-0.434998	0.753916	-0.232218	0.990818	-0.131028	0.999348
636	Intergen_1035	CP001363	1282085	1282095	+	11	1	XXX	Intergen	0.160015	NA	0.126487	NA	0.276284	NA	0.34173	NA	-0.164121	NA	-0.742082	0.742302		-0.316305	NA	-0.0486632	0.999974	0.262967	0.999933	-0.988949	NA	0.0245708	NA	1.0295	NA		0.132747	NA	-0.52007	NA	0.223607	0.999348
637	Intergen_1036	CP001363	1283088	1283258	+	171	1	XXX	Intergen	0.528405	0.464369	0.0444991	0.965835	1.02096	0.0679949	0.114143	0.893719	0.619064	0.310762	0.390672	0.60732		0.0772455	0.999682	-0.496067	0.999974	-0.570245	0.999933	-0.627388	0.998952	-0.890158	0.377011	-0.268	0.998746		0.462263	0.770598	-0.227297	0.992587	0.0730388	0.999348
638	Intergen_1038	CP001363	1285991	1286039	+	49	3	XXX	Intergen	-0.0631909	0.951414	0.736345	0.313241	0.738886	0.341309	0.591425	0.477196	0.860561	0.189309	1.09857	0.0944146		0.935965	0.999682	0.807737	0.999974	-0.146413	0.999933	0.358874	0.998952	-0.137988	0.978352	-0.498484	0.998746		0.794552	NA	0.228948	0.992587	-0.140019	0.999348
639	Intergen_1040	CP001363	1288100	1290944	+	2845	1	XXX	Intergen	-0.25854	NA	0.404274	NA	0.122308	0.923804	-0.204009	NA	0.0319764	NA	-0.036771	0.980299		0.277108	0.999682	0.638338	0.999974	0.367735	0.999933	-0.154393	NA	-0.307795	NA	-0.166762	NA		0.356813	NA	-0.0654778	NA	-0.585499	0.999348
640	Intergen_1041	CP001363	1291225	1291514	+	290	7	XXX	Intergen	0.994804	0.00423554	1.18185	0.000353109	0.797152	0.0412319	0.948189	0.00826922	1.1505	0.000534549	1.04646	0.00371693		0.150971	0.999682	0.176283	0.999974	0.0273197	0.999933	0.246701	0.998952	0.162393	0.935566	-0.0885792	0.998746		-0.214027	0.853573	-0.10775	0.998452	-0.224437	0.999348
641	Intergen_1042	CP001363	1291722	1291828	+	107	7	XXX	Intergen	0.0689194	0.926203	0.814037	0.110939	0.323339	0.641615	0.343289	0.619675	0.27471	0.650826	0.515254	0.411564		0.19717	0.999682	0.731726	0.999974	0.533971	0.999933	0.192873	0.998952	0.0290736	0.995044	-0.164692	0.998746		0.238479	0.90454	0.247666	0.990818	-0.464501	0.999348
642	Intergen_1043	CP001363	1292915	1293065	+	151	4	XXX	Intergen	0.686915	0.192086	0.233711	0.740443	-0.25531	0.752438	0.53894	0.360791	0.467712	0.397312	0.391577	0.571211		-0.216421	0.999682	-0.447061	0.999974	-0.227736	0.999933	0.645364	0.998952	0.803973	0.489024	0.150341	0.998746		-0.956667	0.242266	-0.0742311	0.998452	0.302356	0.999348
643	Intergen_1048	CP001363	1297883	1297993	+	111	3	XXX	Intergen	1.36439	NA	1.48042	NA	-0.692162	NA	-0.0577484	NA	1.71855	NA	-0.816212	NA		0.331685	NA	0.0567977	0.999974	-0.273699	0.999933	NA	NA	0.643005	NA	0.764266	NA		-2.05403	NA	-2.50671	NA	-1.53062	0.999348
644	Intergen_1049	CP001363	1298186	1298443	+	258	6	XXX	Intergen	0.526223	0.28206	0.409059	0.432777	0.371037	0.522157	0.519277	0.281862	0.656197	0.107701	0.470338	0.347572		0.130255	0.999682	-0.126501	0.999974	-0.25284	0.999933	0.0951265	0.998952	0.154795	0.954936	0.0567043	0.998746		-0.179635	0.932701	-0.191252	0.991886	0.114882	0.999348
645	Intergen_1050	CP001363	1298678	1298793	+	116	5	XXX	Intergen	0.67635	0.0876174	0.58982	0.15956	0.676438	0.0935606	0.918546	0.00988972	0.513989	0.205432	0.733456	0.0632298		-0.162959	0.999682	-0.0937357	0.999974	0.0703672	0.999933	0.0509845	0.998952	0.243274	0.878029	0.191429	0.998746		-0.0137082	0.996995	0.212534	0.986029	0.33169	0.999348
646	Intergen_1051	CP001363	1299043	1299076	+	34	2	XXX	Intergen	-0.425502	NA	0.484683	NA	0.6136	0.480909	0.750873	0.311517	0.470992	0.549574	0.819694	0.288531		0.885942	0.999682	0.892851	0.999974	0.0160881	0.999933	0.202882	NA	0.142275	0.976006	-0.0688625	0.998746		1.01682	NA	0.350798	NA	0.262358	0.999348
647	Intergen_1052	CP001363	1300882	1300962	+	81	7	XXX	Intergen	0.866682	0.00576741	0.886496	0.00501307	0.774185	0.0459498	1.00989	0.00147415	0.795517	0.0103427	0.796108	0.017842		-0.0725569	0.999682	0.0211062	0.999974	0.0945668	0.999933	0.0201013	0.998952	0.245247	0.878029	0.221666	0.998746		-0.108901	0.938658	-0.00107362	0.99945	0.125568	0.999348
648	Intergen_1053	CP001363	1301524	1301765	+	242	4	XXX	Intergen	0.348919	0.398873	0.193889	0.679056	0.104441	0.848986	0.271142	0.540922	0.363087	0.349926	0.169821	0.740096		0.0126421	0.999682	-0.163974	0.999974	-0.176753	0.999933	0.0644167	0.998952	0.17337	0.938729	0.104562	0.998746		-0.258638	0.820254	-0.194152	0.986029	0.0833321	0.999348
649	Intergen_1054	CP001363	1301955	1302107	+	153	12	XXX	Intergen	0.719887	0.0887116	0.686461	0.116641	0.473096	0.337061	0.877506	0.0427523	0.588811	0.150248	0.56913	0.255064		-0.130386	0.999682	-0.0415298	0.999974	0.0898812	0.999933	0.0957296	0.998952	0.416085	0.800566	0.314551	0.998746		-0.261625	0.855034	-0.0216998	0.998452	0.195519	0.999348
650	Intergen_1055	CP001363	1302327	1302337	+	11	1	XXX	Intergen	0.562634	NA	0.31221	NA	-1.33768	NA	-0.741755	NA	-0.506991	NA	-0.140103	0.952313		-1.08084	NA	-0.251161	0.999974	0.821813	0.999933	1.14996	NA	0.59281	NA	-0.590305	NA		-1.82644	NA	0.361838	NA	-1.02786	0.999348
651	Intergen_1056	CP001363	1302878	1303054	+	177	8	XXX	Intergen	0.876988	0.111234	0.493789	0.404273	0.485263	0.447015	0.656891	0.268231	0.614386	0.242119	0.598759	0.307608		-0.262848	0.999682	-0.390259	0.999974	-0.128763	0.999933	0.114077	0.998952	0.182541	0.954612	0.0662769	0.998746		-0.409748	0.79968	-0.0154831	0.998452	0.169637	0.999348
652	Intergen_1057	CP001363	1303875	1304043	+	169	1	XXX	Intergen	1.0162	NA	-0.942278	NA	1.80477	0.0865227	1.31749	NA	1.03488	NA	2.10513	0.0283172		0.0195341	0.999682	-1.95137	0.999974	-1.9698	0.999933	0.299722	NA	-0.505221	NA	-0.81901	NA		0.786447	NA	1.06995	NA	2.26226	0.782727
653	Intergen_1058	CP001363	1304648	1304873	+	226	14	XXX	Intergen	0.303234	0.584357	0.596721	0.208737	-0.0141468	0.985164	0.0637531	0.924561	0.693167	0.187475	0.204648	0.754658		0.387402	0.999682	0.285423	0.999974	-0.0992626	0.999933	0.223219	0.998952	0.0920012	0.981606	-0.134886	0.998746		-0.334777	0.860688	-0.488298	0.947455	-0.529922	0.999348
654	Intergen_1059	CP001363	1305276	1305560	+	285	2	XXX	Intergen	-0.383341	NA	-1.78659	NA	-1.19824	NA	0.332945	NA	0.321606	NA	-1.32373	0.605403		0.687983	NA	-1.37534	0.999974	-2.02852	0.999933	-0.123043	NA	1.51692	NA	1.6337	NA		-0.81053	NA	-1.58668	NA	2.07312	0.999348
655	Intergen_1063	CP001363	1313125	1313134	+	10	1	XXX	Intergen	-0.44775	NA	0.437594	NA	-0.244914	NA	0.570648	NA	0.669978	NA	0.227916	0.876131		1.117	0.999682	0.877798	0.999974	-0.234804	0.999933	0.464747	NA	0.81892	NA	0.347414	NA		0.193923	NA	-0.443161	NA	0.141294	0.999348
656	Intergen_1064	CP001363	1313519	1313545	+	27	1	XXX	Intergen	-0.682208	NA	0.514175	NA	-0.124946	0.925471	0.602519	0.522437	-0.231525	NA	0.570376	0.597313		0.442826	0.999682	1.1802	0.999974	0.733267	0.999933	0.691547	NA	0.725605	NA	0.0279839	NA		0.53976	NA	0.806198	NA	0.0882979	0.999348
657	Intergen_1065	CP001363	1314125	1314172	+	48	2	XXX	Intergen	1.24627	NA	0.759141	NA	1.59589	NA	-0.155908	NA	1.04785	NA	1.97355	0.0644048		-0.199978	0.999682	-0.502507	0.999974	-0.301341	0.999933	0.394962	NA	-1.79308	NA	-2.18573	NA		0.343512	NA	0.947765	NA	-0.938374	0.999348
658	Intergen_1067	CP001363	1316568	1316617	+	50	1	XXX	Intergen	0.226505	NA	1.07248	NA	-0.271015	NA	-0.59938	NA	0.524789	NA	-0.192098	0.935257		0.317007	NA	0.852231	0.999974	0.534036	0.999933	0.0779085	NA	-0.318481	NA	-0.401386	NA		-0.531204	NA	-0.719488	NA	-1.66901	0.999348
659	Intergen_1071	CP001363	1322745	1322805	+	61	3	XXX	Intergen	0.268282	0.545794	0.230099	0.629962	0.219469	0.660241	0.295206	0.523838	0.232183	0.590041	0.550873	0.173992		-0.0361422	0.999682	-0.0454209	0.999974	-0.00692179	0.999933	0.329748	0.998952	0.0850939	0.977978	-0.249843	0.998746		-0.0621684	0.972786	0.316222	0.960433	0.0696735	0.999348
660	Intergen_1074	CP001363	1329529	1329625	+	97	3	XXX	Intergen	1.84664	NA	0.897194	NA	0.719731	NA	-0.873019	NA	0.901802	NA	1.22067	0.497261		-0.927326	NA	-0.947702	0.999974	-0.00135316	0.999933	0.487875	NA	-1.58825	NA	-2.11655	NA		-1.12813	NA	0.298794	NA	-1.76619	0.999348
661	Intergen_1075	CP001363	1329827	1330853	+	1027	16	XXX	Intergen	0.467941	0.25931	0.716484	0.0582788	-0.177913	0.748134	0.437161	0.289781	0.552693	0.132168	0.472971	0.305859		0.0814011	0.999682	0.242973	0.999974	0.160455	0.999933	0.650308	0.998952	0.624716	0.451474	-0.0272157	0.998746		-0.664959	0.377475	-0.0773919	0.998452	-0.274064	0.999348
662	Intergen_1076	CP001363	1331880	1332050	+	171	5	XXX	Intergen	1.24098	0.0689143	0.856923	NA	0.900617	0.294755	1.42456	0.0408125	0.943098	0.189446	1.12353	0.1391		-0.303414	0.999682	-0.391358	0.999974	-0.0884332	0.999933	0.212275	NA	0.527088	0.858897	0.307332	0.998746		-0.33938	NA	0.178831	NA	0.571888	0.999348
663	Intergen_1077	CP001363	1334154	1334472	+	319	2	XXX	Intergen	-0.338272	0.737048	-0.139163	NA	-0.146352	0.896387	0.868906	0.229159	0.294101	0.712429	-0.291193	0.784731		0.621278	0.999682	0.186076	0.999974	-0.422606	0.999933	-0.149761	NA	1.01115	0.518729	1.16823	0.731726		0.171072	NA	-0.589008	NA	1.00342	0.905658
664	Intergen_1078	CP001363	1335145	1335445	+	301	4	XXX	Intergen	0.157979	0.831489	-0.0266317	0.973188	-0.132702	0.857502	0.271025	0.623188	-0.194714	0.741656	-0.0889995	0.89942		-0.353133	0.999682	-0.190759	0.999974	0.162491	0.999933	0.0428582	0.998952	0.411793	0.840756	0.368751	0.998746		-0.305908	0.894351	0.101825	0.998452	0.301439	0.999348
665	Intergen_1080	CP001363	1337183	1337213	+	31	1	XXX	Intergen	NA	NA	NA	NA	NA	NA	NA	NA	NA	NA	NA	NA		NA	NA	NA	NA	NA	NA	NA	NA	NA	NA	NA	NA		NA	NA	NA	NA	NA	NA
666	Intergen_1081	CP001363	1337586	1338163	+	578	7	XXX	Intergen	-0.76917	NA	-0.334692	NA	-2.23556	NA	-0.615688	NA	-0.860662	NA	-3.46319	0.0235975		-0.11791	NA	0.41374	0.999974	0.512349	0.999933	-1.21979	NA	1.62128	NA	2.83296	NA		-1.50407	NA	-2.58718	NA	-0.267181	0.999348
667	Intergen_1082	CP001363	1338953	1339440	+	488	8	XXX	Intergen	0.11503	0.831431	0.400055	0.326074	-0.0538863	0.930973	0.374509	0.36136	0.460526	0.205357	-0.0673649	0.910308		0.338405	0.999682	0.276389	0.999974	-0.0647936	0.999933	-0.0132772	0.998952	0.434861	0.749579	0.447871	0.998746		-0.190443	0.925571	-0.528442	0.794175	-0.020786	0.999348
668	Intergen_1083	CP001363	1339681	1339870	+	190	6	XXX	Intergen	0.594521	0.540584	0.509489	0.555036	0.237388	0.82012	1.20898	0.0804062	1.06683	0.104213	0.193271	0.857283		0.441709	0.999682	-0.109822	0.999974	-0.554114	0.999933	-0.047296	NA	0.971589	0.406477	1.01467	0.777603		-0.39317	NA	-0.862026	0.778797	0.701259	0.999348
669	Intergen_1085	CP001363	1340576	1340806	+	231	16	XXX	Intergen	0.109396	0.872762	0.0875747	0.911683	-0.674509	0.312007	-0.427337	0.529985	-0.431874	0.479931	-1.17674	0.0548404		-0.548426	0.999682	-0.0283011	0.999974	0.525308	0.999933	-0.500409	NA	0.274408	0.950738	0.764133	NA		-0.802342	NA	-0.739928	NA	-0.504025	0.999348
670	Intergen_1086	CP001363	1341020	1341059	+	40	15	XXX	Intergen	0.506615	0.355417	0.0909817	0.904001	-0.00908457	0.989885	0.433888	0.425876	0.711254	0.127235	0.509772	0.342614		0.194371	0.999682	-0.419985	0.999974	-0.617378	0.999933	0.494677	0.998952	0.434362	0.840756	-0.070073	0.998746		-0.524452	0.717033	-0.207352	0.991886	0.342066	0.999348
671	Intergen_1088	CP001363	1341641	1341717	+	77	1	XXX	Intergen	0.00542488	NA	-0.564664	NA	0.486741	0.658651	0.285204	0.807357	0.268929	NA	0.347281	0.758974		0.280795	0.999682	-0.586999	0.999974	-0.855696	0.999933	-0.128933	NA	-0.202424	NA	-0.0806021	NA		0.453321	NA	0.0625547	NA	0.859698	0.999348
672	Intergen_1089	CP001363	1341826	1342042	+	217	2	XXX	Intergen	-0.153293	NA	-2.16887	NA	-2.79021	NA	-1.52368	NA	-0.86667	NA	-2.90318	0.210972		-0.717877	NA	-2.00258	0.999974	-1.25887	0.999933	NA	NA	1.26349	NA	1.38329	NA		-2.60525	NA	-1.95475	NA	0.663786	NA
673	Intergen_1091	CP001363	1342784	1342961	+	178	11	XXX	Intergen	0.399781	0.219153	0.552006	0.0581975	0.058491	0.901871	0.320369	0.352465	0.323258	0.292315	0.109467	0.823948		-0.0768792	0.999682	0.145971	0.999974	0.221131	0.999933	0.0533735	0.998952	0.270975	0.844914	0.218007	0.998746		-0.35705	0.652977	-0.221873	0.979899	-0.226198	0.999348
674	Intergen_1092	CP001363	1343097	1343188	+	92	5	XXX	Intergen	0.126007	0.830081	0.177171	0.727427	-0.216145	0.725689	-0.0456087	0.935382	-0.210842	0.681162	-0.182372	0.787469		-0.331015	0.999682	0.0601685	0.999974	0.381149	0.999933	0.0311304	0.998952	0.186805	0.949451	0.157098	0.998746		-0.362427	0.810203	0.0176303	0.998452	-0.223908	0.999348
675	Intergen_1093	CP001363	1343266	1343516	+	251	7	XXX	Intergen	0.0724786	0.892307	0.491405	0.206907	0.283039	0.550721	-0.0267143	0.959593	0.159409	0.730676	-0.0582968	0.926332		0.0851728	0.999682	0.411905	0.999974	0.326159	0.999933	-0.342205	0.998952	-0.300075	0.875302	0.0380961	0.998746		0.194713	0.892991	-0.220586	0.988642	-0.513311	0.999348
676	Intergen_1094	CP001363	1343693	1344019	+	327	16	XXX	Intergen	0.314457	0.49085	0.145838	0.787079	-0.675368	0.206923	0.57472	0.180616	0.437775	0.26473	0.0964012	0.865569		0.113618	0.999682	-0.170751	0.999974	-0.287789	0.999933	0.746415	0.960563	1.24853	0.0386953	0.489384	0.998746		-0.97849	0.172984	-0.345172	0.94778	0.432798	0.999348
677	Intergen_1095	CP001363	1344365	1344492	+	128	1	XXX	Intergen	2.96679	NA	2.75223	NA	1.75694	NA	2.49087	NA	1.11283	NA	0.33794	NA		-1.80757	NA	-0.192118	0.999974	1.58039	0.999933	-1.41875	NA	0.781238	NA	2.16527	NA		-1.22562	NA	-0.782779	NA	-0.205028	0.999348
678	Intergen_1096	CP001363	1344637	1344741	+	105	1	XXX	Intergen	NA	NA	NA	NA	NA	NA	NA	NA	NA	NA	0.915009	NA		NA	NA	NA	NA	NA	NA	1.02846	NA	NA	NA	-0.966945	NA		NA	NA	1.2237	NA	NA	NA
679	Intergen_1097	CP001363	1344868	1345066	+	199	13	XXX	Intergen	0.431514	0.141756	0.470459	0.128351	0.209946	0.54636	0.608622	0.0205815	0.445486	0.0933403	0.384764	0.191147		0.00862058	0.999682	0.0351976	0.999974	0.0226061	0.999933	0.173042	0.998952	0.406253	0.424802	0.228108	0.998746		-0.238931	0.76174	-0.0602606	0.998452	0.140087	0.999348
680	Intergen_1099	CP001363	1345959	1346066	+	108	3	XXX	Intergen	0.883568	0.290875	1.41856	0.0199416	1.18949	0.0942915	1.09216	0.121747	0.785388	0.274023	0.938302	0.2212		-0.104857	0.999682	0.520602	0.999974	0.62685	0.999933	-0.250224	NA	-0.0869587	0.985147	0.158175	0.998746		0.283659	NA	0.156073	NA	-0.310903	0.999348
681	Intergen_1101	CP001363	1347341	1347422	+	82	4	XXX	Intergen	0.790471	NA	1.32131	NA	0.697971	0.536881	0.832464	0.401973	0.968699	NA	1.00571	0.290983		0.202022	0.999682	0.530165	0.999974	0.318442	0.999933	0.323301	NA	0.156952	NA	-0.169353	NA		-0.104157	NA	0.0323178	NA	-0.467564	0.999348
682	Intergen_1102	CP001363	1347954	1348101	+	148	2	XXX	Intergen	1.19353	NA	2.29544	NA	2.36035	NA	1.84997	NA	2.3459	NA	1.51022	0.594141		1.14768	NA	1.07261	0.999974	-0.0872544	0.999933	-0.819646	NA	-0.452625	NA	0.35306	NA		1.15326	NA	-0.805925	NA	-0.381022	0.999348
683	Intergen_1103	CP001363	1348417	1348507	+	91	2	XXX	Intergen	0.911686	0.318347	0.314186	NA	-1.64619	NA	0.506027	0.63725	-0.0258102	NA	-1.44686	0.27844		-0.91131	0.999682	-0.574282	0.999974	0.342362	0.999933	0.19552	NA	2.0929	NA	1.91326	NA		-2.502	NA	-1.38263	NA	0.173564	0.999348
684	Intergen_1104	CP001363	1348667	1349097	+	431	12	XXX	Intergen	0.39754	0.408866	0.397577	0.40103	-0.130715	0.854861	0.765031	0.0522533	0.360595	0.425876	0.535913	0.247168		-0.038217	0.999682	-0.00871043	0.999974	0.0280448	0.999933	0.658854	0.998952	0.897293	0.160894	0.233655	0.998746		-0.537829	0.630124	0.171612	0.991886	0.374511	0.999348
685	Intergen_1106	CP001363	1355099	1355291	+	193	2	XXX	Intergen	1.14427	NA	0.61699	NA	1.19161	0.342123	0.58768	NA	0.999359	NA	0.765852	0.578555		-0.161751	0.999682	-0.556033	0.999974	-0.407625	0.999933	-0.44826	NA	-0.623257	NA	-0.183612	NA		0.0443315	NA	-0.247412	NA	-0.0324463	0.999348
686	Intergen_1108	CP001363	1355704	1355814	+	111	1	XXX	Intergen	0.882691	0.0997841	0.880849	0.104166	0.830239	0.116678	0.825575	0.139547	0.617814	0.280002	0.293838	0.682234		-0.262885	0.999682	-0.0089768	0.999974	0.255671	0.999933	-0.535275	0.998952	-5.33774e-05	0.999928	0.533866	0.998746		-0.0643048	0.980624	-0.331092	0.982929	-0.0503583	0.999348
687	Intergen_1109	CP001363	1357360	1357503	+	144	5	XXX	Intergen	0.309863	0.624291	0.31989	0.615375	0.067406	0.935315	0.292112	0.67917	0.00574401	0.993571	0.297541	0.697304		-0.304403	0.999682	0.00567368	0.999974	0.30996	0.999933	0.238327	0.998952	0.241817	0.946741	-0.00273699	0.999702		-0.247998	NA	0.30122	0.990818	-0.0107995	0.999348
688	Intergen_1111	CP001363	1359202	1359268	+	67	4	XXX	Intergen	1.19235	NA	-0.0764382	NA	0.610778	0.664355	-0.416769	NA	-0.99986	NA	0.415163	0.770458		-2.23251	0.953716	-1.30462	0.999974	0.92734	0.999933	-0.193334	NA	-1.02166	NA	-0.835699	NA		-0.601853	NA	1.44216	NA	-0.33982	0.999348
689	Intergen_1112	CP001363	1359518	1359595	+	78	2	XXX	Intergen	0.959195	NA	-1.00335	NA	-1.56815	NA	0.054666	NA	-1.20846	NA	-0.566529	NA		-2.21866	NA	-2.01784	0.999974	0.198458	0.999933	1.02845	NA	1.66985	NA	0.648591	NA		-2.60303	NA	0.646633	NA	1.08952	NA
690	Intergen_1114	CP001363	1360374	1360569	+	196	2	XXX	Intergen	0.0693437	0.951	0.618089	0.460898	-0.332362	0.775456	0.511694	0.590271	-0.0648349	NA	0.725417	0.429664		-0.159772	0.999682	0.507516	0.999974	0.678983	0.999933	1.04586	NA	0.845452	NA	-0.203354	0.998746		-0.426197	NA	0.790406	NA	-0.0896386	0.999348
691	Intergen_1120	CP001363	1363600	1363794	+	195	4	XXX	Intergen	-0.260585	0.734597	0.246529	0.728273	0.470289	0.463626	0.160898	0.834773	-0.113884	0.886081	0.465295	0.468056		0.1494	0.999682	0.502696	0.999974	0.348808	0.999933	-0.00690037	0.998952	-0.302181	0.921761	-0.300151	0.998746		0.715455	NA	0.561948	0.929543	-0.0865389	0.999348
692	Intergen_1124	CP001363	1368212	1368260	+	49	1	XXX	Intergen	0.73873	NA	0.637327	NA	0.31397	NA	1.18078	NA	1.24139	NA	0.67901	0.675239		0.48054	0.999682	-0.124057	0.999974	-0.616551	0.999933	0.336603	NA	0.849573	NA	0.505699	NA		-0.42956	NA	-0.554127	NA	0.557748	0.999348
693	Intergen_1125	CP001363	1369755	1370047	+	293	10	XXX	Intergen	0.371715	NA	0.338655	NA	-1.14197	NA	0.938949	0.315134	0.089208	NA	0.543603	0.641946		-0.280013	0.999682	-0.0409318	0.999974	0.236617	0.999933	1.69061	NA	2.10821	NA	0.392582	NA		-1.53479	NA	0.449182	NA	0.609475	0.999348
694	Intergen_1126	CP001363	1370268	1370394	+	127	14	XXX	Intergen	0.746752	0.0189308	0.52882	0.103703	0.0969216	0.854363	0.612659	0.0523702	0.605915	0.0468874	0.476714	0.18279		-0.144883	0.999682	-0.228737	0.999974	-0.0876457	0.999933	0.370089	0.998952	0.510416	0.421361	0.136632	0.998746		-0.657899	0.212758	-0.129141	0.992587	0.0902475	0.999348
695	Intergen_1128	CP001363	1374028	1374165	+	138	1	XXX	Intergen	0.577077	NA	-0.252792	NA	0.713859	0.569909	0.923271	NA	0.134014	NA	0.108396	0.950595		-0.441274	0.999682	-0.833797	0.999974	-0.389771	0.999933	-0.611801	NA	0.229217	NA	0.828109	NA		0.115345	NA	-0.0309897	NA	1.17402	0.999348
696	Intergen_1129	CP001363	1374913	1375201	+	289	1	XXX	Intergen	-0.629487	NA	1.32885	NA	-0.51897	NA	0.325005	NA	-0.668298	NA	-0.153628	0.959347		-0.0409998	NA	1.95608	0.999974	1.98863	0.999933	0.369427	NA	0.857719	NA	0.486597	NA		0.0822997	NA	0.511993	NA	-1.0022	0.999348
697	Intergen_1130	CP001363	1376399	1376494	+	96	6	XXX	Intergen	0.434636	0.450255	0.649806	0.172684	0.580783	0.269056	0.909764	0.047203	0.16268	0.794381	0.27239	0.70282		-0.276027	0.999682	0.19812	0.999974	0.473529	0.999933	-0.293306	0.998952	0.332035	0.852092	0.627248	0.98454		0.124952	0.953742	0.118039	0.998452	0.260551	0.999348
698	Intergen_1131	CP001363	1377353	1377450	+	98	2	XXX	Intergen	0.540525	0.502493	0.338052	NA	1.22148	0.0659708	1.15822	0.0657539	0.887137	0.209797	0.625562	0.432314		0.346223	0.999682	-0.206221	0.999974	-0.551876	0.999933	-0.599733	0.998952	-0.0592368	0.986246	0.54226	0.998746		0.664634	NA	-0.263487	0.992587	0.814942	0.999348
699	Intergen_1132	CP001363	1378512	1378669	+	158	4	XXX	Intergen	1.27148	0.0752341	1.52445	0.0167212	1.03278	0.229973	0.773412	0.404933	0.799542	0.317546	0.748151	0.4245		-0.470881	0.999682	0.229628	0.999974	0.703484	0.999933	-0.291475	NA	-0.244091	0.95952	0.0412575	NA		-0.229513	NA	-0.0462202	NA	-0.693168	0.999348
700	Intergen_1133	CP001363	1379796	1379976	+	181	5	XXX	Intergen	0.0971938	0.891134	0.576904	0.286106	0.548079	0.325538	0.0461948	0.947155	0.260677	0.655886	0.195575	0.781982		0.16092	0.999682	0.472421	0.999974	0.313584	0.999933	-0.353097	0.998952	-0.48954	0.787026	-0.141128	0.998746		0.434385	0.753776	-0.0682353	0.998452	-0.524759	0.999348
701	Intergen_1134	CP001363	1380421	1380461	+	41	1	XXX	Intergen	-0.320757	NA	0.138615	NA	0.375329	0.697284	0.516207	0.534407	-0.160294	NA	0.367853	0.720654		0.159916	0.999682	0.451862	0.999974	0.293833	0.999933	-0.0114173	NA	0.152025	0.978352	0.154775	NA		0.68242	NA	0.524535	NA	0.383742	0.999348
702	Intergen_1135	CP001363	1380741	1380897	+	157	1	XXX	Intergen	2.03699	NA	NA	NA	0.46198	NA	1.41873	NA	NA	NA	1.32761	NA		-2.34752	NA	-2.15621	0.999974	NA	NA	0.878949	NA	0.982045	NA	0.103408	NA		-1.58033	NA	1.64226	NA	1.53283	NA
703	Intergen_1138	CP001363	1384743	1384915	+	173	5	XXX	Intergen	-0.100624	0.828695	-0.29956	0.491928	0.0754212	0.888775	0.189922	0.668817	-0.136652	0.752847	0.0987161	0.848421		-0.0370376	0.999682	-0.203872	0.999974	-0.163189	0.999933	0.02212	0.998952	0.127716	0.957188	0.0994803	0.998746		0.164942	0.91431	0.23688	0.986029	0.495367	0.999348
704	Intergen_1139	CP001363	1385468	1385584	+	117	2	XXX	Intergen	0.638335	NA	1.35733	NA	1.044	0.338689	0.276573	NA	1.3388	NA	1.17506	0.22635		0.694153	0.999682	0.70699	0.999974	0.0217272	0.999933	0.128383	NA	-0.759615	NA	-0.903493	NA		0.396049	NA	-0.172333	NA	-1.08221	0.999348
705	Intergen_1141	CP001363	1389956	1390193	+	238	3	XXX	Intergen	0.857401	0.0476759	0.899522	0.0320858	0.26784	0.669362	0.362285	0.515881	0.67345	0.120144	0.635818	0.191372		-0.191582	0.999682	0.0332955	0.999974	0.22682	0.999933	0.368747	0.998952	0.104763	0.976006	-0.266484	0.998746		-0.606194	0.47533	-0.0376733	0.998452	-0.531417	0.999348
706	Intergen_1143	CP001363	1391725	1391858	+	134	2	XXX	Intergen	0.581161	0.523718	0.921687	0.224175	0.340659	0.732417	0.99324	0.222169	0.654076	0.455364	0.297996	0.779345		0.0708615	0.999682	0.323684	0.999974	0.254599	0.999933	-0.0311603	NA	0.671181	0.79845	0.701325	0.998746		-0.258686	NA	-0.358355	NA	0.0888313	0.999348
707	Intergen_1145	CP001363	1398198	1398233	+	36	6	XXX	Intergen	0.58684	0.176577	0.809536	0.0584443	0.535587	0.243209	0.725065	0.0811307	0.99801	0.00394631	0.503509	0.267826		0.408317	0.999682	0.217873	0.999974	-0.182904	0.999933	-0.0416163	0.998952	0.192821	0.930866	0.22858	0.998746		-0.0623297	0.974045	-0.496951	0.770393	-0.083916	0.999348
708	Intergen_1147	CP001363	1399019	1399092	+	74	1	XXX	Intergen	1.37022	NA	1.03622	NA	0.789061	NA	0.133823	NA	0.237631	NA	0.892256	0.463543		-1.08569	0.999682	-0.338029	0.999974	0.75566	0.999933	0.085688	NA	-0.658181	NA	-0.754292	NA		-0.582383	NA	0.610452	NA	-0.904578	0.999348
709	Intergen_1150	CP001363	1401483	1401609	+	127	2	XXX	Intergen	0.941472	NA	1.1434	NA	1.1248	NA	1.34555	NA	0.682103	NA	0.0461754	0.98922		-0.263777	NA	0.18209	0.999974	0.442374	0.999933	-1.01692	NA	0.23704	NA	1.23731	NA		0.154837	NA	-0.595888	NA	0.214766	0.999348
710	Intergen_1151	CP001363	1401733	1401782	+	50	1	XXX	Intergen	0.906314	NA	1.01476	NA	1.93074	NA	2.67035	NA	0.862036	NA	1.49746	NA		-0.0364571	NA	0.122525	0.999974	0.162801	0.999933	-0.469407	NA	0.722802	NA	1.19453	NA		1.04304	NA	0.628788	NA	1.64405	0.999348
711	Intergen_1155	CP001363	1404796	1404919	+	124	1	XXX	Intergen	0.243389	NA	-2.07196	NA	-1.49549	NA	-0.661939	NA	-2.27419	NA	0.275462	0.90538		-2.494	NA	-2.2955	0.999974	0.198459	0.999933	1.73736	NA	0.810731	NA	-0.891041	NA		-1.73157	NA	2.50759	NA	1.36338	NA
712	Intergen_1159	CP001363	1409648	1409706	+	59	1	XXX	Intergen	-0.429815	NA	0.931108	NA	-0.303826	NA	1.62242	NA	-0.639301	NA	0.29088	0.894729		-0.23686	NA	1.37387	0.999974	1.61564	0.999933	0.592189	NA	1.9343	NA	1.34073	NA		0.113711	NA	0.952511	NA	0.678109	0.999348
713	Intergen_1160	CP001363	1409950	1410050	+	101	2	XXX	Intergen	0.29652	NA	0.897051	NA	0.479805	0.629335	0.719937	0.391004	0.637241	NA	1.02457	0.175019		0.341003	0.999682	0.594733	0.999974	0.245714	0.999933	0.534958	NA	0.243848	NA	-0.294376	0.998746		0.170787	NA	0.381027	NA	-0.168146	0.999348
714	Intergen_1161	CP001363	1411443	1411578	+	136	1	XXX	Intergen	1.3012	NA	1.09981	NA	1.03353	NA	1.58144	NA	0.93311	NA	1.83699	0.0711998		-0.353076	0.999682	-0.189668	0.999974	0.163471	0.999933	0.793629	NA	0.547264	NA	-0.259056	NA		-0.267815	NA	0.891491	NA	0.47228	0.999348
715	Intergen_1162	CP001363	1412167	1412315	+	149	2	XXX	Intergen	1.0692	0.173212	0.0513238	NA	0.691997	0.523587	0.753562	0.372257	0.702785	NA	0.562634	0.563826		-0.36979	0.999682	-1.03001	0.999974	-0.66486	0.999933	-0.101572	NA	0.110346	0.985147	0.194267	NA		-0.408082	NA	-0.148868	NA	0.709339	0.999348
716	Intergen_1163	CP001363	1412985	1413132	+	148	3	XXX	Intergen	1.07177	NA	0.923816	NA	0.926973	NA	1.30801	NA	0.447198	NA	1.59146	0.166284		-0.630682	0.999682	-0.165343	0.999974	0.467715	0.999933	0.651408	NA	0.372875	NA	-0.282846	NA		-0.151293	NA	1.14189	NA	0.390796	0.999348
717	Intergen_1164	CP001363	1413670	1413711	+	42	2	XXX	Intergen	-0.16936	0.833475	0.310421	0.644283	-0.481664	0.550041	-0.638259	0.416348	0.090074	0.905004	-0.0872606	0.924848		0.267193	0.999682	0.478812	0.999974	0.208886	0.999933	0.399286	NA	-0.151706	NA	-0.551775	NA		-0.331923	NA	-0.187891	0.998452	-0.954095	0.870829
718	Intergen_1168	CP001363	1417046	1417093	+	48	1	XXX	Intergen	1.02543	NA	1.02692	NA	0.780814	NA	0.957915	NA	0.818982	NA	0.454409	0.772537		-0.190317	0.999682	0.00875205	0.999974	0.198325	0.999933	-0.335646	NA	0.197545	NA	0.53651	NA		-0.263283	NA	-0.396314	NA	-0.055858	0.999348
719	Intergen_1169	CP001363	1418054	1418195	+	142	6	XXX	Intergen	-0.222144	0.84486	0.000665517	NA	-0.640445	0.580852	0.425322	0.671932	-0.354333	NA	-0.260865	0.832941		-0.132663	0.999682	0.204708	0.999974	0.339068	0.999933	0.367848	NA	1.05151	NA	0.683014	NA		-0.42048	NA	0.0893708	NA	0.427484	0.999348
720	Intergen_1170	CP001363	1419362	1419533	+	172	7	XXX	Intergen	0.27991	0.69935	0.23361	0.755739	0.0316552	0.972826	0.50912	0.446839	0.381315	0.556007	-0.108671	0.90538		0.107421	0.999682	-0.0527097	0.999974	-0.157828	0.999933	-0.139531	NA	0.49061	0.860537	0.627252	0.998746		-0.268578	NA	-0.500258	0.960433	0.28135	0.999348
721	Intergen_1171	CP001363	1419741	1420062	+	322	6	XXX	Intergen	0.184588	0.85823	-0.419528	NA	-0.627365	0.584987	0.0993242	0.92143	-0.66418	NA	-0.102457	0.928363		-0.855683	0.999682	-0.610418	0.999974	0.243275	0.999933	0.502599	NA	0.72777	NA	0.20704	NA		-0.839996	NA	0.555977	NA	0.523439	0.999348
722	Intergen_1172	CP001363	1421287	1421768	+	482	16	XXX	Intergen	0.755432	0.00313072	0.726698	0.00552834	0.572236	0.0459498	0.512374	0.0782235	0.647727	0.0104721	0.49372	0.0918441		-0.107735	0.999682	-0.0353924	0.999974	0.0733008	0.999933	-0.0795073	0.998952	-0.0494421	0.980941	0.0255915	0.998746		-0.196653	0.797895	-0.154277	0.986029	-0.206702	0.999348
723	Intergen_1180	CP001363	1430528	1430618	+	91	3	XXX	Intergen	1.19343	0.122386	1.32579	NA	1.17369	0.145626	0.966788	0.258642	0.995109	NA	1.11104	0.210871		-0.211288	0.999682	0.100982	0.999974	0.312975	0.999933	-0.0874434	NA	-0.204804	0.95788	-0.122031	NA		-0.0413423	NA	0.0964588	NA	-0.34335	0.999348
724	Intergen_1182	CP001363	1432461	1432576	+	116	6	XXX	Intergen	0.294211	0.602465	0.423718	0.367024	0.2798	0.640443	0.294707	0.57133	0.520596	0.241399	0.349424	0.50856		0.203498	0.999682	0.0967259	0.999974	-0.110577	0.999933	0.0475756	0.998952	0.00254473	0.999837	-0.0497067	0.998746		-0.0304171	0.992479	-0.174624	0.991886	-0.116874	0.999348
725	Intergen_1184	CP001363	1433488	1433548	+	61	2	XXX	Intergen	-0.156634	0.879285	0.0284342	NA	0.329211	0.71956	-0.328323	0.754319	-0.424129	NA	-0.783168	0.441207		-0.270936	0.999682	0.174391	0.999974	0.438769	0.999933	-1.08983	NA	-0.632309	NA	0.464625	NA		0.462995	NA	-0.351065	NA	-0.344644	0.999348
726	Intergen_1188	CP001363	1437410	1437585	+	176	3	XXX	Intergen	0.150125	NA	0.795459	NA	-1.31703	NA	0.474658	NA	-1.0571	NA	-0.648056	0.770458		-1.18894	NA	0.617899	0.999974	1.81179	0.999933	0.644067	NA	1.744	NA	1.10203	NA		-1.43632	NA	0.407154	NA	-0.290534	0.999348
727	Intergen_1191	CP001363	1441807	1441895	+	89	2	XXX	Intergen	0.804053	0.236046	1.02836	0.0972875	0.099788	0.932521	0.834444	0.228091	1.21894	0.0252922	0.239806	0.807551		0.41661	0.999682	0.21676	0.999974	-0.201318	0.999933	0.133731	NA	0.734791	0.78154	0.60069	0.998746		-0.717612	NA	-0.977529	0.615526	-0.181782	0.999348
728	Intergen_1194	CP001363	1445251	1445505	+	255	2	XXX	Intergen	-1.13941	NA	-0.605278	NA	0.0219516	0.985661	-0.479462	NA	-0.460956	NA	-0.152523	0.917922		0.677457	NA	0.49002	0.999974	-0.155659	0.999933	-0.182448	NA	-0.492828	NA	-0.315294	NA		1.14653	NA	0.303076	NA	0.141723	0.999348
729	Intergen_1195	CP001363	1445659	1445712	+	54	1	XXX	Intergen	NA	NA	NA	NA	NA	NA	NA	NA	NA	NA	NA	NA		NA	NA	NA	NA	NA	NA	NA	NA	NA	NA	NA	NA		NA	NA	NA	NA	NA	NA
730	Intergen_1198	CP001363	1449440	1449592	+	153	1	XXX	Intergen	1.28272	NA	-1.26506	NA	-0.694551	NA	-0.0744479	NA	0.243674	NA	1.25455	0.623284		-1.03628	NA	-2.55291	0.999974	-1.52318	0.999933	1.97252	NA	0.623748	NA	-1.3277	NA		-1.98926	NA	0.992212	NA	1.18757	NA
731	Intergen_1202	CP001363	1452839	1452927	+	89	1	XXX	Intergen	0.655141	NA	-0.401302	NA	0.0426334	NA	1.38384	NA	0.58263	NA	1.41731	0.201199		-0.0852385	0.999682	-1.08957	0.999974	-1.01317	0.999933	1.40697	NA	1.36983	NA	-0.0394287	NA		-0.632906	NA	0.875426	NA	1.81625	0.972858
732	Intergen_1203	CP001363	1454140	1454279	+	140	20	XXX	Intergen	0.501643	0.297303	-0.199836	0.773643	-0.916365	0.151319	-0.320293	0.594397	-0.130913	0.836308	-1.08802	0.0583476		-0.635267	0.999682	-0.705965	0.999974	-0.0492566	0.999933	-0.18653	NA	0.599731	0.835867	0.775035	0.998746		-1.43258	0.0898532	-0.949771	0.750052	-0.12688	0.999348
733	Intergen_1204	CP001363	1454640	1455096	+	457	7	XXX	Intergen	-0.0138304	0.987385	0.0332918	0.97581	-0.0924046	0.92269	-0.305112	0.720739	-0.0794176	0.92432	0.540311	0.432742		-0.0672106	0.999682	0.0360478	0.999974	0.107886	0.999933	0.634863	NA	-0.204756	NA	-0.842708	0.978679		-0.0968144	NA	0.615038	0.929543	-0.334305	0.999348
734	Intergen_1205	CP001363	1456216	1456307	+	92	1	XXX	Intergen	-1.07373	NA	-0.568503	NA	-0.901201	0.50959	-1.44344	NA	-0.471127	NA	-0.209914	0.883662		0.562287	NA	0.466196	0.999974	-0.101452	0.999933	0.647591	NA	-0.522892	NA	-1.20463	NA		0.167158	NA	0.266193	NA	-0.84582	0.999348
735	Intergen_1207	CP001363	1460231	1460517	+	287	2	XXX	Intergen	0.705823	NA	-0.00325856	NA	0.380418	NA	0.355699	NA	-0.143143	NA	0.0883596	0.956885		-0.850245	0.999682	-0.723566	0.999974	0.135261	0.999933	-0.29434	NA	-0.0169845	NA	0.273163	NA		-0.337657	NA	0.227805	NA	0.367788	0.999348
736	Intergen_1208	CP001363	1461865	1462290	+	426	3	XXX	Intergen	0.376428	0.656148	-0.139867	NA	0.0573733	0.957432	0.388729	0.61982	0.274038	0.742991	-0.0197978	0.986229		-0.104846	0.999682	-0.513754	0.999974	-0.411236	0.999933	-0.0781472	NA	0.343009	0.930866	0.418986	NA		-0.331361	NA	-0.294308	NA	0.544347	0.999348
737	Intergen_1212	CP001363	1467811	1467964	+	154	2	XXX	Intergen	1.51328	0.028626	0.993025	NA	0.677702	0.504018	0.81848	0.371369	0.707525	NA	0.706404	0.480931		-0.801591	0.999682	-0.520287	0.999974	0.284473	0.999933	0.019394	NA	0.134977	0.981606	0.113965	NA		-0.824988	NA	-0.00268141	NA	-0.179039	0.999348
738	Intergen_1213	CP001363	1468967	1469032	+	66	2	XXX	Intergen	0.778374	0.121245	0.933348	0.0534991	0.976695	0.0371359	1.1051	0.00915768	0.837543	0.0562704	1.24706	0.00240235		0.037526	0.999682	0.151992	0.999974	0.119363	0.999933	0.258453	0.998952	0.123451	0.954612	-0.140212	0.998746		0.17657	0.912227	0.413298	0.897656	0.148172	0.999348
739	Intergen_1215	CP001363	1469592	1469901	+	310	1	XXX	Intergen	-1.47929	NA	-0.38831	NA	-2.4612	NA	0.222554	NA	-0.879005	NA	-1.99987	0.315386		0.539775	NA	1.04434	0.999974	0.476272	0.999933	0.451387	NA	2.63075	NA	2.20807	NA		-1.03011	NA	-1.08485	NA	0.630892	0.999348
740	Intergen_1216	CP001363	1471315	1471715	+	401	2	XXX	Intergen	-1.23514	NA	-1.37904	NA	-1.20749	NA	-1.9412	NA	-1.41554	NA	-0.313965	0.80932		-0.176795	NA	-0.120361	0.999974	0.0503765	0.999933	0.904524	NA	-0.706629	NA	-1.63032	NA		0.0277817	NA	1.10599	NA	-0.557347	0.999348
741	Intergen_1218	CP001363	1473975	1474032	+	58	6	XXX	Intergen	0.0399333	0.950656	0.531214	0.260597	-0.367977	0.597559	0.143506	0.831855	-0.117123	0.86755	-0.349147	0.591787		-0.164637	0.999682	0.490058	0.999974	0.652688	0.999933	0.0183956	0.998952	0.53189	0.827602	0.499661	0.998746		-0.432545	0.803762	-0.234556	0.992587	-0.395533	0.999348
742	Intergen_1220	CP001363	1476009	1476330	+	322	12	XXX	Intergen	0.238222	0.665062	-0.00754787	0.991754	0.145204	0.820893	0.192093	0.71314	0.0938784	0.865643	-0.0602364	0.930063		-0.146817	0.999682	-0.256881	0.999974	-0.105674	0.999933	-0.209477	0.998952	0.0539328	0.986246	0.254908	0.998746		-0.118735	0.962379	-0.152454	0.998452	0.204129	0.999348
743	Intergen_1221	CP001363	1481162	1481324	+	163	1	XXX	Intergen	1.10709	0.165532	1.51002	0.0230489	1.28222	0.078457	1.30628	0.0675138	1.10763	0.121869	0.919971	0.277811		-0.0134929	0.999682	0.37954	0.999974	0.395811	0.999933	-0.348065	NA	0.0323004	0.9947	0.37557	0.998746		0.14755	NA	-0.176437	NA	-0.203321	0.999348
744	Intergen_1228	CP001363	1489575	1489974	+	400	4	XXX	Intergen	-0.874807	NA	-0.107119	NA	-0.692161	NA	-0.0577471	NA	-0.887318	NA	-0.816211	NA		NA	NA	0.760166	0.999974	0.775524	0.999933	NA	NA	0.643005	NA	0.764266	NA		NA	NA	NA	NA	0.0542391	NA
745	Intergen_1230	CP001363	1493314	1493409	+	96	5	XXX	Intergen	-0.782206	NA	-1.59252	NA	-1.12153	NA	-0.27717	NA	-0.0936106	NA	-3.10135	0.0733157		0.673829	NA	-0.876034	0.999974	-1.52368	0.999933	-2.01071	NA	0.832912	NA	2.80287	NA		-0.357443	NA	-3.0078	NA	1.35545	0.999348
746	Intergen_1231	CP001363	1493518	1493576	+	59	3	XXX	Intergen	0.377732	NA	-0.538202	NA	-1.73106	NA	1.11877	NA	-0.76253	NA	-0.703087	0.836921		-1.16885	NA	-0.95212	0.999974	0.227354	0.999933	1.02845	NA	2.82065	NA	1.82398	NA		-2.19299	NA	0.0561379	NA	1.66338	0.999348
747	Intergen_1232	CP001363	1493904	1493909	+	6	1	XXX	Intergen	0.345194	NA	0.816996	NA	0.750813	NA	0.91389	NA	1.72258	NA	1.48663	0.54001		1.41959	NA	0.479209	0.999974	-0.916565	0.999933	0.71649	NA	0.1637	NA	-0.562031	NA		0.414217	NA	-0.280093	NA	0.103318	0.999348
748	Intergen_1233	CP001363	1496428	1496442	+	15	1	XXX	Intergen	-0.351812	NA	-0.0660544	NA	-1.92713	NA	-0.91421	NA	-0.424262	NA	-3.09569	0.0803204		-0.108716	NA	0.274292	0.999974	0.358935	0.999933	-1.10905	NA	1.06745	NA	2.22693	NA		-1.61461	NA	-2.60226	NA	-0.840986	0.999348
749	Intergen_1240	CP001363	1503222	1503278	+	57	4	XXX	Intergen	-0.445364	NA	-0.649098	NA	-2.42	NA	-0.549951	NA	-0.753879	NA	-1.94354	0.348744		-0.294008	NA	-0.170891	0.999974	0.0635394	0.999933	0.451387	NA	1.80621	NA	1.35836	NA		-1.93682	NA	-1.17422	NA	0.0575987	0.999348
750	Intergen_1241	CP001363	1508653	1508719	+	67	4	XXX	Intergen	0.276444	NA	-0.147834	NA	-0.777143	NA	-0.714351	NA	-0.385234	NA	-0.897658	NA		-0.669664	NA	-0.43912	0.999974	0.24681	0.999933	-0.125691	NA	0.0659383	NA	0.187201	NA		-1.07559	NA	-0.497322	NA	-0.568142	NA
751	Intergen_1242	CP001363	1511466	1511476	+	11	1	XXX	Intergen	NA	NA	1.09541	NA	NA	NA	1.07539	NA	0.266824	NA	NA	NA		0.562302	NA	1.38858	0.999974	0.815655	0.999933	NA	NA	1.1986	NA	1.32018	NA		NA	NA	-0.507519	NA	0.000865544	NA
752	Intergen_1246	CP001363	1513312	1513527	+	216	1	XXX	Intergen	0.132174	0.91116	-0.344393	NA	-0.743269	0.534563	-0.0348496	0.974537	0.243297	NA	-0.542515	0.636884		0.0999475	0.999682	-0.487707	0.999974	-0.577895	0.999933	0.182413	NA	0.701344	NA	0.514017	NA		-0.889499	NA	-0.783957	NA	0.307387	0.999348
753	Intergen_1248	CP001363	1515360	1515648	+	289	1	XXX	Intergen	0.619806	NA	0.579576	NA	1.17202	0.229321	1.90799	0.0235821	0.581901	NA	0.458055	0.73258		-0.0518922	0.999682	-0.0545091	0.999974	0.00147758	0.999933	-0.692417	NA	0.740537	0.755391	1.43018	NA		0.513916	NA	-0.116829	NA	1.31018	0.740617
754	Intergen_1249	CP001363	1516855	1516966	+	112	1	XXX	Intergen	0.964134	NA	-0.541017	NA	-1.15621	NA	0.81099	NA	-0.371343	NA	-1.85644	NA		-1.34573	NA	-1.57593	0.999974	-0.149336	0.999933	-0.702765	NA	1.99732	NA	2.70712	NA		-2.18144	NA	-1.44485	NA	1.3713	0.999348
755	Intergen_1251	CP001363	1519971	1520096	+	126	2	XXX	Intergen	-0.260736	NA	-0.362357	NA	-0.0861847	0.94707	0.173157	0.880899	0.171066	NA	-0.88766	0.479185		0.421751	0.999682	-0.118529	0.999974	-0.52252	0.999933	-0.793024	NA	0.270889	NA	1.04457	NA		0.155402	NA	-1.04104	NA	0.537562	0.999348
756	Intergen_1256	CP001363	1524000	1524057	+	58	1	XXX	Intergen	-0.34486	NA	0.401957	NA	-0.799952	NA	-0.146083	NA	0.288697	NA	-0.917832	NA		0.741229	NA	0.727547	0.999974	-0.0270206	0.999933	-0.125691	NA	0.634083	NA	0.755228	NA		-0.452775	NA	-1.28339	NA	-0.524147	0.999348
757	Intergen_1257	CP001363	1524658	1524759	+	102	2	XXX	Intergen	0.817583	0.325718	1.00026	0.182467	-0.274152	0.828733	0.891599	0.285273	0.596073	0.48831	0.983335	0.220745		-0.203761	0.999682	0.159578	0.999974	0.360652	0.999933	1.19122	NA	1.11752	0.427871	-0.0816957	0.998746		-1.04821	NA	0.363227	0.986029	-0.0847868	0.999348
758	Intergen_1259	CP001363	1525947	1526025	+	79	2	XXX	Intergen	0.438027	NA	0.988445	NA	1.29442	0.163388	1.00218	0.321668	1.41744	NA	0.605186	0.617488		0.992466	0.999682	0.554007	0.999974	-0.437746	0.999933	-0.709118	NA	-0.299487	0.950964	0.406788	NA		0.853572	NA	-0.843308	NA	-0.00145157	0.999348
759	Intergen_1260	CP001363	1529662	1529861	+	200	1	XXX	Intergen	1.32313	0.0789159	1.06864	NA	0.320033	0.784658	0.347948	0.756458	0.63027	NA	0.673365	0.495543		-0.69398	0.999682	-0.255499	0.999974	0.437594	0.999933	0.358289	NA	0.0389406	NA	-0.320736	NA		-1.02841	NA	0.0386157	NA	-0.721874	0.999348
760	Intergen_1261	CP001363	1530297	1530343	+	47	1	XXX	Intergen	1.28119	0.0707207	1.16012	0.11673	1.26725	0.112983	1.26644	0.078377	0.958184	0.174667	0.948293	0.252561		-0.312856	0.999682	-0.131754	0.999974	0.183892	0.999933	-0.316551	NA	0.0153486	0.998958	0.332687	0.998746		-0.0395861	NA	-0.0288379	NA	0.117134	0.999348
761	Intergen_1262	CP001363	1530812	1531082	+	271	2	XXX	Intergen	0.763811	NA	1.42139	NA	1.10116	0.249361	1.10391	0.247514	1.17174	NA	1.27787	0.149523		0.41998	0.999682	0.66515	0.999974	0.251636	0.999933	0.181223	NA	0.0212512	NA	-0.156781	NA		0.330379	NA	0.107422	NA	-0.300013	0.999348
762	Intergen_1267	CP001363	1535658	1535715	+	58	3	XXX	Intergen	0.0546448	NA	-0.103035	NA	0.785113	0.477024	0.259961	NA	0.915931	NA	0.842673	0.430521		0.832673	0.999682	-0.16913	0.999974	-1.01461	0.999933	0.0435578	NA	-0.508083	NA	-0.563008	NA		0.687937	NA	-0.0797314	NA	0.366407	0.999348
763	Intergen_1268	CP001363	1536322	1536425	+	104	2	XXX	Intergen	1.62486	NA	1.5487	NA	1.76349	0.0481392	1.32154	NA	1.20112	NA	1.22394	0.245227		-0.438835	0.999682	-0.0832746	0.999974	0.354014	0.999933	-0.544361	NA	-0.420681	NA	0.115304	NA		0.108837	NA	0.0190849	NA	-0.22323	0.999348
764	Intergen_1269	CP001363	1537932	1538109	+	178	5	XXX	Intergen	0.386677	0.545172	0.512922	0.340925	0.081349	0.915435	0.271255	0.67313	0.506924	0.3127	0.694673	0.178074		0.115537	0.999682	0.118779	0.999974	-0.000760399	0.999933	0.610063	0.998952	0.199344	0.950738	-0.417934	0.998746		-0.324094	0.871356	0.184248	0.992587	-0.236308	0.999348
765	Intergen_1270	CP001363	1538278	1538532	+	255	2	XXX	Intergen	0.522247	0.0931877	0.161472	0.690312	0.50266	0.136775	0.558183	0.0736931	0.214948	0.548333	0.554093	0.0900199		-0.310958	0.999682	-0.36906	0.999974	-0.0589742	0.999933	0.0513928	0.998952	0.0665424	0.976006	0.00961668	0.998746		-0.037143	0.980966	0.337447	0.92111	0.402487	0.999348
766	Intergen_1273	CP001363	1545742	1546023	+	282	5	XXX	Intergen	0.692983	0.117807	0.675729	0.109904	0.672681	0.133041	0.809104	0.0563378	0.349583	0.466529	0.559552	0.220489		-0.34409	0.999682	-0.0216338	0.999974	0.323388	0.999933	-0.114648	0.998952	0.139566	0.954043	0.246493	0.998746		-0.0327742	0.990441	0.209974	0.988642	0.13011	0.999348
767	Intergen_1274	CP001363	1546180	1546356	+	177	5	XXX	Intergen	0.858169	0.0845373	0.810861	0.137765	0.382452	0.594728	0.292941	0.680008	0.610399	0.268837	0.682811	0.217606		-0.249534	0.999682	-0.0615645	0.999974	0.193528	0.999933	0.291727	0.998952	-0.0765303	0.986246	-0.381359	0.998746		-0.481995	0.727276	0.0701253	0.998452	-0.519407	0.999348
768	Intergen_1275	CP001363	1547398	1547471	+	74	2	XXX	Intergen	0.35135	0.568849	-0.101948	0.902232	0.632912	0.24812	0.502583	0.394818	0.265523	0.673099	0.25204	0.714682		-0.0859379	0.999682	-0.463257	0.999974	-0.37534	0.999933	-0.385645	0.998952	-0.122956	0.972702	0.256318	0.998746		0.266858	0.875723	-0.0194004	0.998452	0.613657	0.999348
769	Intergen_1280	CP001363	1551964	1552162	+	199	3	XXX	Intergen	1.14779	NA	1.14511	NA	1.67433	0.124703	0.726242	NA	1.74	NA	1.86239	0.0664368		0.598945	0.999682	-0.00414353	0.999974	-0.598448	0.999933	0.194195	NA	-0.967514	NA	-1.16634	NA		0.517267	NA	0.134827	NA	-0.439816	0.999348
770	Intergen_1281	CP001363	1553907	1553976	+	70	1	XXX	Intergen	-0.80938	NA	0.0770312	NA	-0.110393	0.93622	-0.0210056	NA	-0.883581	NA	-0.37474	0.758294		-0.0699929	NA	0.875857	0.999974	0.954839	0.999933	-0.268324	NA	0.0983763	NA	0.359834	NA		0.687403	NA	0.504962	NA	-0.0918289	0.999348
771	Intergen_1282	CP001363	1556307	1556381	+	75	1	XXX	Intergen	1.41635	NA	1.24297	NA	0.39003	NA	1.44456	NA	-0.121464	NA	1.12591	0.496746		-1.50499	NA	-0.166917	0.999974	1.33933	0.999933	0.616882	NA	0.947312	NA	0.343384	NA		-0.932947	NA	1.20677	NA	0.20265	0.999348
772	Intergen_1285	CP001363	1561202	1561265	+	64	1	XXX	Intergen	-0.334873	NA	-1.35892	NA	-0.775524	NA	-0.714919	NA	-0.965512	NA	-1.49069	NA		-0.632262	NA	-1.02085	0.999974	-0.378618	0.999933	-0.702765	NA	0.0659385	NA	0.764266	NA		-0.452016	NA	-0.507519	NA	0.631305	NA
773	Intergen_1286	CP001363	1561998	1562123	+	126	2	XXX	Intergen	0.207873	0.83339	-0.0832038	NA	-0.639198	0.52264	-1.32895	0.156937	-0.0589599	0.951855	-0.341257	0.740122		-0.250077	0.999682	-0.278466	0.999974	-0.0261656	0.999933	0.30683	NA	-0.677654	NA	-0.993381	NA		-0.866865	NA	-0.296075	NA	-1.25938	0.941089
774	Intergen_1287	CP001363	1562460	1562520	+	61	1	XXX	Intergen	1.75696	NA	1.61395	NA	-0.692161	NA	0.904031	NA	1.06634	NA	2.26568	0.575145		-0.652568	NA	-0.203089	0.999974	0.495613	0.999933	2.9538	NA	1.57684	NA	-1.33638	NA		-2.45763	NA	1.17119	NA	-0.675603	0.999348
775	Intergen_1290	CP001363	1565360	1565672	+	313	1	XXX	Intergen	1.56251	NA	2.38069	NA	1.60835	NA	1.62481	NA	2.24632	NA	1.53514	0.219472		0.679274	0.999682	0.804973	0.999974	0.122223	0.999933	-0.0804208	NA	0.012629	NA	0.0788896	NA		0.0399962	NA	-0.701059	NA	-0.751048	0.999348
776	Intergen_1291	CP001363	1567203	1567212	+	10	1	XXX	Intergen	2.50322	NA	1.72252	NA	0.870147	NA	1.68591	NA	2.25821	NA	1.19651	0.581581		-0.219128	0.999682	-0.804708	0.999974	-0.618302	0.999933	0.310111	NA	0.823054	NA	0.507567	NA		-1.64173	NA	-1.13065	NA	-0.0167715	0.999348
777	Intergen_1292	CP001363	1568602	1568775	+	174	1	XXX	Intergen	0.632629	0.273796	0.698889	0.204905	0.199303	0.807699	0.430101	0.498682	0.224462	0.73069	0.809031	0.143964		-0.402134	0.999682	0.0629278	0.999974	0.466396	0.999933	0.611691	0.998952	0.242031	0.94152	-0.374787	0.998746		-0.450849	0.77856	0.583984	0.882308	-0.261788	0.999348
778	Intergen_1293	CP001363	1569811	1569945	+	135	1	XXX	Intergen	NA	NA	NA	NA	NA	NA	NA	NA	NA	NA	NA	NA		NA	NA	NA	NA	NA	NA	NA	NA	NA	NA	NA	NA		NA	NA	NA	NA	NA	NA
779	Intergen_1294	CP001363	1570117	1570227	+	111	3	XXX	Intergen	0.574504	NA	1.45623	NA	0.82115	0.46527	1.34135	0.103974	1.12715	NA	0.956794	0.348571		0.581668	0.999682	0.925277	0.999974	0.35763	0.999933	0.138383	NA	0.540014	0.876781	0.398844	NA		0.247095	NA	-0.162955	NA	-0.121854	0.999348
780	Intergen_1297	CP001363	1572285	1572461	+	177	2	XXX	Intergen	1.00092	NA	0.583627	NA	0.234682	0.864674	0.996791	0.290145	1.07749	NA	0.959731	0.297314		0.0897634	0.999682	-0.421799	0.999974	-0.50783	0.999933	0.720885	NA	0.769172	NA	0.0551151	NA		-0.785449	NA	-0.127872	NA	0.426352	0.999348
781	Intergen_1299	CP001363	1573933	1574051	+	119	2	XXX	Intergen	0.451225	0.544101	0.443561	0.600343	0.625585	0.377791	0.521789	0.501183	0.333712	0.647898	-0.132946	0.901342		-0.115785	0.999682	0.00586149	0.999974	0.13959	0.999933	-0.732741	NA	-0.0727794	0.986246	0.647022	0.998746		0.162067	NA	-0.440859	NA	0.0673039	0.999348
782	Intergen_1305	CP001363	1581948	1582251	+	304	3	XXX	Intergen	0.922469	0.0654226	0.772288	0.144219	0.752387	0.180127	0.519937	0.392577	0.768012	0.132037	1.02229	0.033875		-0.160421	0.999682	-0.161734	0.999974	-0.0010744	0.999933	0.269788	0.998952	-0.216073	0.941093	-0.486317	0.998746		-0.189785	0.916028	0.252526	0.986029	-0.239833	0.999348
783	Intergen_1309	CP001363	1589834	1589936	+	103	2	XXX	Intergen	0.00329906	NA	-1.27979	NA	1.42554	NA	0.897886	NA	0.674797	NA	0.714061	0.698712		0.707709	NA	-1.33478	0.999974	-2.04086	0.999933	-0.740388	NA	-0.5339	NA	0.189627	NA		1.49813	NA	0.0661573	NA	2.24653	0.999348
784	Intergen_1316	CP001363	1594471	1595844	+	1374	2	XXX	Intergen	0.660115	0.238606	0.369608	0.577797	0.658707	0.242779	0.565388	0.343854	0.797721	0.0921772	0.820921	0.14253		0.131999	0.999682	-0.296065	0.999974	-0.429095	0.999933	0.162832	0.998952	-0.0791579	0.981606	-0.249962	0.998746		-0.0190235	0.996995	0.022139	0.998452	0.196708	0.999348
785	Intergen_1320	CP001363	1598651	1598779	+	129	1	XXX	Intergen	2.51921	NA	2.54568	NA	NA	NA	1.87399	NA	0.862036	NA	0.33793	NA		-1.65037	NA	-0.00748915	0.999974	1.64666	0.999933	0.451377	NA	1.99679	NA	1.55757	NA		-2.65299	NA	-0.520384	NA	-0.573848	0.999348
786	Intergen_1321	CP001363	1599542	1599664	+	123	1	XXX	Intergen	1.14295	0.042261	1.04144	0.081028	1.06947	0.0884519	1.49948	0.00438074	1.07644	0.0472816	1.12743	0.0637834		-0.0624104	0.999682	-0.117453	0.999974	-0.0552703	0.999933	0.0544574	0.998952	0.441131	0.835671	0.385065	0.998746		-0.088337	0.97264	0.0382097	0.998452	0.472286	0.999348
787	Intergen_1323	CP001363	1602235	1602353	+	119	1	XXX	Intergen	NA	NA	NA	NA	NA	NA	NA	NA	NA	NA	NA	NA		NA	NA	NA	NA	NA	NA	NA	NA	NA	NA	NA	NA		NA	NA	NA	NA	NA	NA
788	Intergen_1325	CP001363	1603069	1603307	+	239	3	XXX	Intergen	-0.874807	NA	-0.684195	NA	-0.692161	NA	-0.634823	NA	-0.310243	NA	-0.816211	NA		0.562302	NA	NA	NA	-0.378618	0.999933	NA	NA	NA	NA	NA	NA		NA	NA	-0.507519	NA	NA	NA
789	Intergen_1328	CP001363	1605579	1605805	+	227	2	XXX	Intergen	2.90253	NA	3.99255	NA	0.870516	NA	3.20029	NA	3.63345	NA	2.68828	0.160814		0.7687	0.999682	1.11314	0.999974	0.321946	0.999933	1.76206	NA	2.28744	NA	0.517578	NA		-1.98526	NA	-0.988145	NA	-0.841171	0.999348
790	Intergen_1329	CP001363	1606709	1606826	+	118	2	XXX	Intergen	0.21933	NA	0.123829	NA	0.0490758	NA	-0.297291	NA	0.713143	NA	0.80622	0.421093		0.507359	0.999682	-0.0975255	0.999974	-0.614994	0.999933	0.75849	NA	-0.339271	NA	-1.08607	NA		-0.196054	NA	0.0780165	NA	-0.417622	0.999348
791	Intergen_1332	CP001363	1607909	1608166	+	258	4	XXX	Intergen	0.883055	0.0546643	0.785346	0.0792357	0.575982	0.277121	0.789344	0.0933642	1.0414	0.00644356	0.30355	0.61607		0.168561	0.999682	-0.100273	0.999974	-0.271454	0.999933	-0.27257	0.998952	0.225707	0.930866	0.493801	0.998746		-0.322976	0.815984	-0.749711	0.457704	0.00985141	0.999348
792	Intergen_1337	CP001363	1613907	1614129	+	223	1	XXX	Intergen	0.822633	NA	2.17152	NA	NA	NA	NA	NA	1.27357	NA	NA	NA		0.459439	NA	1.30229	0.999974	0.813878	0.999933	NA	NA	NA	NA	NA	NA		-0.952147	NA	-1.51847	NA	-2.22735	NA
793	Intergen_1338	CP001363	1615078	1615132	+	55	1	XXX	Intergen	0.279334	NA	0.469946	NA	1.55521	NA	1.13479	NA	2.82163	NA	0.915008	NA		2.54963	NA	0.183099	0.999974	-2.36912	0.999933	-0.642868	NA	-0.431119	NA	0.212013	NA		1.26102	NA	-1.92961	NA	0.661829	NA
794	Intergen_1339	CP001363	1615851	1616391	+	541	10	XXX	Intergen	0.192288	0.747255	0.253566	0.649274	0.133914	0.857326	0.363475	0.516411	-0.134942	0.833653	0.578704	0.240706		-0.319562	0.999682	0.0548463	0.999974	0.370564	0.999933	0.430231	0.998952	0.23158	0.940689	-0.206124	0.998746		-0.0648288	0.980624	0.696836	0.727591	0.116534	0.999348
795	Intergen_1340	CP001363	1617511	1617650	+	140	2	XXX	Intergen	0.448057	0.43424	0.723167	0.138419	0.314026	0.626296	0.432075	0.450755	0.453402	0.363515	0.582114	0.285046		-0.00137651	0.999695	0.263377	0.999974	0.271985	0.999933	0.265155	0.998952	0.126191	0.973369	-0.143439	0.998746		-0.150412	0.950326	0.127524	0.998452	-0.284637	0.999348
796	Intergen_1346	CP001363	1626402	1626566	+	165	1	XXX	Intergen	0.992094	NA	0.682552	NA	1.26666	NA	1.96577	NA	1.53876	NA	0.47251	0.803682		0.553446	0.999682	-0.316181	0.999974	-0.866654	0.999933	-0.808055	NA	0.713212	NA	1.52259	NA		0.264026	NA	-1.08846	NA	1.29303	0.999348
797	Intergen_1347	CP001363	1627239	1627296	+	58	4	XXX	Intergen	1.24561	0.144307	1.2917	0.0723251	1.26505	0.0846845	0.738879	0.436248	0.850421	0.272499	0.669477	0.46922		-0.404599	0.999682	0.0332211	0.999974	0.431451	0.999933	-0.610928	NA	-0.506622	0.866916	0.0870341	NA		-0.00184165	NA	-0.200053	NA	-0.539692	0.999348
798	Intergen_1354	CP001363	1637065	1637215	+	151	2	XXX	Intergen	1.52057	NA	1.588	NA	0.29719	NA	0.717579	NA	1.26643	NA	0.730876	0.593437		-0.244486	0.999682	0.0505438	0.999974	0.29589	0.999933	0.444095	NA	0.431008	NA	-0.0212834	NA		-1.25545	NA	-0.553755	NA	-0.878918	0.999348
799	Intergen_1355	CP001363	1637754	1637895	+	142	1	XXX	Intergen	0.915969	NA	1.32385	NA	-0.0122944	NA	0.416182	NA	1.00611	NA	0.295948	0.823948		0.0881035	0.999682	0.405941	0.999974	0.321495	0.999933	0.305582	NA	0.431485	NA	0.126686	NA		-0.928414	NA	-0.709441	NA	-0.891354	0.999348
800	Intergen_1356	CP001363	1639575	1639902	+	328	2	XXX	Intergen	0.90702	NA	2.12229	NA	1.78988	NA	2.42954	NA	1.31937	NA	1.81871	NA		0.445716	NA	1.20494	0.999974	0.729872	0.999933	-0.00864521	NA	0.620573	NA	0.63362	NA		0.922237	NA	0.496335	NA	0.41241	0.999348
801	Intergen_1357	CP001363	1640113	1640381	+	269	4	XXX	Intergen	1.04364	0.0951014	0.523628	0.52283	0.0133252	0.988884	0.776116	0.312667	0.412968	0.593442	0.457424	0.607481		-0.625642	0.999682	-0.519222	0.999974	0.110913	0.999933	0.439031	NA	0.771887	0.742318	0.326203	0.998746		-1.01996	NA	0.053411	NA	0.2569	0.999348
802	Intergen_1358	CP001363	1641849	1642106	+	258	3	XXX	Intergen	-0.835654	0.279839	0.0611393	0.952311	-0.283386	0.745061	-0.0975884	0.909854	0.0581191	0.944003	-0.0494886	0.960028		0.896686	0.999682	0.896203	0.999974	-0.0082749	0.999933	0.233154	NA	0.196114	0.966738	-0.042512	NA		0.540269	NA	-0.11192	NA	-0.146683	0.999348
803	Intergen_1361	CP001363	1645925	1646036	+	112	2	XXX	Intergen	2.00926	NA	1.14065	NA	1.12609	NA	1.23367	NA	1.09264	NA	1.1897	0.515293		-0.912691	0.999682	-0.891844	0.999974	0.032534	0.999933	0.0588885	NA	0.106264	NA	0.0469812	NA		-0.894991	NA	0.0891822	NA	0.103833	0.999348
804	Intergen_1363	CP001363	1652479	1652606	+	128	1	XXX	Intergen	1.28589	0.0516064	1.39599	0.0286104	1.24556	0.0775109	1.23423	0.0685632	1.21685	0.0707715	1.42736	0.0286587		-0.0696752	0.999682	0.105437	0.999974	0.174397	0.999933	0.177826	0.998952	-0.00602751	0.999837	-0.188811	0.998746		-0.0537605	NA	0.206181	0.996494	-0.163391	0.999348
805	Intergen_1364	CP001363	1653393	1653534	+	142	1	XXX	Intergen	0.972252	0.214067	1.37631	0.0449663	0.38847	0.722963	0.982452	0.217618	0.958947	0.174939	0.997068	0.214803		-0.0118312	0.999682	0.402033	0.999974	0.419837	0.999933	0.602664	NA	0.599224	0.84794	-0.0102171	0.998746		-0.594009	NA	0.035462	NA	-0.394409	0.999348
806	Intergen_1365	CP001363	1653865	1654213	+	349	7	XXX	Intergen	1.22071	0.0214249	0.662164	0.25477	-0.235535	0.816225	0.867216	0.126766	0.431139	0.501802	0.200507	0.820156		-0.788962	0.999682	-0.558427	0.999974	0.229146	0.999933	0.4569	NA	1.14568	0.276677	0.688843	0.987201		-1.50316	0.088993	-0.242302	0.992587	0.214485	0.999348
807	Intergen_1366	CP001363	1654646	1655157	+	512	5	XXX	Intergen	-1.12136	NA	-0.0634418	NA	-2.27444	NA	0.216321	NA	0.439215	NA	-2.40325	0.19862		1.54517	NA	1.04899	0.999974	-0.4989	0.999933	-0.128743	NA	2.47937	NA	2.60009	NA		-1.1801	NA	-2.80143	NA	0.279271	0.999348
808	Intergen_1367	CP001363	1655374	1655467	+	94	3	XXX	Intergen	0.785028	0.0789159	0.738942	0.0814706	0.639216	0.166805	0.658678	0.149151	0.517047	0.241105	0.494772	0.324522		-0.269025	0.999682	-0.0533814	0.999974	0.217033	0.999933	-0.145306	0.998952	0.0286574	0.992007	0.169515	0.998746		-0.161251	0.925571	-0.0233291	0.998452	-0.0749938	0.999348
809	Intergen_1369	CP001363	1657486	1657502	+	17	1	XXX	Intergen	0.661334	NA	1.24019	NA	-0.115086	NA	1.66487	NA	1.36096	NA	0.896808	NA		0.686679	NA	0.558148	0.999974	-0.131408	0.999933	1.01116	NA	1.78917	NA	0.799116	NA		-0.78719	NA	-0.5037	NA	0.423611	0.999348
810	Intergen_1371	CP001363	1658782	1658871	+	90	2	XXX	Intergen	0.69377	0.42705	0.542142	NA	0.220606	0.85045	0.123287	0.912685	0.319623	NA	0.61618	0.530938		-0.363074	0.999682	-0.155842	0.999974	0.208091	0.999933	0.387104	NA	-0.0846696	NA	-0.478012	NA		-0.486794	NA	0.276582	NA	-0.411855	0.999348
811	Intergen_1372	CP001363	1660406	1660418	+	13	1	XXX	Intergen	1.00968	NA	1.21408	NA	1.35284	0.184958	1.57148	0.0745364	1.69831	NA	1.3643	0.158112		0.682729	0.999682	0.194665	0.999974	-0.491562	0.999933	0.0159383	NA	0.232492	0.95952	0.206715	NA		0.328913	NA	-0.338855	NA	0.355527	0.999348
812	Intergen_1374	CP001363	1663642	1663743	+	102	1	XXX	Intergen	0.350318	NA	0.123784	NA	-0.270525	NA	0.0486913	NA	-1.24137	NA	-1.14529	0.618427		-1.59084	NA	-0.230518	0.999974	1.35676	0.999933	-0.883722	NA	0.331847	NA	1.20871	NA		-0.632463	NA	0.0968389	NA	-0.0717855	0.999348
813	Intergen_1375	CP001363	1664626	1664884	+	259	4	XXX	Intergen	0.284654	0.687784	0.222911	0.728664	0.601392	0.274514	0.44499	0.4496	0.762816	0.0979852	0.532877	0.327728		0.475056	0.999682	-0.0706151	0.999974	-0.542778	0.999933	-0.0756339	0.998952	-0.149624	0.95952	-0.0873815	0.998746		0.293975	0.881746	-0.230974	0.986029	0.224524	0.999348
814	Intergen_1376	CP001363	1665068	1665149	+	82	1	XXX	Intergen	0.380394	0.651546	1.11281	0.0688193	0.766799	0.27616	0.532285	0.471651	0.86843	0.16758	0.857711	0.186272		0.471639	0.999682	0.71345	0.999974	0.242997	0.999933	0.0830402	0.998952	-0.230028	0.948619	-0.318358	0.998746		0.359793	NA	-0.0110439	0.998452	-0.576994	0.999348
815	Intergen_1381	CP001363	1677318	1677422	+	105	1	XXX	Intergen	0.532987	0.526799	0.313026	0.743281	0.524116	0.579233	0.665157	0.398241	0.0370538	0.971875	0.5187	0.564388		-0.484198	0.999682	-0.208883	0.999974	0.277885	0.999933	-0.0334188	NA	0.115173	0.981057	0.148005	0.998746		0.0056938	NA	0.469573	NA	0.335284	0.999348
816	Intergen_1387	CP001363	1682418	1682561	+	144	1	XXX	Intergen	0.927872	0.155861	0.107216	0.918864	0.751357	0.380935	0.21186	0.807357	0.458663	0.511238	0.80655	0.210478		-0.469818	0.999682	-0.827699	0.999974	-0.359567	0.999933	0.0784029	0.998952	-0.517342	0.88308	-0.59169	0.998746		-0.19309	0.95794	0.347332	0.986029	0.113329	0.999348
817	Intergen_1388	CP001363	1683624	1683663	+	40	2	XXX	Intergen	0.168743	0.854547	0.518256	0.469965	0.298926	0.729783	1.07534	0.0595092	0.474094	0.503807	0.55402	0.449981		0.303382	0.999682	0.345088	0.999974	0.0367165	0.999933	0.256532	NA	0.788942	0.526998	0.525133	0.998746		0.115638	NA	0.0766173	0.998452	0.567895	0.999348
818	Intergen_1390	CP001363	1686008	1686073	+	66	2	XXX	Intergen	0.934693	0.168576	0.4339	0.604746	0.260152	0.791813	1.04085	0.116349	0.546672	0.463837	0.624822	0.498994		-0.385337	0.999682	-0.488567	0.999974	-0.102777	0.999933	0.382742	NA	0.759877	0.630734	0.387983	0.998746		-0.669815	NA	0.105476	NA	0.581956	0.999348
819	Intergen_1391	CP001363	1686740	1686849	+	110	5	XXX	Intergen	0.639363	0.256724	0.343264	0.611123	-0.24963	0.76997	0.688031	0.211909	0.436607	0.449927	0.380697	0.587496		-0.200067	0.999682	-0.29337	0.999974	-0.0875774	0.999933	0.61005	0.998952	0.907956	0.377978	0.302459	0.998746		-0.87215	0.393539	-0.0518136	0.998452	0.335118	0.999348
820	Intergen_1393	CP001363	1689525	1689747	+	223	1	XXX	Intergen	0.998624	0.212113	0.954409	NA	1.33319	0.0750401	0.349797	0.770605	1.02648	0.183723	1.04154	0.224024		0.0258212	0.999682	-0.0467475	0.999974	-0.072837	0.999933	-0.290272	NA	-0.969409	0.645751	-0.681935	NA		0.322046	NA	0.0159441	NA	-0.595629	0.999348
821	Intergen_1395	CP001363	1696422	1696610	+	189	2	XXX	Intergen	1.03484	0.0571773	0.67837	0.225249	0.28811	0.726865	0.684999	0.286871	0.273342	0.673351	0.00389562	0.996781		-0.762601	0.999682	-0.363486	0.999974	0.402764	0.999933	-0.289934	NA	0.406602	0.901574	0.687594	0.998746		-0.76134	0.553656	-0.258013	0.991886	0.0218562	0.999348
822	Intergen_1398	CP001363	1700702	1700959	+	258	12	XXX	Intergen	0.352273	0.435084	-0.202088	0.68633	0.163221	0.743807	0.612456	0.0963611	0.231018	0.614867	-0.108445	0.853664		-0.123175	0.999682	-0.561992	0.999974	-0.439372	0.999933	-0.263787	0.998952	0.45308	0.559324	0.715702	0.519521		-0.205695	0.875723	-0.33983	0.960433	0.817965	0.223631
823	Intergen_1400	CP001363	1701622	1701680	+	59	1	XXX	Intergen	-0.874807	NA	-0.684196	NA	-0.692162	NA	-0.634823	NA	-0.887318	NA	-0.239138	NA		NA	NA	NA	NA	NA	NA	0.451377	NA	NA	NA	-0.389875	NA		NA	NA	0.646622	NA	NA	NA
824	Intergen_1401	CP001363	1701786	1702157	+	372	1	XXX	Intergen	NA	NA	NA	NA	NA	NA	NA	NA	NA	NA	NA	NA		NA	NA	NA	NA	NA	NA	NA	NA	NA	NA	NA	NA		NA	NA	NA	NA	NA	NA
825	Intergen_1402	CP001363	1703109	1703381	+	273	3	XXX	Intergen	0.26501	0.659517	0.361858	0.517895	0.21687	0.742341	0.479264	0.363398	0.00985662	0.989651	0.212805	0.742534		-0.25783	0.999682	0.0891692	0.999974	0.350183	0.999933	-0.00376801	0.998952	0.27352	0.921761	0.272754	0.998746		-0.0640374	0.980624	0.204889	0.992587	0.124684	0.999348
826	Intergen_1408	CP001363	1711559	1711641	+	83	2	XXX	Intergen	1.70264	NA	2.83385	NA	2.01281	NA	1.57538	NA	2.13992	NA	3.82634	0.0186923		0.388304	NA	1.10153	0.999974	0.746153	0.999933	1.83021	NA	-0.399961	NA	-2.21751	NA		0.260016	NA	1.69032	NA	-1.26194	0.999348
827	Intergen_1412	CP001363	1715316	1715446	+	131	1	XXX	Intergen	0.45582	0.543733	0.164904	0.86845	0.604746	0.399462	0.906643	0.142062	0.557038	0.39661	0.452958	0.554091		0.101213	0.999682	-0.306078	0.999974	-0.41142	0.999933	-0.154594	NA	0.309741	0.928384	0.459338	0.998746		0.137461	NA	-0.103561	0.998452	0.760954	0.999348
828	Intergen_1415	CP001363	1717773	1717818	+	46	2	XXX	Intergen	0.390288	0.488246	0.149243	0.822815	-0.079877	0.917348	0.679227	0.160805	-0.0139285	0.98491	-0.194525	0.79917		-0.401603	0.999682	-0.247016	0.999974	0.154703	0.999933	-0.112728	0.998952	0.756569	0.388592	0.873343	0.662291		-0.479254	0.717163	-0.1782	0.998452	0.532168	0.999348
829	Intergen_1417	CP001363	1719609	1719700	+	92	5	XXX	Intergen	0.945442	NA	0.625117	NA	-0.583309	NA	0.0628121	NA	0.17452	NA	0.772145	0.495492		-0.772081	0.999682	-0.332649	0.999974	0.439178	0.999933	1.34198	NA	0.648401	NA	-0.699634	NA		-1.52483	NA	0.595536	NA	-0.558859	0.999348
830	Intergen_1418	CP001363	1721460	1721678	+	219	2	XXX	Intergen	2.10709	NA	2.10763	NA	1.27631	NA	0.739435	NA	2.37557	NA	1.84982	0.14337		0.263547	0.999682	-0.0208746	0.999974	-0.299116	0.999933	0.599517	NA	-0.522209	NA	-1.13188	NA		-0.869152	NA	-0.528491	NA	-1.38023	0.999348
831	Intergen_1420	CP001363	1724580	1724871	+	292	1	XXX	Intergen	0.69994	0.329077	1.25791	0.0391039	1.07456	0.108494	1.13431	0.0712935	1.11928	0.0517149	0.84992	0.228656		0.425301	0.999682	0.553432	0.999974	0.126938	0.999933	-0.224154	0.998952	0.0750604	0.985147	0.294519	0.998746		0.356681	NA	-0.280553	0.986029	-0.116813	0.999348
832	Intergen_1423	CP001363	1729076	1729597	+	522	5	XXX	Intergen	0.458551	0.460053	0.819602	0.10404	0.518323	0.415439	0.756982	0.154133	0.909421	0.048374	0.798084	0.126623		0.42647	0.999682	0.341199	0.999974	-0.0819496	0.999933	0.275085	0.998952	0.246376	0.930866	-0.0309129	0.998746		0.0429809	0.990299	-0.106997	0.998452	-0.0575867	0.999348
833	Intergen_1427	CP001363	1732497	1732616	+	120	8	XXX	Intergen	-0.309555	NA	-0.4719	NA	-1.04143	NA	-0.303627	NA	-0.0569426	NA	-0.628393	0.633862		0.241326	0.999682	-0.172026	0.999974	-0.414937	0.999933	0.386493	NA	0.746425	NA	0.338545	NA		-0.727806	NA	-0.554294	NA	0.181624	0.999348
834	Intergen_1428	CP001363	1732962	1733661	+	700	6	XXX	Intergen	1.75287	NA	1.14197	NA	0.89824	NA	1.04415	NA	1.53181	NA	0.894526	0.508777		-0.225619	0.999682	-0.623602	0.999974	-0.398144	0.999933	-0.0125676	NA	0.150647	NA	0.160305	NA		-0.861556	NA	-0.653055	NA	-0.0967482	0.999348
835	Intergen_1432	CP001363	1736717	1736852	+	136	3	XXX	Intergen	-1.54085	NA	-0.995746	NA	-0.942247	NA	0.0404104	NA	-1.64528	NA	-2.9892	0.0528431		-0.161172	NA	0.588366	0.999974	0.738933	0.999933	-2.03293	NA	0.991659	NA	3.02336	NA		0.573076	NA	-1.26572	NA	1.02206	0.999348
836	Intergen_1433	CP001363	1738404	1738866	+	463	3	XXX	Intergen	0.425649	NA	-1.17129	NA	-1.57258	NA	0.225012	NA	-0.776723	NA	-1.12816	0.517688		-1.20205	NA	-1.59559	0.999974	-0.39392	0.999933	0.435334	NA	1.83097	NA	1.38283	NA		-2.03296	NA	-0.361796	NA	1.4237	0.999348
837	Intergen_1434	CP001363	1739530	1739799	+	270	2	XXX	Intergen	0.131052	0.81944	0.385809	0.383011	0.376463	0.447438	0.450338	0.333303	0.201163	0.659241	0.434471	0.324539		0.0764537	0.999682	0.254895	0.999974	0.175049	0.999933	0.0582292	0.998952	0.0873338	0.978352	0.0115198	0.998746		0.229875	0.892033	0.22771	0.986029	0.0628582	0.999348
838	Intergen_1437	CP001363	1745157	1745413	+	257	1	XXX	Intergen	0.580977	NA	0.741053	NA	0.262396	NA	1.58425	0.0748363	0.933214	NA	0.777307	0.539023		0.349974	0.999682	0.157843	0.999974	-0.195925	0.999933	0.512672	NA	1.35232	NA	0.843695	NA		-0.337934	NA	-0.158599	NA	0.859843	0.999348
839	Intergen_1440	CP001363	1749767	1750005	+	239	5	XXX	Intergen	0.444586	0.450639	0.340336	0.586034	0.339233	0.634755	0.645126	0.254231	0.796849	0.0942092	0.757418	0.152796		0.351686	0.999682	-0.114751	0.999974	-0.467838	0.999933	0.424789	0.998952	0.321563	0.917592	-0.114947	0.998746		-0.127562	0.961333	-0.0404407	0.998452	0.306352	0.999348
840	Intergen_1441	CP001363	1750996	1751105	+	110	1	XXX	Intergen	1.84771	NA	-0.10712	NA	1.774	NA	1.75358	NA	1.25501	NA	0.337939	NA		-0.626418	NA	-1.95806	0.999974	-1.36734	0.999933	-1.43844	NA	0.00743283	NA	1.42308	NA		-0.120465	NA	-0.916967	NA	1.86696	0.999348
841	Intergen_1442	CP001363	1751517	1751559	+	43	1	XXX	Intergen	0.3762	0.609117	0.697665	0.288697	0.280076	0.731082	0.538775	0.426524	0.751199	0.174362	0.534487	0.460418		0.381585	0.999682	0.311879	0.999974	-0.0622211	0.999933	0.254059	0.998952	0.269631	0.939404	0.0104193	0.998746		-0.110249	NA	-0.220367	0.992587	-0.152794	0.999348
842	Intergen_1443	CP001363	1752042	1752101	+	60	1	XXX	Intergen	0.394401	NA	0.233619	NA	-0.0211011	0.987319	0.894181	0.370193	1.01555	NA	0.692513	0.579569		0.62093	0.999682	-0.155578	0.999974	-0.771336	0.999933	0.716019	NA	0.914775	NA	0.191955	NA		-0.424015	NA	-0.30967	NA	0.649861	0.999348
843	Intergen_1445	CP001363	1755895	1756107	+	213	13	XXX	Intergen	0.411185	0.265777	0.812883	0.0107922	0.415092	0.312452	0.673227	0.0505758	0.447264	0.187669	0.475678	0.197027		0.0308349	0.999682	0.393526	0.999974	0.361537	0.999933	0.056603	0.998952	0.26637	0.872954	0.201999	0.998746		-0.0084651	0.999226	0.0284537	0.998452	-0.135617	0.999348
844	Intergen_1446	CP001363	1756543	1756591	+	49	1	XXX	Intergen	0.358253	0.711903	0.320915	NA	0.345971	0.748115	0.0384982	0.97153	0.645764	0.396571	-0.479466	0.670407		0.285321	0.999682	-0.045095	0.999974	-0.320068	0.999933	-0.823587	NA	-0.294864	NA	0.521799	NA		-0.0286658	NA	-1.13399	NA	-0.271685	0.999348
845	Intergen_1449	CP001363	1758222	1758264	+	43	1	XXX	Intergen	NA	NA	NA	NA	NA	NA	NA	NA	NA	NA	NA	NA		NA	NA	NA	NA	NA	NA	NA	NA	NA	NA	NA	NA		NA	NA	NA	NA	NA	NA
846	Intergen_1452	CP001363	1762409	1762418	+	10	1	XXX	Intergen	0.543701	NA	0.952923	NA	1.14779	NA	0.888391	NA	-0.231488	NA	0.816641	0.732195		-0.782442	NA	0.414167	0.999974	1.18877	0.999933	-0.332941	NA	-0.290387	NA	0.0496448	NA		0.607181	NA	1.05289	NA	-0.0981403	0.999348
847	Intergen_1453	CP001363	1762581	1762818	+	238	10	XXX	Intergen	0.769713	0.0228193	0.480979	0.200267	0.0349442	0.952364	0.45033	0.249911	0.565425	0.101021	0.617366	0.0886803		-0.206231	0.999682	-0.297365	0.999974	-0.0922812	0.999933	0.579268	0.938695	0.422912	0.705389	-0.161197	0.998746		-0.747331	0.142011	0.0496679	0.998452	-0.0241298	0.999348
848	Intergen_1454	CP001363	1763383	1763639	+	257	2	XXX	Intergen	-0.263251	NA	-1.26581	NA	-0.695153	NA	-1.21657	NA	-1.46881	NA	-1.39791	NA		-1.22208	NA	-1.02599	0.999974	NA	NA	-0.702765	NA	-0.511137	NA	NA	NA		-0.458798	NA	NA	NA	NA	NA
849	Intergen_1455	CP001363	1764156	1764350	+	195	1	XXX	Intergen	1.53193	NA	0.540633	NA	-0.487103	NA	0.62999	NA	0.6054	NA	0.198394	0.958543		-1.15268	0.999682	-0.98019	0.999974	0.17963	0.999933	0.566851	NA	1.09993	NA	0.541444	NA		-1.91128	NA	-0.168852	NA	0.183948	0.999348
850	Intergen_1456	CP001363	1765104	1765253	+	150	2	XXX	Intergen	0.703208	NA	-0.356404	NA	0.00898567	NA	0.613043	NA	-0.278461	NA	-0.702316	0.793282		-0.972673	NA	-1.07254	0.999974	-0.0840897	0.999933	-0.712838	NA	0.623175	NA	1.32631	NA		-0.72193	NA	-0.431503	NA	0.970725	0.999348
851	Intergen_1458	CP001363	1766511	1766748	+	238	2	XXX	Intergen	0.460675	NA	0.411098	NA	-0.568502	NA	0.0803921	NA	0.489658	NA	-0.983667	0.50375		0.0308707	0.999682	-0.0634442	0.999974	-0.104367	0.999933	-0.414663	NA	0.656041	NA	1.07049	NA		-1.04293	NA	-1.47422	NA	-0.312515	0.999348
852	Intergen_1459	CP001363	1767781	1767865	+	85	5	XXX	Intergen	0.33302	0.465887	0.158998	0.764743	0.461465	0.265592	0.152772	0.77033	0.253065	0.572912	0.500811	0.212419		-0.0812531	0.999682	-0.184882	0.999974	-0.100947	0.999933	0.0391974	0.998952	-0.299148	0.865679	-0.341693	0.998746		0.114763	0.948702	0.245355	0.979899	-0.00105491	0.999348
853	Intergen_1462	CP001363	1769565	1769669	+	105	2	XXX	Intergen	NA	NA	NA	NA	NA	NA	NA	NA	NA	NA	NA	NA		NA	NA	NA	NA	NA	NA	NA	NA	NA	NA	NA	NA		NA	NA	NA	NA	NA	NA
854	Intergen_1464	CP001363	1771157	1771176	+	20	1	XXX	Intergen	1.58671	NA	0.408658	NA	0.431602	NA	0.590984	NA	0.617269	NA	0.478772	0.790018		-0.966882	0.999682	-1.17596	0.999974	-0.204875	0.999933	0.0172485	NA	0.149157	NA	0.12643	NA		-1.13902	NA	-0.138905	NA	0.189431	0.999348
855	Intergen_1465	CP001363	1773160	1773233	+	74	2	XXX	Intergen	NA	NA	NA	NA	1.03833	NA	NA	NA	NA	NA	NA	NA		NA	NA	NA	NA	NA	NA	-1.28153	NA	-1.08909	NA	NA	NA		1.32376	NA	NA	NA	NA	NA
856	Intergen_1467	CP001363	1775232	1775621	+	390	13	XXX	Intergen	0.606249	0.383504	0.617538	0.402375	0.399758	0.631476	0.603056	0.450409	-0.363578	0.672594	0.0618782	0.959057		-0.966465	0.999682	-0.00745153	0.999974	0.97378	0.999933	-0.348931	NA	0.209218	0.95952	0.553114	0.998746		-0.220005	NA	0.423357	NA	-0.0169473	0.999348
857	Intergen_1468	CP001363	1776732	1776944	+	213	4	XXX	Intergen	0.381516	0.524736	0.615776	0.21132	0.453425	0.444181	0.668849	0.185011	0.630768	0.176798	0.13973	0.856509		0.252164	0.999682	0.2287	0.999974	-0.0179773	0.999933	-0.318745	0.998952	0.225343	0.938729	0.532238	0.998746		0.0571092	0.984317	-0.49217	0.934687	0.0589972	0.999348
858	Intergen_1469	CP001363	1777182	1777309	+	128	2	XXX	Intergen	NA	NA	NA	NA	NA	NA	NA	NA	NA	NA	NA	NA		NA	NA	NA	NA	NA	NA	NA	NA	NA	NA	NA	NA		NA	NA	NA	NA	NA	NA
859	Intergen_1471	CP001363	1778692	1778781	+	90	1	XXX	Intergen	0.702916	NA	0.469126	NA	0.399972	NA	0.591401	NA	0.290936	NA	0.949195	0.489321		-0.417169	NA	-0.241615	0.999974	0.174613	0.999933	0.537091	NA	0.208192	NA	-0.314166	NA		-0.310509	NA	0.660119	NA	0.135681	0.999348
860	Intergen_1475	CP001363	1781879	1781974	+	96	3	XXX	Intergen	0.279792	0.733261	0.542651	0.449157	0.255122	0.764603	1.0877	0.0555793	0.662458	0.27824	0.40245	0.606511		0.355036	0.999682	0.250419	0.999974	-0.107426	0.999933	0.140835	NA	0.830341	0.411235	0.685259	0.975006		-0.0510127	NA	-0.256849	0.991886	0.532368	0.999348
861	Intergen_1476	CP001363	1783589	1783777	+	189	4	XXX	Intergen	0.439032	0.487096	0.283663	0.674837	0.817306	0.124703	0.649588	0.257398	0.69057	0.205553	0.818475	0.125925		0.247042	0.999682	-0.166041	0.999974	-0.412362	0.999933	-0.00227512	0.998952	-0.164603	0.95336	-0.167308	0.998746		0.367131	0.790032	0.13352	0.998452	0.3753	0.999348
862	Intergen_1477	CP001363	1785447	1785561	+	115	2	XXX	Intergen	0.316189	0.705566	0.604716	0.39214	0.122573	0.906053	0.650096	0.399091	0.811202	0.200979	0.88832	0.178494		0.481785	0.999682	0.277896	0.999974	-0.200095	0.999933	0.738097	NA	0.536605	0.857127	-0.197225	0.998746		-0.196555	NA	0.0811026	0.998452	0.0792557	0.999348
863	Intergen_1479	CP001363	1786758	1786869	+	112	7	XXX	Intergen	0.217251	0.575235	-0.328895	0.423097	-0.241225	0.59049	-0.121209	0.788404	-0.04924	0.913118	-0.0712672	0.888965		-0.262239	0.999682	-0.547946	0.999974	-0.282702	0.999933	0.164474	0.998952	0.126766	0.950964	-0.0414466	0.998746		-0.467816	0.418397	-0.0279789	0.998452	0.21	0.999348
864	Intergen_1481	CP001363	1791021	1791162	+	142	1	XXX	Intergen	1.10937	NA	0.099899	NA	1.0543	0.401231	0.612891	NA	0.769456	NA	0.822913	0.539293		-0.310023	0.999682	-1.00575	0.999974	-0.673871	0.999933	-0.228948	NA	-0.430184	NA	-0.207555	NA		-0.0575343	NA	0.0595365	NA	0.520296	0.999348
865	Intergen_1482	CP001363	1791478	1791552	+	75	2	XXX	Intergen	-0.256443	NA	0.188098	NA	-2.15207	NA	-0.835076	NA	-0.498578	NA	-0.238968	0.852737		-0.240757	0.999682	0.435323	0.999974	0.679659	0.999933	1.89113	NA	1.35681	NA	-0.579162	NA		-1.88277	NA	0.254594	NA	-1.01604	0.999348
866	Intergen_1484	CP001363	1792378	1792436	+	59	1	XXX	Intergen	1.20415	NA	1.50525	NA	0.372033	NA	1.89948	NA	1.70801	NA	1.30002	0.350333		0.486927	0.999682	0.303132	0.999974	-0.186331	0.999933	0.84944	NA	1.4318	NA	0.583769	NA		-0.778163	NA	-0.403081	NA	0.352594	0.999348
867	Intergen_1487	CP001363	1799657	1799671	+	15	1	XXX	Intergen	0.906011	NA	1.77423	NA	0.46198	NA	2.65299	NA	1.28806	NA	NA	NA		0.419874	NA	0.837597	0.999974	0.390681	0.999933	-0.702765	NA	2.20402	NA	2.90024	NA		-0.453116	NA	-1.53491	NA	0.963617	0.999348
868	Intergen_1493	CP001363	1803614	1803681	+	68	2	XXX	Intergen	-0.503618	NA	0.728978	NA	0.558046	NA	0.779865	NA	0.480207	NA	0.17559	0.955391		1.00989	NA	1.26042	0.999974	0.245115	0.999933	-0.378528	NA	0.232676	NA	0.608566	NA		1.05788	NA	-0.307198	NA	0.0546573	0.999348
869	Intergen_1496	CP001363	1806970	1807078	+	109	1	XXX	Intergen	-1.07441	NA	0.0666958	NA	-0.0347012	0.981324	-0.634708	NA	-0.274894	NA	0.0277869	0.986805		0.772481	NA	1.11755	0.999974	0.3352	0.999933	0.0709239	NA	-0.584413	NA	-0.659152	NA		1.0063	NA	0.312389	NA	-0.691595	0.999348
870	Intergen_1499	CP001363	1809515	1809600	+	86	1	XXX	Intergen	0.90715	NA	1.40179	NA	1.97682	NA	1.23793	NA	1.51985	NA	1.39185	0.427747		0.606546	NA	0.499608	0.999974	-0.0772125	0.999933	-0.571841	NA	-0.821031	NA	-0.201255	NA		1.05362	NA	-0.109845	NA	-0.210816	0.999348
871	Intergen_1500	CP001363	1810354	1810466	+	113	4	XXX	Intergen	0.715591	0.309421	0.597839	0.393545	-0.269672	0.790569	0.355929	0.675257	0.755629	0.224429	0.21287	0.829448		0.0373676	0.999682	-0.125202	0.999974	-0.162392	0.999933	0.475514	NA	0.630722	NA	0.148196	NA		-0.991864	NA	-0.520958	0.960433	-0.224611	0.999348
872	Intergen_1505	CP001363	1813689	1813837	+	149	1	XXX	Intergen	1.20435	NA	1.24365	NA	0.368222	NA	0.939976	NA	0.983222	NA	0.417043	0.800233		-0.238024	0.999682	0.0263607	0.999974	0.261966	0.999933	0.0406211	NA	0.580273	NA	0.539141	NA		-0.854621	NA	-0.580556	NA	-0.299988	0.999348
873	Intergen_1507	CP001363	1815389	1815443	+	55	2	XXX	Intergen	0.701361	0.262749	0.450985	0.49939	0.902418	0.128927	0.439823	0.53286	0.616291	0.29482	0.636253	0.314366		-0.0885162	0.999682	-0.256692	0.999974	-0.167229	0.999933	-0.257573	0.998952	-0.44786	0.831842	-0.191668	0.998746		0.179939	0.93115	0.0210473	0.998452	-0.00750653	0.999348
874	Intergen_1508	CP001363	1818120	1818503	+	384	1	XXX	Intergen	-0.250518	NA	-0.205466	NA	-0.0742668	NA	0.660003	NA	-1.43446	NA	1.07246	0.464679		-1.18837	NA	0.0339915	0.999974	1.2406	0.999933	1.14383	NA	0.739082	NA	-0.410866	NA		0.162505	NA	2.50935	NA	0.890686	0.999348
875	Intergen_1511	CP001363	1820402	1820480	+	79	7	XXX	Intergen	0.605271	0.144625	0.591696	0.160702	0.617212	0.172615	0.583479	0.180108	0.671291	0.0914338	0.332537	0.538942		0.0577407	0.999682	-0.0231847	0.999974	-0.0810102	0.999933	-0.282176	0.998952	-0.0235859	0.992948	0.25259	0.998746		-0.00116041	0.999247	-0.331605	0.960433	0.00234927	0.999348
876	Intergen_1513	CP001363	1823365	1823480	+	116	3	XXX	Intergen	0.409886	0.523718	0.563227	0.310483	0.278086	0.695288	0.434802	0.497358	0.694754	0.149311	0.807878	0.0998608		0.302588	0.999682	0.153523	0.999974	-0.151481	0.999933	0.542116	0.998952	0.171901	0.954612	-0.369694	0.998746		-0.143058	0.950326	0.111164	0.998452	-0.118986	0.999348
877	Intergen_1515	CP001363	1824821	1824903	+	83	5	XXX	Intergen	0.614593	0.126757	0.74194	0.0150638	0.630934	0.0632371	0.353875	0.388536	0.584651	0.0683138	0.436565	0.238226		-0.0155571	0.999682	0.1333	0.999974	0.156437	0.999933	-0.193838	0.998952	-0.275641	0.853187	-0.0852735	0.998746		0.013853	0.997411	-0.149173	0.991886	-0.397148	0.999348
878	Intergen_1516	CP001363	1825015	1825057	+	43	2	XXX	Intergen	0.432689	0.613935	0.56094	0.466662	0.0626608	0.958026	-0.202113	0.846329	0.467145	0.56563	0.206895	0.847747		0.0349246	0.999682	0.130515	0.999974	0.0929923	0.999933	0.142464	NA	-0.256112	NA	-0.401584	NA		-0.383958	NA	-0.26467	NA	-0.757936	0.999348
879	Intergen_1518	CP001363	1827369	1827468	+	100	1	XXX	Intergen	2.02692	NA	0.917779	NA	2.12541	NA	1.32568	NA	2.1072	NA	2.29535	0.112843		0.0566618	0.999682	-1.05633	0.999974	-1.10372	0.999933	0.143771	NA	-0.789914	NA	-0.944939	NA		0.0830501	NA	0.201491	NA	0.358859	0.999348
880	Intergen_1520	CP001363	1828979	1829099	+	121	2	XXX	Intergen	-0.0648941	NA	0.869385	NA	1.05302	0.190634	0.614858	0.529514	0.632712	NA	0.459741	0.666791		0.674296	0.999682	0.893072	0.999974	0.234201	0.999933	-0.572621	NA	-0.417186	0.917592	0.158514	NA		1.05771	NA	-0.164768	NA	-0.24287	0.999348
881	Intergen_1523	CP001363	1835768	1836246	+	479	5	XXX	Intergen	1.06596	0.0951014	0.225616	0.796918	0.555292	0.492405	0.628645	0.399043	0.956474	0.110603	0.533634	0.497261		-0.122877	0.999682	-0.849614	0.999974	-0.728586	0.999933	-0.0348566	NA	0.0771726	0.986246	0.106766	0.998746		-0.516836	NA	-0.412616	0.963457	0.413261	0.999348
882	Intergen_1524	CP001363	1836430	1836518	+	89	3	XXX	Intergen	-0.297733	NA	-0.107121	NA	-0.692162	NA	-0.0577483	NA	0.236731	NA	-0.816212	NA		0.534588	NA	0.183099	0.999974	-0.352263	0.999933	NA	NA	0.643005	NA	0.764266	NA		-0.409853	NA	-1.05583	NA	0.0542381	NA
883	Intergen_1528	CP001363	1839221	1839557	+	337	1	XXX	Intergen	1.14528	NA	0.546736	NA	-1.07961	NA	0.412712	NA	0.444386	NA	0.0539579	0.984696		-0.690432	NA	-0.601568	0.999974	0.0973324	0.999933	1.11531	NA	1.51512	NA	0.368678	NA		-2.21106	NA	-0.378947	NA	-0.127593	0.999348
884	Intergen_1531	CP001363	1841328	1841487	+	160	2	XXX	Intergen	1.47873	0.0179019	0.734682	NA	1.21085	0.0672565	0.991325	0.166812	0.954046	0.159822	1.17345	0.0767654		-0.523736	0.999682	-0.747303	0.999974	-0.222896	0.999933	-0.0408461	0.998952	-0.218568	0.949451	-0.182889	0.998746		-0.280656	0.882968	0.214212	0.993553	0.253296	0.999348
885	Intergen_1534	CP001363	1843198	1843240	+	43	1	XXX	Intergen	3.02001	NA	2.11711	NA	2.82395	NA	3.12192	NA	2.7412	NA	2.98731	0.0839002		-0.299612	NA	-0.871402	0.999974	-0.586506	0.999933	0.135467	NA	0.286868	NA	0.152499	NA		-0.204246	NA	0.235236	NA	0.962093	0.999348
886	Intergen_1535	CP001363	1843415	1843556	+	142	1	XXX	Intergen	-0.4596	NA	1.39331	NA	0.282989	NA	2.16618	NA	1.39762	NA	0.706985	0.807065		1.79483	NA	1.77246	0.999974	-0.0179944	0.999933	0.397407	NA	1.8392	NA	1.47157	NA		0.696691	NA	-0.692473	NA	0.808266	0.999348
887	Intergen_1541	CP001363	1850176	1850296	+	121	2	XXX	Intergen	1.40079	NA	0.882904	NA	1.12148	0.287934	1.39027	0.134958	1.2188	NA	1.82892	0.0290728		-0.190826	0.999682	-0.53787	0.999974	-0.358527	0.999933	0.713876	NA	0.284242	NA	-0.432603	NA		-0.301326	NA	0.610889	NA	0.533734	0.999348
888	Intergen_1542	CP001363	1851929	1851995	+	67	1	XXX	Intergen	0.991989	0.296409	0.580972	NA	0.724658	0.464896	0.781446	0.382556	0.923841	0.229043	0.76018	0.388687		-0.0795041	0.999682	-0.420457	0.999974	-0.345554	0.999933	0.0278686	NA	0.0630486	0.991549	0.0249618	NA		-0.285006	NA	-0.17826	NA	0.200301	0.999348
889	Intergen_1543	CP001363	1852311	1852692	+	382	7	XXX	Intergen	0.67225	0.191543	1.0434	0.00557204	0.59126	0.234046	0.605581	0.210247	0.696641	0.10211	0.602362	0.206481		0.0203659	0.999682	0.36043	0.999974	0.343337	0.999933	0.00616638	0.998952	0.0151793	0.996824	0.00335417	0.998785		-0.0975012	0.963457	-0.0954279	0.998452	-0.441004	0.999348
890	Intergen_1544	CP001363	1853341	1853816	+	476	6	XXX	Intergen	0.5201	0.156825	0.428274	0.271264	0.173006	0.726038	0.325872	0.433133	0.286926	0.458484	0.0866374	0.880385		-0.240586	0.999682	-0.1046	0.999974	0.133251	0.999933	-0.0772881	0.998952	0.1542	0.940689	0.229945	0.998746		-0.359691	0.638645	-0.18257	0.990818	-0.096624	0.999348
891	Intergen_1545	CP001363	1856496	1856691	+	196	3	XXX	Intergen	0.767838	0.21001	0.72326	0.292233	0.77088	0.193037	0.575788	0.368721	0.728391	0.194545	0.332526	0.669074		-0.0397962	0.999682	-0.0591721	0.999974	-0.0252396	0.999933	-0.438329	0.998952	-0.179733	0.95306	0.251645	0.998746		-0.0139083	0.999088	-0.399937	0.963457	-0.130949	0.999348
892	Intergen_1546	CP001363	1857310	1857496	+	187	9	XXX	Intergen	0.44938	0.259028	0.0815404	0.880765	0.216996	0.655023	0.0185537	0.970521	-0.431967	0.345977	0.316888	0.476573		-0.878532	0.760486	-0.37623	0.999974	0.505709	0.999933	0.0974115	0.998952	-0.191485	0.930866	-0.293639	0.998746		-0.24344	0.828654	0.741492	0.529539	-0.055884	0.999348
893	Intergen_1547	CP001363	1857623	1857971	+	349	9	XXX	Intergen	-0.182218	0.754403	-0.0731063	0.911138	-0.152526	0.801997	-0.101991	0.865523	0.119659	0.822125	-0.35813	0.524915		0.301014	0.999682	0.103199	0.999974	-0.198296	0.999933	-0.205636	0.998952	0.0602224	0.985147	0.261592	0.998746		0.0129124	0.999226	-0.479981	0.929543	-0.0255833	0.999348
894	Intergen_1549	CP001363	1859426	1859627	+	202	3	XXX	Intergen	0.799212	0.192086	1.37615	0.0108375	0.74817	0.242779	1.00263	0.0728192	1.15106	0.0239102	0.74898	0.275295		0.350642	0.999682	0.57076	0.999974	0.225217	0.999933	-0.00219405	0.999199	0.263563	0.930866	0.262497	0.998746		-0.0660649	0.981397	-0.408262	0.963457	-0.372715	0.999348
895	Intergen_1555	CP001363	1863632	1864414	+	783	3	XXX	Intergen	0.617782	0.372701	1.01347	0.0638278	0.878974	0.200103	0.582058	0.396807	0.427248	0.529283	0.697757	0.314164		-0.184794	0.999682	0.405096	0.999974	0.589207	0.999933	-0.177547	0.998952	-0.281684	0.935006	-0.106955	0.998746		0.24058	0.925571	0.262556	0.991886	-0.438801	0.999348
896	Intergen_1556	CP001363	1865945	1865979	+	35	2	XXX	Intergen	1.48551	NA	1.74849	NA	1.45763	NA	0.587257	NA	0.525576	NA	1.56839	0.165655		-0.992304	0.999682	0.273268	0.999974	1.26298	0.999933	0.141675	NA	-0.869475	NA	-1.00039	NA		-0.0669398	NA	1.07697	NA	-1.18852	0.999348
897	Intergen_1558	CP001363	1872846	1872923	+	78	1	XXX	Intergen	0.501629	NA	0.0327715	NA	1.06767	0.383139	0.978677	NA	0.821315	NA	0.751706	0.589401		0.324923	0.999682	-0.470267	0.999974	-0.788385	0.999933	-0.323375	NA	-0.0788009	NA	0.238911	NA		0.577919	NA	-0.0494051	NA	0.966676	0.999348
898	Intergen_1559	CP001363	1873044	1873232	+	189	6	XXX	Intergen	0.609771	0.224545	0.808235	0.0919324	0.557618	0.282966	0.40807	0.465493	0.612338	0.156051	0.350259	0.537863		0.0024081	0.999682	0.191996	0.999974	0.18794	0.999933	-0.200672	0.998952	-0.141191	0.960884	0.0632919	0.998746		-0.0665625	0.97885	-0.264409	0.982929	-0.395623	0.999348
899	Intergen_1561	CP001363	1874904	1874970	+	67	3	XXX	Intergen	0.371684	0.519704	-0.0175228	0.984279	0.563056	0.310938	0.00961266	0.987998	0.530453	0.277002	0.347739	0.571597		0.155292	0.999682	-0.390378	0.999974	-0.54296	0.999933	-0.209107	0.998952	-0.554907	0.707685	-0.347202	0.998746		0.174163	0.925571	-0.175198	0.992587	0.0234256	0.999348
900	Intergen_1562	CP001363	1878836	1879011	+	176	2	XXX	Intergen	0.494087	0.482706	0.0335834	0.972892	-0.00627157	0.993565	0.296287	0.675257	0.329132	0.598809	0.345009	0.628509		-0.148397	0.999682	-0.461161	0.999974	-0.310499	0.999933	0.352961	NA	0.315317	0.930866	-0.0447047	0.998746		-0.520435	NA	0.00741007	0.998452	0.27099	0.999348
901	Intergen_1564	CP001363	1879676	1879941	+	266	1	XXX	Intergen	-0.254529	NA	1.06935	NA	-2.34321	NA	-0.532537	NA	-0.754873	NA	-1.28558	0.621931		-0.524683	NA	1.29862	0.999974	1.78663	0.999933	1.02845	NA	1.78371	NA	0.743461	NA		-2.13845	NA	-0.560506	NA	-1.56698	0.999348
902	Intergen_1565	CP001363	1881043	1881095	+	53	2	XXX	Intergen	0.6745	0.299494	-0.337688	0.680237	0.855656	0.153047	0.544904	0.427068	0.858436	0.11591	0.333404	0.68233		0.167805	0.999682	-1.01256	0.999974	-1.17922	0.999933	-0.505364	0.998952	-0.300296	0.921624	0.206842	0.998746		0.161474	0.94157	-0.498765	0.942133	0.878592	0.942098
903	Intergen_1568	CP001363	1886400	1886566	+	167	2	XXX	Intergen	0.122171	0.890222	-0.204176	0.822815	-0.299546	0.754254	0.104623	0.914524	-0.384677	0.640488	-0.00836582	0.994676		-0.510817	0.999682	-0.335675	0.999974	0.177385	0.999933	0.288901	NA	0.418196	0.930008	0.122349	NA		-0.434408	NA	0.374805	NA	0.324008	0.999348
904	Intergen_1571	CP001363	1889398	1889521	+	124	4	XXX	Intergen	0.785618	0.0806126	0.529811	0.293584	0.821975	0.098804	0.73378	0.123423	0.80196	0.0583083	0.521199	0.351551		0.0132527	0.999682	-0.272462	0.999974	-0.287149	0.999933	-0.298649	0.998952	-0.0663399	0.981606	0.224285	0.998746		0.00702438	0.999247	-0.290709	0.974947	0.217274	0.999348
905	Intergen_1575	CP001363	1893702	1893756	+	55	7	XXX	Intergen	0.143307	NA	-0.300096	NA	-0.164776	0.898617	0.448187	0.653626	0.723878	NA	0.330715	0.758294		0.587918	0.999682	-0.452205	0.999974	-1.03622	0.999933	0.492673	NA	0.625318	NA	0.120504	NA		-0.324806	NA	-0.400006	NA	0.754825	0.999348
906	Intergen_1576	CP001363	1895023	1895292	+	270	10	XXX	Intergen	0.474377	0.265453	0.819413	0.0231501	0.52835	0.225829	0.437809	0.329548	0.568425	0.129364	0.20086	0.716452		0.0930273	0.999682	0.336951	0.999974	0.242991	0.999933	-0.330204	0.998952	-0.0797429	0.978352	0.245828	0.998746		0.0416735	0.983698	-0.369416	0.933083	-0.367985	0.999348
907	Intergen_1577	CP001363	1895422	1895516	+	95	2	XXX	Intergen	-0.465029	NA	0.461063	NA	0.822414	0.285227	0.419668	0.664207	0.170583	NA	0.133219	0.90538		0.636333	0.999682	0.921967	0.999974	0.278083	0.999933	-0.701711	NA	-0.39398	0.923745	0.294068	NA		1.2741	NA	-0.0476294	NA	-0.0358299	0.999348
908	Intergen_1579	CP001363	1901008	1901081	+	74	1	XXX	Intergen	-0.282954	NA	-0.656762	NA	-0.447661	NA	-1.0712	NA	-0.675993	NA	-0.622844	0.67599		-0.389928	NA	-0.376999	0.999974	0.0263177	0.999933	-0.163872	NA	-0.608095	NA	-0.463757	NA		-0.178358	NA	0.0717259	NA	-0.423624	0.999348
909	Intergen_1580	CP001363	1902627	1902637	+	11	1	XXX	Intergen	0.440873	0.504311	0.883976	0.0863897	0.591428	0.338807	0.979202	0.0622241	0.789894	0.118783	0.980392	0.0458485		0.364909	0.999682	0.450049	0.999974	0.0873186	0.999933	0.390572	0.998952	0.395986	0.852092	-0.00604099	0.998746		0.142607	0.955701	0.185641	0.991886	0.0939485	0.999348
910	Intergen_1581	CP001363	1903775	1903786	+	12	1	XXX	Intergen	0.858923	0.359142	0.545444	NA	0.982878	0.262526	0.719392	0.435838	1.07334	NA	0.985965	0.262409		0.210209	0.999682	-0.325698	0.999974	-0.525196	0.999933	0.000264055	NA	-0.253553	NA	-0.257477	NA		0.102096	NA	-0.0896632	NA	0.175801	0.999348
911	Intergen_1582	CP001363	1903877	1904219	+	343	1	XXX	Intergen	0.486987	0.561444	0.58989	NA	0.153585	0.892595	0.483348	0.583045	0.810809	0.23492	0.504151	0.579542		0.325676	0.999682	0.0990709	0.999974	-0.222081	0.999933	0.345945	NA	0.339017	NA	-0.0205179	NA		-0.34359	NA	-0.308591	NA	-0.108503	0.999348
912	Intergen_1585	CP001363	1907472	1907533	+	62	5	XXX	Intergen	0.513971	0.455452	0.565005	0.389675	-0.19392	0.849058	0.412023	0.577934	0.0948567	0.9088	0.564438	0.41261		-0.420892	0.999682	0.0502296	0.999974	0.47136	0.999933	0.744828	NA	0.605403	0.807305	-0.138759	0.998746		-0.711407	NA	0.471527	0.960433	-0.143027	0.999348
913	Intergen_1586	CP001363	1907789	1907956	+	168	4	XXX	Intergen	0.411852	NA	0.000156218	NA	0.776167	0.461309	0.909399	0.323006	0.490309	NA	0.585785	0.631515		0.0905094	0.999682	-0.414165	0.999974	-0.465544	0.999933	-0.190726	NA	0.143731	NA	0.324025	NA		0.351574	NA	0.0985398	NA	0.883813	0.999348
914	Intergen_1587	CP001363	1908692	1908704	+	13	1	XXX	Intergen	NA	NA	NA	NA	NA	NA	NA	NA	NA	NA	NA	NA		NA	NA	NA	NA	NA	NA	NA	NA	NA	NA	NA	NA		NA	NA	NA	NA	NA	NA
915	Intergen_1588	CP001363	1909317	1909486	+	170	3	XXX	Intergen	0.524577	0.422163	0.474548	0.466662	0.530069	0.437387	0.323976	0.643002	0.678499	0.206335	0.723607	0.216275		0.146923	0.999682	-0.0588281	0.999974	-0.20484	0.999933	0.184218	0.998952	-0.203018	0.951617	-0.392628	0.998746		-0.00824069	0.999247	0.0434703	0.998452	-0.147105	0.999348
916	Intergen_1589	CP001363	1910402	1910497	+	96	3	XXX	Intergen	-0.338597	0.670141	0.373088	0.586786	-0.379723	0.660902	-0.0331515	0.966413	-0.0569683	0.943984	-0.203563	0.813485		0.280828	0.999682	0.701435	0.999974	0.428104	0.999933	0.167261	NA	0.350725	0.930866	0.175722	0.998746		-0.0664437	NA	-0.147735	NA	-0.401925	0.999348
917	Intergen_1590	CP001363	1912232	1912293	+	62	2	XXX	Intergen	0.264215	0.700394	0.0876118	0.912288	0.218003	0.76561	0.324724	0.625017	0.219191	0.730667	0.242057	0.740053		-0.0509522	0.999682	-0.185495	0.999974	-0.139037	0.999933	0.0228086	0.998952	0.113912	0.978352	0.0862734	0.998746		-0.0636298	0.983698	0.021662	0.998452	0.240246	0.999348
918	Intergen_1592	CP001363	1914677	1914823	+	147	1	XXX	Intergen	2.24624	9.19517e-09	2.00115	3.49683e-07	2.38051	5.79279e-09	1.46467	0.00153675	2.0812	1.5145e-07	1.7339	5.78859e-05		-0.166486	0.999682	-0.24984	0.999974	-0.0827287	0.999933	-0.646706	0.906812	-0.906554	0.0862169	-0.266114	0.998746		0.11562	0.943881	-0.351446	0.942133	-0.53974	0.885272
919	Intergen_1594	CP001363	1916532	1916577	+	46	1	XXX	Intergen	1.49751	0.0260735	1.08209	NA	1.45618	0.0308628	0.956749	0.246655	1.17431	0.0933403	1.4579	0.0311884		-0.327467	0.999682	-0.407681	0.999974	-0.0801042	0.999933	-0.00251032	0.998952	-0.492854	0.852092	-0.497741	0.998746		-0.0540723	NA	0.283982	0.990818	-0.125854	0.999348
920	Intergen_1595	CP001363	1917298	1917516	+	219	1	XXX	Intergen	0.89643	NA	1.49122	NA	0.608089	NA	0.647604	NA	0.939091	NA	1.44343	0.157918		0.0584585	0.999682	0.620186	0.999974	0.534292	0.999933	0.83647	NA	0.0458089	NA	-0.825944	NA		-0.306547	NA	0.49659	NA	-0.884004	0.999348
921	Intergen_1596	CP001363	1919062	1919202	+	141	5	XXX	Intergen	0.539199	0.0622896	0.247245	0.533096	-0.0250847	0.961714	0.30952	0.366532	0.271844	0.425876	0.324062	0.351551		-0.267617	0.999682	-0.30546	0.999974	-0.0293351	0.999933	0.348089	0.998952	0.34549	0.755732	-0.00936711	0.998746		-0.579532	0.234941	0.0486346	0.998452	0.0729566	0.999348
922	Intergen_1597	CP001363	1919734	1919841	+	108	3	XXX	Intergen	0.75873	0.439352	0.388229	NA	-0.902992	NA	0.770999	0.384853	0.254443	NA	0.0478107	0.977574		-0.5084	0.999682	-0.381324	0.999974	0.130331	0.999933	0.937032	NA	1.7062	NA	0.766419	NA		-1.68482	NA	-0.243413	NA	0.42158	0.999348
923	Intergen_1598	CP001363	1920184	1920254	+	71	1	XXX	Intergen	1.75973	NA	1.4455	NA	1.44441	0.188451	1.5655	0.106868	1.23991	NA	1.36231	0.195928		-0.512256	0.999682	-0.332333	0.999974	0.181254	0.999933	-0.098333	NA	0.112666	NA	0.20815	NA		-0.31428	NA	0.110805	NA	0.135067	0.999348
924	Intergen_1602	CP001363	1920900	1921108	+	209	8	XXX	Intergen	0.283318	0.478663	0.502478	0.114369	0.449573	0.200103	0.517553	0.134405	0.445561	0.184746	0.514007	0.135831		0.158236	0.999682	0.205895	0.999974	0.0503364	0.999933	0.0643956	0.998952	0.0788683	0.973369	0.0106239	0.998746		0.147279	0.913273	0.0663257	0.998452	0.0224782	0.999348
925	Intergen_1603	CP001363	1921556	1921647	+	92	2	XXX	Intergen	-0.102221	0.911339	0.445165	0.505627	0.0360182	0.968942	-0.0408712	0.960146	-0.0273717	0.974561	-0.0411169	0.965523		0.0475769	0.999682	0.501153	0.999974	0.460328	0.999933	-0.0797798	NA	-0.0644732	0.986246	0.0113016	0.998746		0.102814	NA	-0.01868	NA	-0.471242	0.999348
926	Intergen_1604	CP001363	1922308	1922356	+	49	1	XXX	Intergen	1.42184	NA	0.882441	NA	0.860782	NA	0.909339	NA	1.43766	NA	0.870499	0.800189		0.00927778	NA	-0.538157	0.999974	-0.546945	0.999933	-0.00647531	NA	0.0521443	NA	0.0544768	NA		-0.553759	NA	-0.576299	NA	0.0415547	0.999348
927	Intergen_1608	CP001363	1925839	1925974	+	136	8	XXX	Intergen	0.404035	0.452041	0.497466	0.308021	0.758232	0.0976731	0.411313	0.436384	0.327156	0.538546	-0.0322469	0.965523		-0.0781205	0.999682	0.0877971	0.999974	0.165336	0.999933	-0.791813	0.846656	-0.336091	0.862428	0.45035	0.998746		0.339211	0.800529	-0.362071	0.963457	-0.078327	0.999348
928	Intergen_1609	CP001363	1926579	1926623	+	45	1	XXX	Intergen	0.036911	0.97133	-0.0155929	NA	0.782926	0.333355	0.381366	0.668148	0.0604831	0.949395	0.0486175	0.965452		0.0121893	0.999682	-0.057517	0.999974	-0.0666728	0.999933	-0.744077	NA	-0.39619	0.923745	0.340346	NA		0.73176	NA	-0.0097359	NA	0.396159	0.999348
929	Intergen_1610	CP001363	1928310	1928328	+	19	2	XXX	Intergen	0.803781	0.122386	0.207324	0.761555	0.044717	0.960641	0.416618	0.500702	0.59702	0.258352	0.220939	0.768113		-0.220508	0.999682	-0.599001	0.999974	-0.378815	0.999933	0.151841	0.998952	0.353333	0.880938	0.199923	0.998746		-0.740668	0.383639	-0.359684	0.963457	0.216181	0.999348
930	Intergen_1611	CP001363	1929096	1929166	+	71	2	XXX	Intergen	-0.61189	NA	0.345854	NA	-0.0294788	0.982659	0.130746	NA	0.940829	NA	0.239999	0.856723		1.51488	0.999682	0.942483	0.999974	-0.60344	0.999933	0.26516	NA	0.167734	NA	-0.105901	NA		0.553866	NA	-0.688793	NA	-0.213152	0.999348
931	Intergen_1612	CP001363	1929863	1929919	+	57	1	XXX	Intergen	0.627951	0.487096	0.642315	NA	0.480116	0.626296	0.709896	0.405884	0.126592	NA	0.39524	0.710358		-0.495939	0.999682	0.0136187	0.999974	0.507863	0.999933	-0.0883621	NA	0.250345	NA	0.331328	NA		-0.162222	NA	0.258631	NA	0.077988	0.999348
932	Intergen_1613	CP001363	1931831	1931960	+	130	1	XXX	Intergen	0.970515	NA	0.338803	NA	0.79125	NA	1.23026	NA	1.26779	NA	1.25175	0.2465		0.316086	0.999682	-0.670685	0.999974	-0.981162	0.999933	0.45752	NA	0.430324	NA	-0.0339648	NA		-0.187851	NA	-0.0367622	NA	0.935026	0.999348
933	Intergen_1614	CP001363	1932306	1932310	+	5	2	XXX	Intergen	1.0887	0.0728982	0.141656	0.884475	0.724928	0.289556	0.518762	0.488479	0.276505	0.738587	0.864119	0.205774		-0.817258	0.999682	-0.942956	0.999974	-0.134025	0.999933	0.135425	0.998952	-0.1924	0.954612	-0.334637	0.998746		-0.374009	0.819751	0.588072	0.941594	0.375179	0.999348
934	Intergen_1616	CP001363	1934518	1934780	+	263	13	XXX	Intergen	0.60581	0.0358705	0.778724	0.00341247	0.500268	0.125756	0.897184	0.000437439	0.546321	0.0488132	0.704349	0.0168292		-0.0595892	0.999682	0.166995	0.999974	0.2274	0.999933	0.203458	0.998952	0.401661	0.519242	0.19719	0.998746		-0.120786	0.925571	0.156545	0.986029	0.124001	0.999348
935	Intergen_1619	CP001363	1939789	1939937	+	149	5	XXX	Intergen	0.237355	0.73323	0.184185	0.776534	0.730859	0.15659	0.222556	0.737139	0.301802	0.58116	0.420422	0.483657		0.0495017	0.999682	-0.0694642	0.999974	-0.11836	0.999933	-0.312635	0.998952	-0.497332	0.770489	-0.189965	0.998746		0.463828	0.756933	0.124755	0.998452	0.0459599	0.999348
936	Intergen_1621	CP001363	1942624	1942680	+	57	1	XXX	Intergen	0.48511	NA	1.65127	NA	1.1926	NA	1.30477	NA	1.0417	NA	1.67847	0.0859035		0.549022	0.999682	1.14404	0.999974	0.619772	0.999933	0.479069	NA	0.104897	NA	-0.383591	NA		0.67851	NA	0.644453	NA	-0.36223	0.999348
937	Intergen_1622	CP001363	1943140	1943494	+	355	8	XXX	Intergen	0.579805	0.166231	0.39273	0.372986	0.355222	0.475279	0.698148	0.0901486	0.5557	0.154947	0.522805	0.234323		-0.0187317	0.999682	-0.192666	0.999974	-0.17581	0.999933	0.162124	0.998952	0.349434	0.822968	0.182893	0.998746		-0.233806	0.863342	-0.0357835	0.998452	0.315921	0.999348
938	Intergen_1623	CP001363	1944922	1944986	+	65	1	XXX	Intergen	0.275563	NA	0.237216	NA	1.38903	NA	1.64393	NA	0.0946763	NA	0.403021	0.829269		-0.190832	NA	-0.0421758	0.999974	0.13341	0.999933	-0.974447	NA	0.28287	NA	1.23803	NA		1.10597	NA	0.293903	NA	1.42901	0.999348
939	Intergen_1627	CP001363	1947318	1947433	+	116	9	XXX	Intergen	0.634717	0.117828	0.398829	0.402754	0.606593	0.169123	0.28096	0.585184	0.59039	0.150558	0.590712	0.160934		-0.0448935	0.999682	-0.240135	0.999974	-0.194093	0.999933	-0.0249	0.998952	-0.315801	0.866428	-0.29881	0.998746		-0.0368694	0.987308	-0.00213273	0.99945	-0.112478	0.999348
940	Intergen_1628	CP001363	1947542	1947555	+	14	1	XXX	Intergen	0.614884	NA	0.911379	NA	0.797387	NA	1.03752	NA	0.820338	NA	0.768173	0.556453		0.224135	0.999682	0.319457	0.999974	0.109493	0.999933	-0.0253046	NA	0.264374	NA	0.291893	NA		0.174609	NA	-0.0443216	NA	0.127197	0.999348
941	Intergen_1629	CP001363	1947741	1947965	+	225	4	XXX	Intergen	0.832085	0.32101	0.538964	NA	0.81539	0.334403	-0.0253345	0.981336	1.11043	0.101036	0.664054	0.478971		0.293358	0.999682	-0.291983	0.999974	-0.576317	0.999933	-0.157744	NA	-0.835197	NA	-0.682486	NA		-0.0158995	NA	-0.45005	0.965726	-0.559234	0.999348
942	Intergen_1631	CP001363	1948468	1948624	+	157	9	XXX	Intergen	0.144562	0.804919	0.0305733	0.965941	0.00460909	0.993565	-1.05538	0.052974	-0.231981	0.661691	0.243378	0.659756		-0.382998	0.999682	-0.126333	0.999974	0.254424	0.999933	0.23314	0.998952	-1.04308	0.254113	-1.28415	0.145665		-0.15769	0.938571	0.469661	0.925409	-1.07572	0.388338
943	Intergen_1633	CP001363	1949979	1950042	+	64	5	XXX	Intergen	0.49615	0.258635	0.593779	0.158686	0.563135	0.204985	0.261644	0.620951	0.453544	0.304626	0.46463	0.359707		-0.0507356	0.999682	0.0872934	0.999974	0.139323	0.999933	-0.105583	0.998952	-0.289786	0.878029	-0.193956	0.998746		0.0477104	0.980624	0.00435643	0.999004	-0.325396	0.999348
944	Intergen_1635	CP001363	1952346	1952538	+	193	2	XXX	Intergen	0.687796	0.34028	0.639742	0.404856	0.881094	0.208591	0.99521	0.168065	0.8529	0.205357	0.399487	0.653571		0.165562	0.999682	-0.0426333	0.999974	-0.207631	0.999933	-0.477925	NA	0.133614	0.977978	0.606936	0.998746		0.175982	NA	-0.453353	NA	0.364631	0.999348
945	Intergen_1638	CP001363	1955976	1956016	+	41	4	XXX	Intergen	0.772033	0.0936021	0.626116	0.184274	0.446564	0.405662	0.86571	0.0414677	0.724059	0.114493	0.891142	0.0343773		-0.0520172	0.999682	-0.153953	0.999974	-0.100913	0.999933	0.441252	0.998952	0.423192	0.725134	-0.0214307	0.998746		-0.337401	0.772209	0.173073	0.991886	0.24703	0.999348
946	Intergen_1641	CP001363	1961774	1961883	+	110	8	XXX	Intergen	-0.0208532	0.96702	0.367551	0.285514	0.319	0.40159	0.396	0.259926	0.240644	0.503085	0.141651	0.752756		0.257307	0.999682	0.379048	0.999974	0.122344	0.999933	-0.179801	0.998952	0.0861964	0.967964	0.261818	0.998746		0.320092	0.746407	-0.0995352	0.998452	0.0367602	0.999348
947	Intergen_1644	CP001363	1963133	1963182	+	50	2	XXX	Intergen	1.25743	NA	2.22151	NA	-0.178687	NA	1.8073	NA	2.04342	NA	1.69013	0.406778		0.739603	NA	0.910844	0.999974	0.156312	0.999933	1.83569	NA	1.95781	NA	0.124148	NA		-1.42651	NA	-0.35324	NA	-0.383682	0.999348
948	Intergen_1645	CP001363	1963312	1963416	+	105	2	XXX	Intergen	NA	NA	NA	NA	NA	NA	NA	NA	NA	NA	NA	NA		NA	NA	NA	NA	NA	NA	NA	NA	NA	NA	NA	NA		NA	NA	NA	NA	NA	NA
949	Intergen_1646	CP001363	1964140	1964428	+	289	1	XXX	Intergen	-0.247945	NA	-0.679262	NA	-1.68914	NA	-0.0098575	NA	0.00155074	NA	-0.0715075	0.973724		0.230966	NA	-0.443017	0.999974	-0.660724	0.999933	1.58377	NA	1.64439	NA	0.0835509	NA		-1.47398	NA	-0.0740775	NA	0.640588	0.999348
950	Intergen_1649	CP001363	1965219	1965547	+	329	44	XXX	Intergen	0.381129	0.0997438	0.377514	0.126427	0.0453787	0.894497	0.335721	0.185291	0.363576	0.0947178	0.363619	0.115356		-0.0194486	0.999682	-0.0104393	0.999974	0.00931587	0.999933	0.315462	0.998952	0.300806	0.652724	-0.0197964	0.998746		-0.350938	0.408024	-0.00303181	0.998452	-0.0390647	0.999348
951	Intergen_1650	CP001363	1966025	1966411	+	387	17	XXX	Intergen	0.59348	0.0532439	0.505118	0.103509	0.152559	0.732279	0.465074	0.141903	0.556758	0.0443171	0.211922	0.594515		-0.0418616	0.999682	-0.0952809	0.999974	-0.056284	0.999933	0.0548816	0.998952	0.31901	0.787026	0.257283	0.998746		-0.453705	0.506016	-0.343719	0.882308	-0.0352941	0.999348
952	Intergen_1651	CP001363	1966832	1966959	+	128	3	XXX	Intergen	0.107802	NA	0.673436	NA	-1.70769	NA	-2.14893	NA	0.106311	NA	0.630622	0.643755		-0.0115797	NA	0.551663	0.999974	0.554753	0.999933	2.32074	NA	-0.397847	NA	-2.76097	NA		-1.81768	NA	0.521782	NA	-2.80986	0.570525
953	Intergen_1653	CP001363	1967471	1967602	+	132	2	XXX	Intergen	0.377647	0.543733	0.600197	0.266399	0.354478	0.597559	0.38679	0.553572	0.203366	0.753722	0.368496	0.577471		-0.181675	0.999682	0.211307	0.999974	0.394847	0.999933	0.00698953	0.998952	0.0463878	0.988451	0.0339031	0.998746		-0.0327829	0.992479	0.168747	0.998452	-0.195291	0.999348
954	Intergen_1654	CP001363	1967777	1968258	+	482	6	XXX	Intergen	0.0108664	0.986802	0.208745	0.717366	-0.00525091	0.99331	0.293349	0.585833	0.43622	0.331237	0.0359798	0.960028		0.423256	0.999682	0.189819	0.999974	-0.234673	0.999933	0.0420602	0.998952	0.305571	0.891774	0.258921	0.998746		-0.0341125	0.992479	-0.396322	0.948538	0.0903503	0.999348
955	Intergen_1655	CP001363	1969117	1969278	+	162	2	XXX	Intergen	1.28256	0.0991943	0.99795	NA	0.208467	0.871725	0.989981	0.252637	0.742664	NA	-0.196042	0.889108		-0.544876	0.999682	-0.283221	0.999974	0.266217	0.999933	-0.404886	NA	0.776956	NA	1.18582	NA		-1.07957	NA	-0.933574	NA	-0.0198719	0.999348
956	Intergen_1656	CP001363	1969609	1970093	+	485	7	XXX	Intergen	0.826483	NA	0.168797	NA	0.357309	0.775033	0.358291	NA	0.628898	NA	0.608038	0.585859		-0.19747	0.999682	-0.672814	0.999974	-0.479761	0.999933	0.243767	NA	0.0120555	NA	-0.240242	NA		-0.483417	NA	-0.0263314	NA	0.191903	0.999348
957	Intergen_1657	CP001363	1970295	1970911	+	617	28	XXX	Intergen	0.565244	0.0222802	0.447183	0.064159	0.222078	0.526582	0.423637	0.0886506	0.503257	0.0271175	0.369052	0.166969		-0.0672353	0.999682	-0.12903	0.999974	-0.0630989	0.999933	0.127398	0.998952	0.188704	0.876781	0.0604459	0.998746		-0.350362	0.558733	-0.137079	0.986029	-0.0177028	0.999348
958	Intergen_1658	CP001363	1971827	1971958	+	132	2	XXX	Intergen	1.36632	NA	-0.10712	NA	-0.692161	NA	1.9735	NA	0.735193	NA	-0.239136	NA		-0.598201	NA	-1.48866	0.999974	-0.843802	0.999933	0.451377	NA	2.66912	NA	2.21982	NA		-2.10056	NA	-0.974721	NA	2.0862	0.999348
959	Intergen_1660	CP001363	1972742	1973189	+	448	18	XXX	Intergen	0.315005	0.493018	0.106271	0.848032	-0.89718	0.0679949	0.04482	0.931907	-0.321506	0.482436	-0.426653	0.414675		-0.637097	0.999682	-0.219737	0.999974	0.416717	0.999933	0.466484	0.998952	0.944259	0.168339	0.472889	0.998746		-1.22135	0.0355662	-0.103197	0.998452	-0.0531177	0.999348
960	Intergen_1661	CP001363	1973376	1973493	+	118	1	XXX	Intergen	3.17985	NA	2.23131	NA	2.08659	NA	3.2057	NA	0.810503	NA	2.79708	0.18279		-2.35087	NA	-0.920455	0.999974	1.41233	0.999933	0.628996	NA	1.05828	NA	0.432952	NA		-1.04179	NA	1.97573	NA	0.981369	0.999348
961	Intergen_1665	CP001363	1974785	1974880	+	96	2	XXX	Intergen	0.0156596	NA	-0.253491	NA	-0.31277	NA	-0.65963	NA	-0.304025	NA	0.174574	0.902608		-0.321754	NA	-0.256783	0.999974	0.086914	0.999933	0.475163	NA	-0.330307	NA	-0.82003	NA		-0.349619	NA	0.455296	NA	-0.42616	0.999348
962	Intergen_1668	CP001363	1976656	1976704	+	49	2	XXX	Intergen	0.271759	NA	0.405423	NA	0.0916325	0.948801	0.25462	0.824813	0.483504	NA	-0.151079	0.911599		0.207206	0.999682	0.111443	0.999974	-0.0996368	0.999933	-0.245892	NA	0.17473	NA	0.421587	NA		-0.198233	NA	-0.649276	NA	-0.131036	0.999348
963	Intergen_1669	CP001363	1977446	1977498	+	53	2	XXX	Intergen	1.37643	NA	1.93208	NA	0.504664	NA	1.99451	NA	1.51408	NA	-1.95739	NA		0.128143	NA	0.526751	0.999974	0.390275	0.999933	-2.39347	NA	1.44649	NA	3.90323	NA		-0.857977	NA	-3.41997	NA	0.0844467	0.999348
964	Intergen_1675	CP001363	1981690	1981796	+	107	3	XXX	Intergen	2.00847	NA	0.974737	NA	1.66831	0.0998569	1.70903	0.082869	1.54716	NA	1.31903	0.225743		-0.465699	0.999682	-1.05108	0.999974	-0.588461	0.999933	-0.355396	NA	0.0467435	NA	0.396198	NA		-0.342958	NA	-0.222923	NA	0.750349	0.999348
965	Intergen_1679	CP001363	1986134	1986226	+	93	2	XXX	Intergen	0.573616	NA	0.818793	NA	1.07061	0.26726	0.635354	0.579484	0.467924	NA	0.535764	0.652457		-0.110382	0.999682	0.227762	0.999974	0.336341	0.999933	-0.518113	NA	-0.39351	NA	0.12656	NA		0.469036	NA	0.0716403	NA	-0.154783	0.999348
966	Intergen_1683	CP001363	1988989	1989025	+	37	1	XXX	Intergen	0.156144	NA	0.672977	NA	0.204369	NA	-0.514883	NA	-0.328964	NA	0.906726	0.426262		-0.485888	0.999682	0.51894	0.999974	1.00056	0.999933	0.679874	NA	-0.719663	NA	-1.43465	NA		0.0479187	NA	1.23691	NA	-1.20258	0.999348
967	Intergen_1691	CP001363	2000381	2000458	+	78	1	XXX	Intergen	0.101783	NA	-0.0184536	NA	0.624302	0.58333	0.212924	0.854229	0.536417	NA	0.271864	0.822365		0.428122	0.999682	-0.129651	0.999974	-0.562504	0.999933	-0.358174	NA	-0.406442	NA	-0.0549311	NA		0.506171	NA	-0.27193	NA	0.233217	0.999348
968	Intergen_1693	CP001363	2002090	2002146	+	57	6	XXX	Intergen	1.3026	0.117769	-0.00302556	NA	0.460457	0.714761	0.355099	0.77985	0.621888	NA	0.669029	0.576879		-0.685982	0.999682	-1.28037	0.999974	-0.600373	0.999933	0.209728	NA	-0.102412	NA	-0.312619	NA		-0.845686	NA	0.0611425	NA	0.354581	0.999348
969	Intergen_1695	CP001363	2003405	2004030	+	626	5	XXX	Intergen	0.932495	NA	-1.26581	NA	-1.27415	NA	-0.0672648	NA	-1.46881	NA	-1.39791	NA		-2.45739	NA	-2.26698	0.999974	NA	NA	NA	NA	1.20958	NA	1.33062	NA		-2.29641	NA	NA	NA	1.19825	NA
970	Intergen_1696	CP001363	2005154	2005189	+	36	1	XXX	Intergen	0.871879	0.290607	-1.09373	NA	-0.163684	0.893012	-0.786482	NA	-0.101869	NA	0.0940428	0.939312		-0.961059	0.999682	-1.9847	0.729794	-1.02419	0.999933	0.258379	NA	-0.613025	NA	-0.875033	NA		-1.05195	NA	0.181241	NA	0.321283	0.999348
971	Intergen_1698	CP001363	2006413	2006514	+	102	4	XXX	Intergen	-0.0719545	0.945814	0.739911	0.30287	0.439519	0.635761	1.06748	0.114166	0.412991	0.611742	0.41876	0.652457		0.494756	0.999682	0.822158	0.999974	0.325459	0.999933	-0.0228554	NA	0.632406	0.793625	0.654929	0.998746		0.488231	NA	0.00436426	NA	0.335648	0.999348
972	Intergen_1700	CP001363	2008563	2008611	+	49	2	XXX	Intergen	0.662567	0.169508	0.732121	0.118688	0.917609	0.0266007	0.675735	0.160805	0.621906	0.14292	0.667503	0.152607		-0.0489026	0.999682	0.0618876	0.999974	0.10277	0.999933	-0.252533	0.998952	-0.22964	0.920692	0.0170403	0.998746		0.235285	0.863342	0.0440623	0.998452	-0.0498077	0.999348
973	Intergen_1701	CP001363	2009994	2010045	+	52	5	XXX	Intergen	0.545341	0.186413	0.614037	0.0960214	0.757936	0.0481312	0.695817	0.0593786	0.682643	0.0444598	0.706157	0.0619581		0.110742	0.999682	0.0420533	0.999974	-0.0730514	0.999933	-0.0552667	0.998952	-0.0618322	0.980941	-0.011436	0.998746		0.189837	0.881746	0.0312059	0.998452	0.086115	0.999348
974	Intergen_1702	CP001363	2010442	2010481	+	40	1	XXX	Intergen	0.265758	0.806325	-0.547036	NA	0.661974	0.475377	-0.771255	NA	0.173757	NA	0.45	0.659595		-0.0960322	0.999682	-0.824405	0.999974	-0.732773	0.999933	-0.221074	NA	-1.42326	NA	-1.21666	NA		0.388315	NA	0.281611	NA	-0.221567	0.999348
975	Intergen_1703	CP001363	2012194	2012428	+	235	4	XXX	Intergen	0.906811	0.105006	0.717016	0.232539	0.719272	0.282489	0.47844	0.475846	0.44381	0.496516	0.917649	0.122761		-0.480792	0.999682	-0.203269	0.999974	0.276311	0.999933	0.211399	0.998952	-0.211244	0.949451	-0.428139	0.998746		-0.225227	0.911572	0.477706	0.949326	-0.229868	0.999348
976	Intergen_1705	CP001363	2013765	2013868	+	104	1	XXX	Intergen	0.256261	NA	0.415096	NA	0.978517	NA	-0.326849	NA	0.416665	NA	0.488382	0.808408		0.175836	NA	0.170791	0.999974	0.0126377	0.999933	-0.474941	NA	-1.30539	NA	-0.828135	NA		0.735137	NA	0.101315	NA	-0.748081	0.999348
977	Intergen_1710	CP001363	2018988	2019223	+	236	1	XXX	Intergen	0.762734	0.311538	0.61644	0.451926	-0.118015	0.926957	0.140743	0.893497	0.578445	0.457307	0.636017	0.467103		-0.191056	0.999682	-0.151998	0.999974	0.0375262	0.999933	0.74194	NA	0.259946	NA	-0.496955	NA		-0.880274	NA	0.0592515	NA	-0.478706	0.999348
978	Intergen_1711	CP001363	2022839	2022929	+	91	2	XXX	Intergen	2.11581	2.44681e-05	2.18262	1.14519e-05	2.24302	1.22552e-05	0.693432	0.384754	1.82622	0.000461725	1.8153	0.000700078		-0.291439	0.999682	0.0574572	0.999974	0.349463	0.999933	-0.424508	0.998952	-1.56331	0.00651259	-1.14181	0.356097		0.112546	0.954277	-0.00798274	0.998452	-1.51087	0.0130355
979	Intergen_1714	CP001363	2026007	2026159	+	153	3	XXX	Intergen	0.74623	0.270856	1.50476	0.00261236	0.784936	0.242898	1.13458	0.0469095	0.501575	0.458605	0.921953	0.141925		-0.250195	0.999682	0.735169	0.999974	0.978016	0.999933	0.125691	0.998952	0.336474	0.894156	0.207542	0.998746		0.0232936	0.996244	0.414073	0.963457	-0.36681	0.999348
980	Intergen_1715	CP001363	2027822	2028057	+	236	1	XXX	Intergen	0.910796	NA	1.65127	NA	0.46198	NA	0.519319	NA	NA	NA	NA	NA		-1.22276	NA	0.743655	0.999974	1.9544	0.999933	-0.702765	NA	0.0659371	NA	0.764266	NA		-0.459413	NA	NA	NA	-1.11786	NA
981	Intergen_1718	CP001363	2033472	2033683	+	212	5	XXX	Intergen	2.03964	5.83288e-28	2.16667	2.60908e-31	2.00428	5.04828e-26	1.91283	6.77941e-17	1.90492	2.16573e-21	1.86556	4.28021e-23		-0.135665	0.999682	0.120048	0.999974	0.256191	0.999933	-0.141674	0.998952	-0.0760296	0.95952	0.0542652	0.998746		-0.049204	0.954277	-0.0424942	0.998452	-0.246928	0.999348
982	Intergen_1719	CP001363	2033828	2034144	+	317	13	XXX	Intergen	-0.0675804	0.895404	0.0234629	0.97173	-0.722926	0.101251	0.134435	0.777986	0.0920333	0.850353	0.0700824	0.899164		0.156285	0.999682	0.0865999	0.999974	-0.0733466	0.999933	0.789283	0.754523	0.861086	0.152906	0.0694333	0.998746		-0.667187	0.388764	-0.0236463	0.998452	0.115918	0.999348
983	Intergen_1721	CP001363	2036904	2037065	+	162	4	XXX	Intergen	0.707468	0.092266	0.991615	0.00859422	0.720628	0.100762	0.893433	0.0285286	1.07146	0.0025814	0.845602	0.047409		0.359569	0.999682	0.276236	0.999974	-0.0819625	0.999933	0.122609	0.998952	0.180532	0.938729	0.0555082	0.998746		-0.000686243	0.999247	-0.23215	0.985631	-0.0946232	0.999348
984	Intergen_1722	CP001363	2037309	2037536	+	228	15	XXX	Intergen	0.570461	0.071729	1.03024	7.56786e-05	0.44678	0.197348	0.620945	0.0555793	0.653359	0.0288871	0.581417	0.068447		0.0848117	0.999682	0.453687	0.999974	0.36335	0.999933	0.132663	0.998952	0.184377	0.917592	0.047082	0.998746		-0.137923	0.90159	-0.0783496	0.998452	-0.400914	0.905658
985	Intergen_1723	CP001363	2038095	2038155	+	61	6	XXX	Intergen	0.417884	0.400585	0.285363	0.600477	-0.194874	0.778681	0.408902	0.430768	0.454181	0.312799	0.131595	0.840834		0.0400808	0.999682	-0.137749	0.999974	-0.172919	0.999933	0.326903	0.998952	0.612968	0.664493	0.28416	0.998746		-0.630884	0.547342	-0.329166	0.963457	0.12803	0.999348
986	Intergen_1724	CP001363	2038306	2038644	+	339	25	XXX	Intergen	0.657136	0.00116064	0.444815	0.0466651	0.334007	0.172275	0.245524	0.421193	0.616916	0.00112788	0.327588	0.177917		-0.0416236	0.999682	-0.219336	0.999974	-0.177206	0.999933	-0.00840344	0.998952	-0.0772225	0.966738	-0.0769696	0.998746		-0.337289	0.361658	-0.292275	0.770393	-0.193949	0.999348
987	Intergen_1725	CP001363	2039149	2039326	+	178	2	XXX	Intergen	0.35871	0.571196	0.12452	0.867316	0.782629	0.147596	0.544108	0.335746	0.30793	0.57645	0.735313	0.13588		-0.0508745	0.999682	-0.241573	0.999974	-0.186361	0.999933	-0.0540271	0.998952	-0.233406	0.94152	-0.179181	0.998746		0.406666	0.814601	0.427192	0.947455	0.419576	0.999348
988	Intergen_1726	CP001363	2039966	2040220	+	255	7	XXX	Intergen	1.08052	0.0675639	0.81936	0.164431	0.492329	0.527875	0.789914	0.211887	0.36505	0.606463	0.960761	0.0839002		-0.702004	0.999682	-0.240482	0.999974	0.461041	0.999933	0.497029	0.998952	0.324815	0.910525	-0.17304	0.998746		-0.607578	0.611996	0.607738	0.818518	-0.0303328	0.999348
989	Intergen_1727	CP001363	2040557	2040795	+	239	17	XXX	Intergen	0.619537	0.0289274	0.496975	0.0777915	0.432158	0.168615	0.541726	0.0622891	0.45964	0.0932024	0.679608	0.00866359		-0.160138	0.999682	-0.128657	0.999974	0.0316308	0.999933	0.249481	0.998952	0.12025	0.944911	-0.132914	0.998746		-0.202899	0.815655	0.217768	0.960433	0.0495465	0.999348
990	Intergen_1728	CP001363	2041294	2041338	+	45	7	XXX	Intergen	0.872302	0.102033	-0.0275602	0.978645	-0.308835	0.723101	0.787078	0.165623	0.362951	0.567431	0.661232	0.271798		-0.505378	0.999682	-0.905221	0.999974	-0.397131	0.999933	0.960189	0.938695	1.09793	0.236329	0.133576	0.998746		-1.18667	0.141593	0.291189	0.986029	0.819838	0.835691
991	Intergen_1730	CP001363	2043017	2043090	+	74	1	XXX	Intergen	2.33606	NA	1.04729	NA	1.76455	NA	1.30418	NA	0.516788	NA	1.288	0.592838		-1.83231	NA	-1.3234	0.999974	0.52196	0.999933	-0.48867	NA	-0.473684	NA	0.0166086	NA		-0.585959	NA	0.772729	NA	0.26488	0.999348
992	Intergen_1731	CP001363	2043757	2043993	+	237	8	XXX	Intergen	0.735545	0.0184137	0.490042	0.162993	0.976822	0.000671919	0.687995	0.0330801	0.572226	0.0708398	0.638545	0.0576262		-0.163358	0.999682	-0.250856	0.999974	-0.0855265	0.999933	-0.341951	0.998952	-0.281101	0.783825	0.0567231	0.998746		0.228641	0.783397	0.062195	0.998452	0.201265	0.999348
993	Intergen_1732	CP001363	2044321	2044532	+	212	48	XXX	Intergen	0.443295	0.0185532	0.467393	0.0140635	0.288283	0.24593	0.45121	0.00912207	0.379678	0.0223552	0.452357	0.00902989		-0.0679943	0.999682	0.0182013	0.999974	0.084398	0.999933	0.15204	0.998952	0.161223	0.872954	0.00503625	0.998746		-0.168369	0.819751	0.0702403	0.992587	-0.0125286	0.999348
994	Intergen_1733	CP001363	2045973	2046184	+	212	18	XXX	Intergen	0.290312	0.460454	0.396167	0.263635	-0.0250412	0.965093	0.496852	0.161036	0.179173	0.640197	0.397736	0.272128		-0.115705	0.999682	0.0962579	0.999974	0.209119	0.999933	0.412736	0.998952	0.525897	0.475185	0.111968	0.998746		-0.327201	0.746407	0.214911	0.97916	0.109758	0.999348
995	Intergen_1734	CP001363	2046518	2046766	+	249	12	XXX	Intergen	0.151909	0.718386	0.335218	0.35744	0.193525	0.665598	0.226954	0.595013	0.313414	0.337823	0.270256	0.519996		0.156022	0.999682	0.176733	0.999974	0.02264	0.999933	0.0736483	0.998952	0.0410369	0.986246	-0.0375788	0.998746		0.0308479	0.987647	-0.0384532	0.998452	-0.104031	0.999348
996	Intergen_1739	CP001363	2050309	2050619	+	311	18	XXX	Intergen	0.531769	0.123557	0.776665	0.0138092	0.377261	0.346179	0.274323	0.504011	0.879435	0.00259669	0.521948	0.169244		0.343891	0.999682	0.236507	0.999974	-0.107307	0.999933	0.146431	0.998952	-0.0917092	0.968161	-0.245936	0.998746		-0.170628	0.884252	-0.349797	0.925081	-0.494233	0.839548
997	Intergen_1740	CP001363	2050997	2051062	+	66	3	XXX	Intergen	1.52836	0.0188636	1.71377	0.00626369	0.868492	0.317327	1.1441	0.131532	1.24786	0.076155	0.90641	0.283171		-0.282799	0.999682	0.174128	0.999974	0.458555	0.999933	0.0350996	NA	0.288656	0.941093	0.250583	0.998746		-0.675416	NA	-0.346237	NA	-0.553905	0.999348
998	Intergen_1743	CP001363	2054442	2054594	+	153	6	XXX	Intergen	0.760175	0.0741527	0.466494	0.331945	0.469586	0.358282	0.415634	0.421635	0.615719	0.154907	0.720466	0.0998608		-0.145245	0.999682	-0.301125	0.999974	-0.155517	0.999933	0.247396	0.998952	-0.0433561	0.986362	-0.294919	0.998746		-0.303436	0.801153	0.101278	0.998452	-0.0425058	0.999348
999	Intergen_1744	CP001363	2055396	2055541	+	146	5	XXX	Intergen	0.780111	0.0572075	0.782561	0.0570165	0.918897	0.015831	0.636944	0.172965	0.819595	0.024278	0.607999	0.188026		0.039681	0.999682	-0.00507909	0.999974	-0.0506178	0.999933	-0.311613	0.998952	-0.274027	0.891733	0.0343859	0.998746		0.1247	0.938654	-0.213399	0.986029	-0.145384	0.999348
1000	Intergen_1745	CP001363	2056094	2056151	+	58	2	XXX	Intergen	0.824837	0.0787338	0.925327	0.0345538	0.754679	0.125801	0.85504	0.0946672	0.681202	0.142239	0.683777	0.177228		-0.143937	0.999682	0.100961	0.999974	0.248955	0.999933	-0.0751729	0.998952	0.103288	0.976769	0.168811	0.998746		-0.0836239	0.969258	-0.00134943	0.99945	-0.0757574	0.999348
1001	Intergen_1746	CP001363	2056872	2057139	+	268	4	XXX	Intergen	1.24137	0.0244719	1.21983	0.0216845	1.21739	0.0322609	1.25391	0.0300778	0.920041	0.0878228	0.304381	0.714464		-0.311193	0.999682	-0.0213467	0.999974	0.290149	0.999933	-0.930393	0.784379	0.0409213	0.991605	0.961418	0.662291		-0.0302906	0.992479	-0.636324	0.839168	0.0326745	0.999348
1002	Intergen_1748	CP001363	2058985	2059062	+	78	1	XXX	Intergen	1.3925	0.0827654	1.40123	0.0632021	1.3932	0.0701226	0.148133	0.905704	0.916305	NA	1.55142	0.0338404		-0.494776	0.999682	-0.0122648	0.999974	0.488735	0.999933	0.161255	0.998952	-1.19757	0.384823	-1.35864	NA		-0.0372058	NA	0.622604	0.932062	-1.21769	0.75714
1003	Intergen_1751	CP001363	2062211	2062224	+	14	3	XXX	Intergen	1.70231	NA	1.65715	NA	2.34766	NA	1.86786	NA	1.7834	NA	1.42835	0.417907		0.0826496	0.999682	-0.050804	0.999974	-0.133304	0.999933	-0.967956	NA	-0.491672	NA	0.46662	NA		0.670357	NA	-0.373896	NA	0.225744	0.999348
1004	Intergen_1754	CP001363	2065022	2065146	+	125	2	XXX	Intergen	-0.0700503	NA	-0.0997169	NA	-0.0790569	0.957885	0.482368	0.645714	0.374248	NA	0.608239	0.575145		0.421306	0.999682	-0.0281223	0.999974	-0.45035	0.999933	0.669981	NA	0.545916	NA	-0.127783	NA		-0.0191538	NA	0.241578	NA	0.563181	0.999348
1005	Intergen_1755	CP001363	2066643	2066906	+	264	21	XXX	Intergen	0.708171	0.00476729	0.525572	0.0404993	0.383082	0.194874	0.523098	0.056055	0.465432	0.0572386	0.430049	0.123195		-0.244205	0.999682	-0.189271	0.999974	0.0518534	0.999933	0.0443577	0.998952	0.149338	0.930866	0.100657	0.998746		-0.341843	0.564234	-0.0380346	0.998452	0.00481693	0.999348
1006	Intergen_1756	CP001363	2067294	2067412	+	119	5	XXX	Intergen	0.142188	0.831489	0.551326	0.239389	0.0249863	0.97232	0.118159	0.86138	0.548117	0.208611	0.434188	0.404887		0.415502	0.999682	0.405786	0.999974	0.00110799	0.999933	0.409844	0.998952	0.104198	0.97962	-0.317946	0.998746		-0.132261	0.961333	-0.116112	0.998452	-0.433735	0.999348
1007	Intergen_1757	CP001363	2067728	2067773	+	46	1	XXX	Intergen	2.46226	NA	1.01749	NA	-0.115087	NA	1.29889	NA	0.281552	NA	1.19832	NA		-2.17714	NA	-1.45078	0.999974	0.734621	0.999933	1.31022	NA	1.4221	NA	0.114157	NA		-2.60643	NA	0.935765	NA	0.31269	0.999348
1008	Intergen_1758	CP001363	2067903	2067943	+	41	1	XXX	Intergen	-0.297732	NA	-0.684195	NA	-0.692161	NA	-0.634823	NA	-0.887318	NA	-0.816211	NA		-0.591839	NA	-0.393976	0.999974	NA	NA	NA	NA	NA	NA	NA	NA		-0.409853	NA	NA	NA	NA	NA
1009	Intergen_1759	CP001363	2072685	2072705	+	21	2	XXX	Intergen	-0.0764866	0.909242	0.429795	0.378637	0.212389	0.732005	0.713172	0.10008	0.122165	0.839481	0.398605	0.453416		0.198141	0.999682	0.49789	0.999974	0.303744	0.999933	0.186635	0.998952	0.513763	0.67637	0.322359	0.998746		0.276295	0.876571	0.27503	0.986029	0.28792	0.999348
1010	Intergen_1760	CP001363	2074364	2074467	+	104	4	XXX	Intergen	2.04011	8.98216e-11	1.97296	5.59241e-10	1.76516	2.96752e-08	1.67738	4.90197e-05	1.67338	1.68586e-07	1.67067	1.78466e-06		-0.36349	0.999682	-0.0741094	0.999974	0.289701	0.999933	-0.100663	0.998952	-0.0843386	0.976006	0.0127403	0.998746		-0.285921	0.674552	-0.010455	0.998452	-0.301726	0.999348
1011	Intergen_1763	CP001363	2078551	2078831	+	281	42	XXX	Intergen	-0.454886	0.343823	-0.860226	0.0537128	-1.39768	0.000520707	-0.192203	0.67917	-0.561054	0.139459	-0.991009	0.0108893		-0.133472	0.999682	-0.406035	0.999974	-0.275735	0.999933	0.406895	0.998952	1.21245	0.0306964	0.803413	0.652576		-0.990023	0.260911	-0.427473	0.947455	0.649079	0.999348
1012	Intergen_1764	CP001363	2079456	2079493	+	38	10	XXX	Intergen	0.46245	0.302283	0.625101	0.125639	0.609607	0.134602	0.937187	0.00826346	0.684597	0.0719389	0.632113	0.118755		0.214561	0.999682	0.1511	0.999974	-0.065107	0.999933	0.0246824	0.998952	0.334432	0.769581	0.304962	0.998746		0.121471	0.938571	-0.0583496	0.998452	0.31192	0.999348
1013	Intergen_1765	CP001363	2079689	2079816	+	128	3	XXX	Intergen	0.0321637	0.964636	0.0928102	0.901329	0.380683	0.529999	0.0871343	0.894383	0.356277	0.499235	0.495297	0.341596		0.329744	0.999682	0.0579024	0.999974	-0.277473	0.999933	0.116922	0.998952	-0.280814	0.928459	-0.404751	0.998746		0.330816	0.863342	0.141152	0.998452	0.00767099	0.999348
1014	Intergen_1766	CP001363	2080045	2080353	+	309	1	XXX	Intergen	1.73072	NA	2.06334	NA	1.46755	NA	0.942025	NA	1.22883	NA	1.0418	0.453896		-0.488356	0.999682	0.318742	0.999974	0.807168	0.999933	-0.428024	NA	-0.499656	NA	-0.0838975	NA		-0.277664	NA	-0.19794	NA	-1.09253	0.999348
1015	Intergen_1767	CP001363	2082861	2083024	+	164	2	XXX	Intergen	0.525223	NA	1.91541	NA	0.323713	NA	1.51661	NA	1.85538	NA	1.85506	0.245922		1.34242	NA	1.39345	0.999974	0.0580634	0.999933	1.52132	NA	1.19388	NA	-0.364513	NA		-0.216418	NA	-0.0104976	NA	-0.41583	0.999348
1016	Intergen_1772	CP001363	2088325	2088842	+	518	5	XXX	Intergen	0.245258	0.621349	0.321961	0.511237	0.134996	0.823154	0.724599	0.0778124	0.459684	0.253578	0.261761	0.601839		0.211432	0.999682	0.0684468	0.999974	-0.134832	0.999933	0.118488	0.998952	0.603034	0.556549	0.46846	0.998746		-0.12578	0.950741	-0.202239	0.987778	0.412598	0.999348
1017	Intergen_1774	CP001363	2090171	2090430	+	260	5	XXX	Intergen	0.809969	NA	0.429574	NA	0.479274	NA	-0.0826623	NA	0.0855633	NA	-0.0104408	0.995599		-0.698918	0.999682	-0.389653	0.999974	0.313067	0.999933	-0.498141	NA	-0.577638	NA	-0.0742575	NA		-0.299633	NA	-0.0916962	NA	-0.478672	0.999348
1018	Intergen_1775	CP001363	2090843	2091088	+	246	3	XXX	Intergen	-0.279867	0.766111	-0.293478	NA	-0.662487	0.488351	-1.60257	0.084179	-1.12998	NA	-0.834785	0.391474		-0.855259	0.999682	-0.0186869	0.999974	0.836205	0.999933	-0.138988	NA	-0.926808	NA	-0.798972	NA		-0.397568	NA	0.336137	NA	-1.3053	0.999348
1019	Intergen_1778	CP001363	2093496	2093577	+	82	1	XXX	Intergen	NA	NA	NA	NA	NA	NA	NA	NA	NA	NA	0.915005	NA		NA	NA	NA	NA	NA	NA	1.02845	NA	NA	NA	-0.966945	NA		NA	NA	1.2237	NA	NA	NA
1020	Intergen_1779	CP001363	2093640	2093905	+	266	8	XXX	Intergen	0.31505	0.621891	0.725527	0.153919	0.323054	0.623443	0.581029	0.305117	0.390455	0.494652	0.645622	0.270456		0.0715155	0.999682	0.400047	0.999974	0.330664	0.999933	0.324073	0.998952	0.265505	0.930866	-0.0605081	0.998746		-0.00802043	0.999247	0.255417	0.990818	-0.139475	0.999348
1021	Intergen_1780	CP001363	2094128	2094339	+	212	1	XXX	Intergen	-1.39162	NA	-1.20082	NA	-1.20738	NA	-0.579518	NA	-1.404	NA	-0.760186	NA		NA	NA	NA	NA	NA	NA	0.451377	NA	0.643005	NA	0.187201	NA		NA	NA	0.646622	NA	0.631305	NA
1022	Intergen_1781	CP001363	2095498	2095631	+	134	11	XXX	Intergen	0.329361	NA	-0.866865	NA	-1.48064	NA	-1.83599	NA	-2.12284	NA	-2.61675	0.208837		-2.39016	NA	-1.18136	0.999974	1.23668	0.999933	-1.11096	NA	-0.343867	NA	0.774449	NA		-1.74139	NA	-0.481438	NA	-0.953241	0.999348
1023	Intergen_1784	CP001363	2109107	2109156	+	50	2	XXX	Intergen	0.457941	0.371804	0.747022	0.111962	0.800899	0.0761201	0.646965	0.170012	0.23888	0.665764	0.562193	0.286613		-0.217755	0.999682	0.28148	0.999974	0.501217	0.999933	-0.242648	0.998952	-0.146183	0.95306	0.0931358	0.998746		0.334621	0.77856	0.319626	0.974947	-0.0907651	0.999348
1024	Intergen_1786	CP001363	2112429	2112439	+	11	1	XXX	Intergen	NA	NA	NA	NA	NA	NA	NA	NA	NA	NA	NA	NA		NA	NA	NA	NA	NA	NA	NA	NA	NA	NA	NA	NA		NA	NA	NA	NA	NA	NA
1025	Intergen_1787	CP001363	2114665	2114789	+	125	2	XXX	Intergen	-0.23196	0.82156	0.00256591	NA	0.125384	0.911275	0.388058	0.645386	-0.143454	0.881293	0.367852	0.680783		0.0970144	0.999682	0.234464	0.999974	0.136628	0.999933	0.247266	NA	0.276309	0.947368	0.0197652	0.998746		0.344291	NA	0.515884	NA	0.396688	0.999348
1026	Intergen_1788	CP001363	2115141	2115200	+	60	2	XXX	Intergen	0.324769	NA	-0.437776	NA	0.414758	0.761378	0.185498	NA	0.21226	NA	-0.301911	0.847592		-0.136133	0.999682	-0.774081	0.999974	-0.633608	0.999933	-0.714188	NA	-0.203015	NA	0.496586	NA		0.0718877	NA	-0.518949	NA	0.611331	0.999348
1027	Intergen_1789	CP001363	2115504	2115611	+	108	3	XXX	Intergen	-0.0414553	0.964267	0.0732869	0.940039	0.185796	0.83638	0.290628	0.710118	0.570218	0.369973	-0.190968	0.846581		0.603788	0.999682	0.107867	0.999974	-0.491625	0.999933	-0.371152	NA	0.106848	0.981606	0.482713	NA		0.212522	NA	-0.756572	NA	0.216616	0.999348
1028	Intergen_1790	CP001363	2116143	2116354	+	212	5	XXX	Intergen	0.87017	0.0689971	0.48613	0.370886	0.444255	0.406904	0.372034	0.518205	1.03273	0.00622636	0.0274	0.973598		0.170414	0.999682	-0.389624	0.999974	-0.561042	0.999933	-0.422961	0.998952	-0.0697379	0.983465	0.360433	0.998746		-0.437266	0.723666	-1.02034	0.179969	-0.104605	0.999348
1029	Intergen_1792	CP001363	2117968	2118323	+	356	12	XXX	Intergen	0.58051	0.160496	0.708405	0.0726566	0.561391	0.255689	0.474703	0.286871	0.499061	0.231182	0.549572	0.185337		-0.0878669	0.999682	0.117135	0.999974	0.205334	0.999933	-0.0330949	0.998952	-0.0897627	0.976635	-0.0732149	0.998746		-0.0214446	0.994316	0.0514989	0.998452	-0.229769	0.999348
1030	Intergen_1794	CP001363	2119338	2119347	+	10	2	XXX	Intergen	0.389048	0.543733	0.202898	0.77553	0.289707	0.680432	0.0839093	0.919183	0.321471	0.626386	0.262438	0.713723		-0.0695494	0.999682	-0.193134	0.999974	-0.125786	0.999933	-0.0304267	0.998952	-0.196453	0.957267	-0.17766	0.998746		-0.113703	0.966238	-0.0635699	0.998452	-0.114575	0.999348
1031	Intergen_1795	CP001363	2120302	2120344	+	43	3	XXX	Intergen	0.527308	0.239478	0.258508	0.62912	0.365545	0.477301	0.572709	0.210208	0.259264	0.593222	0.197399	0.748376		-0.270344	0.999682	-0.275966	0.999974	-0.00572787	0.999933	-0.169944	0.998952	0.216096	0.930866	0.382367	0.998746		-0.176702	0.910202	-0.0661834	0.998452	0.319553	0.999348
1032	Intergen_1797	CP001363	2125730	2125757	+	28	2	XXX	Intergen	-0.314064	0.774521	-0.208154	NA	-0.117144	0.926162	-0.201851	0.870108	-0.976752	NA	-0.688222	0.544032		-0.648493	0.999682	0.100891	0.999974	0.744746	0.999933	-0.567095	NA	-0.0723336	NA	0.492528	NA		0.189464	NA	0.284359	NA	0.0181942	0.999348
1033	Intergen_1799	CP001363	2126776	2127589	+	814	13	XXX	Intergen	0.298851	0.311462	0.472418	0.0942783	0.664235	0.00764566	0.580299	0.0287497	0.611524	0.0107979	0.602887	0.0187746		0.312974	0.999682	0.166571	0.999974	-0.144175	0.999933	-0.0623272	0.998952	-0.0752639	0.961461	-0.0174961	0.998746		0.35211	0.447944	-0.0108282	0.998452	0.113445	0.999348
1034	Intergen_1800	CP001363	2127962	2128018	+	57	1	XXX	Intergen	0.370579	NA	0.965217	NA	1.21747	NA	0.957639	NA	1.81552	NA	1.56001	0.251562		1.3342	0.999682	0.555564	0.999974	-0.752655	0.999933	0.312403	NA	-0.235057	NA	-0.543128	NA		0.782586	NA	-0.244253	NA	-0.0207433	0.999348
1035	Intergen_1801	CP001363	2128847	2128982	+	136	7	XXX	Intergen	-0.129862	0.777893	-0.315415	0.437824	-0.378042	0.395356	-0.150985	0.740211	-0.15573	0.708214	-0.181849	0.713932		-0.0297101	0.999682	-0.19384	0.999974	-0.165062	0.999933	0.194757	0.998952	0.229102	0.926643	0.0314047	0.998746		-0.263397	0.852092	-0.0212919	0.998452	0.170443	0.999348
1036	Intergen_1802	CP001363	2129523	2129592	+	70	5	XXX	Intergen	0.293298	0.514862	0.364214	0.395148	0.260562	0.597626	0.238512	0.632691	0.470929	0.284985	0.539689	0.169687		0.170102	0.999682	0.0624742	0.999974	-0.100068	0.999933	0.279494	0.998952	-0.0149578	0.996979	-0.304723	0.998746		-0.0475796	0.981397	0.0821125	0.998452	-0.125969	0.999348
1037	Intergen_1804	CP001363	2133611	2133901	+	291	2	XXX	Intergen	-0.485009	0.465714	-0.0146663	0.98588	0.0963607	0.89292	0.329503	0.567034	0.0358564	0.954299	0.276265	0.643156		0.509427	0.999682	0.455923	0.999974	-0.0531522	0.999933	0.174806	0.998952	0.242363	0.930866	0.0637458	0.998746		0.558946	0.70006	0.235638	0.986029	0.350236	0.999348
1038	Intergen_1805	CP001363	2134700	2134799	+	100	5	XXX	Intergen	0.682673	0.408266	0.939299	0.195733	-0.368132	0.765483	0.236682	0.823069	0.622733	0.426961	0.423902	0.662237		-0.0602172	0.999682	0.256414	0.999974	0.318217	0.999933	0.811437	NA	0.628738	NA	-0.195919	NA		-1.08543	NA	-0.202731	NA	-0.720991	0.999348
1039	Intergen_1806	CP001363	2134876	2135042	+	167	3	XXX	Intergen	0.787829	0.30202	0.195773	NA	0.586225	0.514542	0.454513	0.617486	0.708528	0.345977	0.344303	0.73258		-0.0853316	0.999682	-0.606325	0.999974	-0.526134	0.999933	-0.244813	NA	-0.123195	NA	0.116266	NA		-0.21658	NA	-0.367642	NA	0.269236	0.999348
1040	Intergen_1807	CP001363	2135362	2135769	+	408	2	XXX	Intergen	0.480135	0.544101	0.0304826	0.978947	0.273881	0.753129	0.195744	0.826055	-0.447101	0.570148	-0.436864	0.644555		-0.938658	0.999682	-0.453333	0.999974	0.476556	0.999933	-0.701498	NA	-0.0637279	0.988451	0.624206	NA		-0.229518	NA	0.0212276	NA	0.166072	0.999348
1041	Intergen_1809	CP001363	2136483	2136956	+	474	2	XXX	Intergen	-0.484503	0.663757	0.610728	0.206064	-0.00682425	0.992559	0.325754	0.582844	0.169193	0.774575	0.19552	0.766624		0.574738	0.999682	1.00321	0.999974	0.445821	0.999933	0.193891	0.998952	0.344179	0.876781	0.151035	0.998746		0.409333	0.855034	0.0197126	0.998452	-0.275365	0.999348
1042	Intergen_1810	CP001363	2137656	2137997	+	342	16	XXX	Intergen	0.245853	0.497158	0.477785	0.11829	0.532606	0.0854894	0.622615	0.0315295	0.707845	0.00645523	0.559777	0.0606493		0.459526	0.999682	0.224334	0.999974	-0.23799	0.999933	0.0240346	0.998952	0.0980934	0.954612	0.070428	0.998746		0.271723	0.747236	-0.152891	0.986029	0.151563	0.999348
1043	Intergen_1811	CP001363	2140167	2140222	+	56	6	XXX	Intergen	0.942969	0.205512	1.20579	0.0685765	0.555283	0.551192	0.684026	0.390136	0.852793	0.207153	0.158504	0.885091		-0.0813792	0.999682	0.262565	0.999974	0.338193	0.999933	-0.395745	NA	0.143099	0.978731	0.539106	NA		-0.409416	NA	-0.714056	NA	-0.518044	0.999348
1044	Intergen_1813	CP001363	2142337	2142486	+	150	1	XXX	Intergen	-0.554579	NA	-0.0556307	NA	0.232748	0.843127	0.0921272	0.930956	0.385696	NA	-0.011059	0.994592		0.939856	0.999682	0.488227	0.999974	-0.445314	0.999933	-0.245004	NA	-0.127998	NA	0.113487	NA		0.774123	NA	-0.399946	NA	0.150701	0.999348
1045	Intergen_1814	CP001363	2142742	2142857	+	116	3	XXX	Intergen	0.588127	0.175793	0.386126	0.37527	0.306621	0.519777	-0.0400675	0.943303	0.344711	0.412596	0.492424	0.280361		-0.23896	0.999682	-0.205255	0.999974	0.0344953	0.999933	0.180865	0.998952	-0.338464	0.842739	-0.527094	0.998746		-0.292712	0.805204	0.140684	0.995942	-0.421909	0.999348
1046	Intergen_1815	CP001363	2144313	2144507	+	195	4	XXX	Intergen	0.481962	0.557285	-0.00923616	NA	0.404226	0.639561	0.108894	0.909854	-0.452637	NA	-0.10396	0.924848		-0.92536	0.999682	-0.500243	0.999974	0.425602	0.999933	-0.504267	NA	-0.283097	0.944936	0.216991	NA		-0.101714	NA	0.333607	NA	0.120305	0.999348
1047	Intergen_1816	CP001363	2145215	2145539	+	325	8	XXX	Intergen	0.140517	0.784043	0.616454	0.0997555	0.437951	0.300432	0.39298	0.384853	0.61284	0.0743925	0.505015	0.229646		0.461645	0.999682	0.464589	0.999974	0.00470834	0.999933	0.0678496	0.998952	-0.0268765	0.992007	-0.101	0.998746		0.280827	0.801653	-0.0989124	0.998452	-0.208198	0.999348
1048	Intergen_1819	CP001363	2147621	2147846	+	226	4	XXX	Intergen	0.517026	0.210981	0.365589	0.378531	0.392708	0.380027	0.0503012	0.924665	0.412385	0.286321	0.400047	0.360468		-0.103142	0.999682	-0.156092	0.999974	-0.054636	0.999933	0.00788186	0.998952	-0.330545	0.840756	-0.343169	0.998746		-0.138672	0.937253	-0.0168017	0.998452	-0.309454	0.999348
1049	Intergen_1820	CP001363	2148777	2148853	+	77	2	XXX	Intergen	0.311259	0.662522	0.789666	0.183802	0.269299	0.725124	0.628911	0.297503	0.428382	0.491119	0.694156	0.224225		0.113219	0.999682	0.472246	0.999974	0.350072	0.999933	0.439927	0.998952	0.376204	0.881612	-0.0655978	0.998746		-0.060857	NA	0.270978	0.986029	-0.148367	0.999348
1050	Intergen_1824	CP001363	2163007	2163016	+	10	1	XXX	Intergen	0.238418	NA	0.407847	NA	-0.715287	NA	0.0814966	NA	-0.118885	NA	-0.520377	0.727085		-0.365503	0.999682	0.15814	0.999974	0.511265	0.999933	0.199447	NA	0.788765	NA	0.588391	NA		-0.974014	NA	-0.384467	NA	-0.305132	0.999348
1051	Intergen_1825	CP001363	2165353	2165667	+	315	18	XXX	Intergen	0.0577762	0.848962	-0.300981	0.213755	-0.210211	0.454815	-0.34384	0.165185	-0.241615	0.326812	-0.288223	0.270592		-0.303742	0.999682	-0.367972	0.999974	-0.0649478	0.999933	-0.0805319	0.998952	-0.126254	0.931334	-0.0503869	0.998746		-0.284692	0.631665	-0.0482367	0.998452	-0.0371958	0.999348
1052	Intergen_1827	CP001363	2166862	2167077	+	216	8	XXX	Intergen	0.338311	0.534782	0.591151	0.186074	0.419338	0.420019	0.552643	0.232462	0.20633	0.67968	0.273229	0.622851		-0.125474	0.999682	0.250734	0.999974	0.368751	0.999933	-0.15079	0.998952	0.140295	0.954612	0.285304	0.998746		0.0687288	0.975233	0.0573329	0.998452	-0.0305932	0.999348
1053	Intergen_1828	CP001363	2167873	2168397	+	525	5	XXX	Intergen	0.840571	0.0864388	1.04023	0.00969755	0.417171	0.466499	0.459708	0.37124	0.878092	0.0290072	0.792826	0.0684766		0.0510887	0.999682	0.206162	0.999974	0.15664	0.999933	0.383013	0.998952	0.0570941	0.985376	-0.329022	0.998746		-0.436914	0.747236	-0.0915247	0.998452	-0.579622	0.890906
1054	Intergen_1829	CP001363	2169492	2169509	+	18	1	XXX	Intergen	-0.451921	NA	0.578185	NA	0.811346	0.421046	0.241636	NA	0.239868	NA	0.820884	0.381597		0.715145	0.999682	1.04793	0.999974	0.340149	0.999933	0.0202934	NA	-0.57363	NA	-0.590164	NA		1.27348	NA	0.591885	NA	-0.340854	0.999348
1055	Intergen_1836	CP001363	2184207	2184263	+	57	1	XXX	Intergen	-0.265686	NA	-1.2663	NA	-1.27464	NA	-1.21704	NA	0.196305	NA	-0.819357	NA		0.460324	NA	-1.02085	0.999974	-1.45412	0.999933	0.451377	NA	NA	NA	-0.389875	NA		-1.03791	NA	-1.01022	NA	NA	NA
1056	Intergen_1837	CP001363	2185167	2185199	+	33	2	XXX	Intergen	-1.63344	NA	0.84039	NA	0.0547286	NA	0.854932	NA	-0.223911	NA	0.455352	0.745804		1.41783	NA	2.48595	0.999974	1.0597	0.999933	0.398707	NA	0.808157	NA	0.403637	NA		1.67109	NA	0.677567	NA	0.0256802	0.999348
1057	Intergen_1840	CP001363	2186839	2186956	+	118	2	XXX	Intergen	-0.883459	NA	-0.198541	NA	-0.400333	0.715622	-0.893452	0.369324	-0.820087	NA	-0.569229	0.588773		0.0446711	0.999682	0.677505	0.999974	0.614542	0.999933	-0.1689	NA	-0.483629	NA	-0.318749	NA		0.465817	NA	0.251289	NA	-0.691404	0.999348
1058	Intergen_1842	CP001363	2188750	2188872	+	123	1	XXX	Intergen	1.16032	NA	0.283759	NA	-0.22433	NA	1.14317	NA	0.237238	NA	-0.707736	0.76258		-0.891977	NA	-0.866389	0.999974	0.0287595	0.999933	-0.466345	NA	1.32192	NA	1.76888	NA		-1.36731	NA	-0.920826	NA	0.825933	0.999348
1059	Intergen_1843	CP001363	2190213	2190226	+	14	1	XXX	Intergen	NA	NA	NA	NA	NA	NA	NA	NA	NA	NA	NA	NA		NA	NA	NA	NA	NA	NA	NA	NA	NA	NA	NA	NA		NA	NA	NA	NA	NA	NA
1060	Intergen_1844	CP001363	2192504	2192949	+	446	23	XXX	Intergen	0.521894	0.0848584	0.513606	0.0936357	0.526408	0.084142	0.265125	0.458852	0.731248	0.0159792	0.446216	0.177876		0.210063	0.999682	-0.0166003	0.999974	-0.222422	0.999933	-0.079035	0.998952	-0.249908	0.838834	-0.175559	0.998746		-0.0121684	0.996244	-0.289619	0.953253	-0.241945	0.999348
1061	Intergen_1845	CP001363	2195471	2195673	+	203	10	XXX	Intergen	0.586621	0.0827654	0.5676	0.0957648	0.525283	0.190645	0.488919	0.211887	0.512274	0.110603	0.255477	0.558218		-0.0861077	0.999682	-0.0256785	0.999974	0.0607532	0.999933	-0.276652	0.998952	-0.0278598	0.992007	0.244002	0.998746		-0.0678476	0.968114	-0.249895	0.963457	-0.0669776	0.999348
1062	Intergen_1846	CP001363	2195797	2195812	+	16	3	XXX	Intergen	0.870227	0.168799	0.0983611	NA	0.0634057	0.952085	0.611974	0.397218	-0.0519727	0.956467	0.389349	0.64848		-0.927539	0.999682	-0.782852	0.999974	0.142441	0.999933	0.330112	NA	0.564938	0.835867	0.227226	0.998746		-0.834777	NA	0.439757	NA	0.521948	0.999348
1063	Intergen_1847	CP001363	2197244	2197378	+	135	2	XXX	Intergen	-0.463138	NA	0.236616	NA	-0.545559	NA	0.22069	NA	0.967678	NA	0.717115	0.561068		1.45107	0.999682	0.702946	0.999974	-0.74295	0.999933	1.25892	NA	0.774718	NA	-0.48676	NA		-0.10261	NA	-0.248187	NA	-0.00314559	0.999348
1064	Intergen_1849	CP001363	2199938	2199982	+	45	5	XXX	Intergen	0.741859	0.0267936	0.799387	0.0167761	1.0659	0.00181071	1.02473	0.00106774	0.707507	0.027629	1.0401	0.000450745		-0.0354126	0.999682	0.0513604	0.999974	0.0884532	0.999933	-0.0184336	0.998952	-0.0284864	0.98923	-0.00925176	0.998746		0.303	0.753916	0.335369	0.895834	0.231013	0.999348
1065	Intergen_1850	CP001363	2200808	2201166	+	359	6	XXX	Intergen	0.483768	0.279451	0.528606	0.187575	0.779157	0.0352655	0.817495	0.0222198	0.322392	0.449583	0.250383	0.641808		-0.164385	0.999682	0.0360152	0.999974	0.202757	0.999933	-0.523628	0.998952	0.0474868	0.984948	0.565945	0.844086		0.277902	0.809932	-0.0689576	0.998452	0.289612	0.999348
1066	Intergen_1851	CP001363	2202067	2202168	+	102	2	XXX	Intergen	-0.796335	NA	-0.242574	NA	-0.696932	NA	-0.8495	NA	-0.59057	NA	-0.445579	0.772092		0.189122	NA	0.536647	0.999974	0.33864	0.999933	0.248993	NA	-0.145321	NA	-0.396328	NA		0.0686481	NA	0.144227	NA	-0.592538	0.999348
1067	Intergen_1853	CP001363	2209368	2209509	+	142	4	XXX	Intergen	1.38551	0.0721679	0.319458	NA	-0.108874	NA	0.512428	0.622512	0.344726	NA	0.302185	0.809983		-1.04266	0.999682	-1.07452	0.999974	-0.0315209	0.999933	0.404788	NA	0.624593	NA	0.211206	NA		-1.49546	NA	-0.0373673	NA	0.198459	0.999348
1068	Intergen_1855	CP001363	2212320	2212482	+	163	14	XXX	Intergen	0.308959	0.196715	0.165719	0.518124	0.0474108	0.894887	0.0123942	0.967559	0.198076	0.427769	0.128096	0.665985		-0.112556	0.999682	-0.148019	0.999974	-0.0337354	0.999933	0.0808537	0.998952	-0.0229007	0.988722	-0.109717	0.998746		-0.281787	0.643627	-0.0713308	0.998452	-0.14914	0.999348
1069	Intergen_1856	CP001363	2213914	2213984	+	71	2	XXX	Intergen	1.08824	0.0184659	0.710344	0.167885	1.02335	0.0289	0.852778	0.0901486	0.804958	0.111033	1.30133	0.00293831		-0.284805	0.999682	-0.38666	0.999974	-0.100142	0.999933	0.274758	0.998952	-0.155479	0.951408	-0.436425	0.998746		-0.0778781	0.969258	0.494531	0.907541	0.154918	0.999348
1070	Intergen_1857	CP001363	2218852	2219170	+	319	15	XXX	Intergen	0.45565	0.0266111	0.618235	0.000923009	0.222986	0.369951	0.328286	0.136942	0.507826	0.00539498	0.545271	0.00399345		0.0478008	0.999682	0.153844	0.999974	0.105771	0.999933	0.320079	0.943507	0.114154	0.930866	-0.211204	0.998746		-0.248135	0.608889	0.03528	0.998452	-0.285088	0.9314
1071	Intergen_1858	CP001363	2221470	2221550	+	81	2	XXX	Intergen	0.398974	0.527926	0.293362	0.667286	0.732135	0.210844	0.520118	0.396406	0.435314	0.459202	0.732967	0.190007		0.033054	0.999682	-0.110857	0.999974	-0.14326	0.999933	0.000554519	0.999654	-0.201508	0.950738	-0.205687	0.998746		0.316642	0.861683	0.297683	0.986029	0.230698	0.999348
1072	Intergen_1859	CP001363	2222451	2222477	+	27	1	XXX	Intergen	0.715983	NA	0.247335	NA	-0.412488	NA	1.1614	NA	0.843753	NA	1.20953	0.343126		0.107659	0.999682	-0.466447	0.999974	-0.570723	0.999933	1.5923	NA	1.52833	NA	-0.057108	NA		-1.1164	NA	0.374822	NA	0.883902	0.999348
1073	Intergen_1861	CP001363	2226665	2226669	+	5	2	XXX	Intergen	1.16369	NA	0.564487	NA	0.806234	0.435028	0.280987	NA	0.0212399	NA	1.08261	0.289161		-1.12393	0.999682	-0.591767	0.999974	0.546585	0.999933	0.270352	NA	-0.510706	NA	-0.79238	NA		-0.347761	NA	1.06081	NA	-0.275818	0.999348
1074	Intergen_1863	CP001363	2230133	2230508	+	376	43	XXX	Intergen	1.3338	0.00316617	1.23706	2.27456e-21	0.799512	4.7443e-08	1.31344	4.98803e-22	1.07369	6.49788e-06	1.10443	2.30735e-16		-0.255349	0.999682	-0.100846	0.999974	0.159226	0.999933	0.304093	0.799838	0.524315	0.00484879	0.215704	0.987201		-0.544557	0.655924	0.032832	0.998452	0.0824273	0.999348
1075	Intergen_1864	CP001363	2231403	2231579	+	177	2	XXX	Intergen	1.20548	NA	0.450057	NA	0.572622	NA	0.578712	NA	0.740413	NA	1.50303	0.109606		-0.470556	0.999682	-0.739154	0.999974	-0.27272	0.999933	0.890969	NA	-0.00573165	NA	-0.905725	NA		-0.62023	NA	0.759576	NA	0.116787	0.999348
1076	Intergen_1866	CP001363	2235492	2235512	+	21	3	XXX	Intergen	0.111416	0.922922	0.0281852	NA	-0.359026	0.754033	0.377522	0.683102	-0.0998808	NA	0.0202096	0.988015		-0.213463	0.999682	-0.0945314	0.999974	0.11747	0.999933	0.377721	NA	0.744343	NA	0.358992	NA		-0.488754	NA	0.109967	NA	0.354677	0.999348
1077	Intergen_1867	CP001363	2236992	2237123	+	132	2	XXX	Intergen	0.564357	0.291792	0.563746	0.268672	0.475991	0.411586	0.27306	0.67917	0.00625316	0.992544	0.174117	0.812513		-0.562033	0.999682	-0.0107102	0.999974	0.5528	0.999933	-0.304771	0.998952	-0.195712	0.950738	0.103284	0.998746		-0.103196	0.964463	0.16414	0.998452	-0.291992	0.999348
1078	Intergen_1868	CP001363	2238519	2238571	+	53	1	XXX	Intergen	-0.191887	0.836293	-0.154387	NA	-0.326409	0.731675	0.323366	0.708492	-0.185381	0.839089	-0.278076	0.78615		0.00488796	0.999682	0.0320035	0.999974	0.0276228	0.999933	0.0522587	NA	0.667794	NA	0.619883	NA		-0.153414	NA	-0.0965069	NA	0.488527	0.999348
1079	Intergen_1870	CP001363	2245856	2245870	+	15	1	XXX	Intergen	-0.821424	NA	-1.20293	NA	-1.2092	NA	-1.1531	NA	-0.272824	NA	-0.762527	NA		0.551626	NA	-0.393976	0.999974	-0.944008	0.999933	0.451377	NA	NA	NA	-0.389875	NA		-0.409853	NA	-0.497322	NA	NA	NA
1080	Intergen_1871	CP001363	2246618	2246629	+	12	2	XXX	Intergen	0.332333	0.73323	0.207187	NA	-0.536021	0.64814	-0.392697	NA	0.431964	NA	-0.0420966	0.974305		0.103556	0.999682	-0.139112	0.999974	-0.238486	0.999933	0.490189	NA	0.152999	NA	-0.342526	NA		-0.883139	NA	-0.474865	NA	-0.59445	0.999348
1081	Intergen_1874	CP001363	2254204	2254276	+	73	2	XXX	Intergen	1.13621	NA	0.955069	NA	0.320677	NA	-0.0444801	NA	-1.12238	NA	0.653837	0.786651		-2.2825	NA	-0.184097	0.999974	2.09091	0.999933	0.327455	NA	-0.353513	NA	-0.693328	NA		-0.840384	NA	1.79069	NA	-0.982454	0.999348
1082	Intergen_1875	CP001363	2254523	2254877	+	355	10	XXX	Intergen	0.228878	0.78693	0.156487	0.852957	-0.752134	0.365909	-0.159716	0.872757	0.305524	0.666997	0.0674717	0.945073		0.0757044	0.999682	-0.0783934	0.999974	-0.153449	0.999933	0.817549	NA	0.612047	NA	-0.213875	NA		-0.998543	NA	-0.237676	NA	-0.309009	0.999348
1083	Intergen_1876	CP001363	2256459	2256543	+	85	6	XXX	Intergen	0.698269	0.0674712	0.448686	0.275418	0.670989	0.0904649	0.969083	0.00336021	0.342256	0.413786	0.697544	0.0702317		-0.355639	0.999682	-0.259501	0.999974	0.0942446	0.999933	0.0279779	0.998952	0.315504	0.798756	0.28012	0.998746		-0.0446242	0.981397	0.350526	0.935531	0.5351	0.75714
1084	Intergen_1877	CP001363	2258401	2258438	+	38	2	XXX	Intergen	0.310955	0.420144	0.202744	0.634513	0.443739	0.229801	0.4496	0.22316	0.260109	0.486379	0.110173	0.832297		-0.0552172	0.999682	-0.112163	0.999974	-0.0564533	0.999933	-0.332173	0.998952	0.0141564	0.996082	0.343698	0.998746		0.114309	0.937253	-0.148503	0.992587	0.248669	0.999348
1085	Intergen_1878	CP001363	2259021	2259110	+	90	6	XXX	Intergen	-0.780979	NA	-1.25332	NA	-1.11469	0.315365	-1.44502	NA	-3.12541	NA	-1.06852	0.311085		-2.36401	NA	-0.495591	0.999974	1.84968	0.999933	0.0553887	NA	-0.287769	NA	-0.357546	NA		-0.370712	NA	2.05142	NA	-0.16174	0.999348
1086	Intergen_1880	CP001363	2259999	2260082	+	84	2	XXX	Intergen	-0.0670627	0.92529	-0.0887393	0.908761	0.206781	0.755074	0.0649437	0.925458	0.122837	0.858671	0.416577	0.477083		0.187107	0.999682	-0.0286754	0.999974	-0.215297	0.999933	0.208482	0.998952	-0.127741	0.973369	-0.340777	0.998746		0.257996	0.890175	0.288007	0.986029	0.157838	0.999348
1087	Intergen_1882	CP001363	2265397	2265632	+	236	3	XXX	Intergen	0.830077	0.0170429	0.746144	0.0567256	0.357759	0.465383	0.619656	0.141241	0.590297	0.108987	0.846548	0.017158		-0.245639	0.999682	-0.0850872	0.999974	0.155737	0.999933	0.489476	0.998952	0.272577	0.897656	-0.22417	0.998746		-0.488557	0.517198	0.254947	0.963457	-0.117435	0.999348
1088	Intergen_1884	CP001363	2276813	2277080	+	268	12	XXX	Intergen	0.53423	0.0865334	0.38411	0.26312	0.0472651	0.921654	0.275625	0.476469	0.287965	0.39234	0.170155	0.70209		-0.249283	0.999682	-0.155367	0.999974	0.0941395	0.999933	0.12333	0.998952	0.239907	0.886707	0.111702	0.998746		-0.501649	0.373876	-0.11542	0.998452	-0.10233	0.999348
1089	Intergen_1885	CP001363	2279000	2279009	+	10	1	XXX	Intergen	0.545191	NA	-0.241343	NA	0.967299	0.424793	0.516225	NA	1.06621	NA	0.943716	0.431167		0.513114	0.999682	-0.789515	0.999974	-1.30852	0.999933	-0.0186132	NA	-0.434357	NA	-0.423499	NA		0.407625	NA	-0.123467	NA	0.759686	0.999348
1090	Intergen_1886	CP001363	2281122	2281236	+	115	3	XXX	Intergen	0.996595	0.037138	0.439719	0.429512	0.694276	0.194413	0.416225	0.518897	0.0641665	0.928516	0.503835	0.369162		-0.932221	0.999682	-0.563559	0.999974	0.36452	0.999933	-0.192657	0.998952	-0.265906	0.931892	-0.0826604	0.998746		-0.318456	0.843451	0.429983	0.960433	-0.0200569	0.999348
1091	Intergen_1887	CP001363	2282599	2282707	+	109	2	XXX	Intergen	0.471241	0.562666	0.703562	0.313964	0.660365	0.381814	0.760492	0.312041	0.306976	0.70403	0.0664686	0.950595		-0.163559	0.999682	0.218795	0.999974	0.376509	0.999933	-0.59023	NA	0.11167	0.981606	0.700706	0.998746		0.170511	NA	-0.247834	NA	0.0674407	0.999348
1092	Intergen_1888	CP001363	2282822	2283048	+	227	20	XXX	Intergen	0.208321	0.394435	-0.102359	0.714714	0.0652999	0.834722	0.180508	0.483456	0.0638476	0.816662	0.0907822	0.774724		-0.146138	0.999682	-0.318001	0.999974	-0.171304	0.999933	0.0266941	0.998952	0.125323	0.930008	0.0954061	0.998746		-0.158635	0.822227	0.0243528	0.998452	0.288284	0.999348
1093	Intergen_1889	CP001363	2284096	2284130	+	35	3	XXX	Intergen	-1.02375	NA	-1.89122	NA	-1.46555	NA	-0.326001	NA	-2.69538	NA	-3.21274	0.122188		-1.72083	NA	-0.903116	0.999974	0.815067	0.999933	-1.67606	NA	1.14141	NA	2.86196	NA		-0.508723	NA	-0.507519	NA	1.55474	0.999348
1094	Intergen_1890	CP001363	2284548	2284668	+	121	28	XXX	Intergen	0.217915	0.298063	0.268272	0.196317	0.0133213	0.966816	0.212318	0.337904	0.0738887	0.757479	0.22521	0.281123		-0.145109	0.999682	0.0432121	0.999974	0.189265	0.999933	0.203003	0.998952	0.205343	0.800065	-0.00373262	0.998746		-0.215037	0.677519	0.146415	0.963457	-0.050913	0.999348
1095	Intergen_1891	CP001363	2285005	2285113	+	109	34	XXX	Intergen	0.445048	0.227854	0.0337759	0.947924	-0.732485	0.118421	0.0785003	0.865664	-0.0756589	0.873517	-0.181115	0.699749		-0.531842	0.999682	-0.41411	0.999974	0.109628	0.999933	0.55628	0.998952	0.827569	0.333914	0.266463	0.998746		-1.21714	0.0654796	-0.105851	0.998452	0.0482991	0.999348
1096	Intergen_1892	CP001363	2285234	2285365	+	132	4	XXX	Intergen	0.507633	0.49624	0.681713	0.304513	0.038114	0.968942	0.505468	0.502249	-0.0608915	0.944867	0.298023	0.726337		-0.571371	0.999682	0.166141	0.999974	0.739926	0.999933	0.259265	NA	0.476156	0.878029	0.210902	0.998746		-0.485305	NA	0.35711	NA	-0.172872	0.999348
1097	Intergen_1894	CP001363	2286466	2286517	+	52	1	XXX	Intergen	0.294776	0.769021	0.616265	NA	0.80382	0.316969	0.511729	0.570662	0.771364	0.293561	0.265398	0.842953		0.485861	0.999682	0.320951	0.999974	-0.162728	0.999933	-0.561605	NA	-0.288783	0.944936	0.275164	NA		0.503339	NA	-0.552596	NA	-0.100828	0.999348
1098	Intergen_1895	CP001363	2287571	2287823	+	253	4	XXX	Intergen	0.144498	0.783912	0.220709	0.633563	0.188666	0.720288	0.111732	0.833664	0.122169	0.805417	0.232722	0.665871		-0.0212486	0.999682	0.0700607	0.999974	0.0929577	0.999933	0.0427656	0.998952	-0.0674365	0.981606	-0.114072	0.998746		0.0302333	0.992479	0.105588	0.998452	-0.103981	0.999348
1099	Intergen_1896	CP001363	2291779	2291813	+	35	4	XXX	Intergen	0.413384	0.270709	0.777767	0.0245948	0.230964	0.607728	0.083485	0.868123	0.666526	0.0388611	0.0846597	0.876425		0.250803	0.999682	0.359627	0.999974	0.109747	0.999933	-0.147417	0.998952	-0.135142	0.951408	0.00475927	0.998746		-0.198248	0.870561	-0.583807	0.648658	-0.690508	0.478265
1100	Intergen_1897	CP001363	2293399	2293496	+	98	5	XXX	Intergen	0.496706	0.377399	0.458352	0.393358	0.81214	0.0851122	0.440316	0.449838	0.597641	0.20909	0.564496	0.31039		0.10982	0.999682	-0.0357165	0.999974	-0.14023	0.999933	-0.252984	0.998952	-0.377484	0.832488	-0.12484	0.998746		0.309287	0.811626	-0.0406957	0.998452	-0.0277366	0.999348
1101	Intergen_1898	CP001363	2293683	2293807	+	125	2	XXX	Intergen	0.276428	0.744156	0.213303	0.807834	0.461722	0.567804	0.508177	0.488484	0.616396	0.344839	0.631855	0.381597		0.346908	0.999682	-0.069088	0.999974	-0.406118	0.999933	0.170726	NA	0.0572584	0.988451	-0.121482	0.998746		0.171685	NA	0.00930738	0.998452	0.296018	0.999348
1102	Intergen_1899	CP001363	2294123	2294184	+	62	4	XXX	Intergen	0.319862	0.580715	0.449082	0.374441	0.14136	0.83638	0.409684	0.475619	0.538908	0.284975	0.573806	0.247168		0.218016	0.999682	0.113173	0.999974	-0.107139	0.999933	0.424792	0.998952	0.284356	0.920297	-0.146981	0.998746		-0.197166	0.918461	0.0183507	0.998452	-0.0245396	0.999348
1103	Intergen_1900	CP001363	2294344	2294384	+	41	2	XXX	Intergen	0.57464	NA	1.54061	NA	-0.17888	NA	0.55064	NA	1.61416	NA	-0.25715	0.917306		0.98248	0.999682	0.917193	0.999974	-0.0433343	0.999933	-0.0610601	NA	0.7295	NA	0.789677	NA		-0.753472	NA	-1.83109	NA	-0.948664	0.999348
1104	Intergen_1901	CP001363	2295393	2295407	+	15	3	XXX	Intergen	-0.297734	NA	-0.107122	NA	-0.692162	NA	-0.0577491	NA	1.54646	NA	-0.816212	NA		1.84114	NA	0.1831	0.999974	-1.65774	0.999933	NA	NA	0.643005	NA	0.764266	NA		-0.409853	NA	-2.3647	NA	0.0542381	NA
1105	Intergen_1904	CP001363	2299181	2299458	+	278	3	XXX	Intergen	-0.568693	NA	-0.0768523	NA	-1.86279	NA	-1.92653	NA	0.136521	NA	-0.715744	0.663277		0.695738	NA	0.477041	0.999974	-0.217638	0.999933	1.1405	NA	-0.102974	NA	-1.20885	NA		-1.31843	NA	-0.852121	NA	-1.81312	0.999348
1106	Intergen_1905	CP001363	2299741	2300017	+	277	40	XXX	Intergen	0.268033	0.353627	0.296413	0.258749	-0.0529135	0.892156	0.221368	0.457175	0.25101	0.31872	0.0101448	0.979423		-0.0165547	0.999682	0.0232805	0.999974	0.0379947	0.999933	0.0616109	0.998952	0.289762	0.773976	0.217073	0.998746		-0.344686	0.608889	-0.243591	0.934687	-0.0717577	0.999348
1107	Intergen_1906	CP001363	2301128	2301291	+	164	2	XXX	Intergen	0.34764	0.665679	-0.0708881	NA	-0.133204	0.907663	0.50033	0.498703	0.0135153	0.988901	-0.328937	0.762635		-0.33346	0.999682	-0.424389	0.999974	-0.0902574	0.999933	-0.200314	NA	0.679876	0.805208	0.868756	NA		-0.52731	NA	-0.36958	NA	0.580509	0.999348
1108	Intergen_1907	CP001363	2303326	2303565	+	240	15	XXX	Intergen	0.559467	0.0444872	0.428303	0.125905	0.11863	0.755113	0.538494	0.0518828	0.451035	0.0849374	0.344112	0.253188		-0.111716	0.999682	-0.138913	0.999974	-0.0254475	0.999933	0.222737	0.998952	0.430263	0.41396	0.204105	0.998746		-0.456466	0.337257	-0.108035	0.992587	0.117344	0.999348
1109	Intergen_1908	CP001363	2304025	2304195	+	171	6	XXX	Intergen	0.480925	0.396401	0.00555745	0.994385	0.00104376	0.998739	0.623193	0.214713	0.452242	0.372643	0.219813	0.757864		-0.0292795	0.999682	-0.480754	0.999974	-0.452757	0.999933	0.223379	0.998952	0.626439	0.626877	0.413584	0.998746		-0.497065	0.73715	-0.236907	0.991886	0.6247	0.999348
1110	Intergen_1909	CP001363	2304727	2304782	+	56	4	XXX	Intergen	0.204209	0.809628	0.498817	0.466014	0.108595	0.912783	0.578709	0.400375	0.0578772	0.944594	-0.0477706	0.962055		-0.154378	0.999682	0.279985	0.999974	0.438273	0.999933	-0.179122	NA	0.442864	0.872954	0.618038	0.998746		-0.0941526	NA	-0.0871355	NA	0.0891937	0.999348
1111	Intergen_1911	CP001363	2307801	2307920	+	120	3	XXX	Intergen	-0.218085	0.831408	0.0655412	0.946264	-0.341576	0.688029	-0.331184	0.682998	0.011455	0.990129	-0.173873	0.84675		0.208087	0.999682	0.265944	0.999974	0.0496951	0.999933	0.166747	NA	0.0205433	NA	-0.150977	NA		-0.145143	NA	-0.187546	NA	-0.390956	0.999348
1112	Intergen_1913	CP001363	2312546	2312725	+	180	4	XXX	Intergen	0.386542	0.349201	0.643841	0.0851046	0.504501	0.205387	0.456305	0.281529	0.637259	0.0620696	0.564404	0.16276		0.244967	0.999682	0.252333	0.999974	0.00898669	0.999933	0.0638129	0.998952	-0.034165	0.988271	-0.102046	0.998746		0.0991283	0.950326	-0.0676239	0.998452	-0.181223	0.999348
1113	Intergen_1914	CP001363	2315024	2315123	+	100	1	XXX	Intergen	0.683511	0.386259	0.233573	NA	0.527466	0.553381	0.020252	0.983925	0.586755	0.457041	0.174741	0.876093		-0.101466	0.999682	-0.479124	0.999974	-0.380104	0.999933	-0.356728	NA	-0.500814	NA	-0.14925	NA		-0.170164	NA	-0.415389	NA	-0.202218	0.999348
1114	Intergen_1915	CP001363	2315238	2315289	+	52	2	XXX	Intergen	1.04928	0.129042	1.0788	0.0892706	0.335247	0.72698	0.279283	0.783344	0.820847	0.21783	0.926529	0.236788		-0.230422	0.999682	0.0213842	0.999974	0.250797	0.999933	0.595775	NA	-0.0323071	NA	-0.642931	0.998746		-0.725614	NA	0.104964	0.998452	-0.783086	0.999348
1115	Intergen_1916	CP001363	2317021	2317077	+	57	4	XXX	Intergen	-0.382567	0.599998	-0.271124	0.711154	-0.335967	0.685777	0.245627	0.721223	0.320856	0.579797	0.424053	0.470004		0.702501	0.999682	0.110455	0.999974	-0.604402	0.999933	0.756845	0.998952	0.607431	0.805208	-0.193227	0.998746		0.0310025	NA	0.102318	0.998452	0.528214	0.999348
1116	Intergen_1917	CP001363	2318779	2318809	+	31	3	XXX	Intergen	0.10107	0.860042	0.54598	0.190765	0.619001	0.172715	0.540541	0.22949	0.573723	0.168982	0.469096	0.325314		0.467661	0.999682	0.433254	0.999974	-0.0314283	0.999933	-0.153123	0.998952	-0.0711042	0.981606	0.0781996	0.998746		0.503159	0.600359	-0.104387	0.998452	0.00438023	0.999348
1117	Intergen_1919	CP001363	2320317	2320381	+	65	2	XXX	Intergen	0.0314173	0.97001	0.0804151	0.931367	-0.834104	0.308434	0.0980834	0.907594	0.00794952	0.992265	0.191536	0.822898		-0.0252454	0.999682	0.0430595	0.999974	0.069267	0.999933	1.02279	NA	0.939606	NA	-0.0877837	0.998746		-0.883092	NA	0.181995	NA	0.0153179	0.999348
1118	Intergen_1920	CP001363	2321819	2322008	+	190	6	XXX	Intergen	0.129015	0.874618	-0.315789	0.699509	-0.809369	0.314201	-0.241203	0.783344	-0.328831	0.670857	-0.292193	0.743039		-0.446643	0.999682	-0.444621	0.999974	0.00548424	0.999933	0.511482	NA	0.569498	NA	0.0513099	NA		-0.943494	NA	0.0305931	NA	0.073691	0.999348
1119	Intergen_1922	CP001363	2323216	2323323	+	108	3	XXX	Intergen	0.1931	0.727657	0.356376	0.483945	0.190162	0.747435	0.217241	0.700101	0.175521	0.739613	0.386615	0.461368		-0.012215	0.999682	0.146362	0.999974	0.159409	0.999933	0.195792	0.998952	0.0282914	0.992007	-0.170643	0.998746		-0.0153271	0.997095	0.205082	0.990818	-0.130847	0.999348
1120	Intergen_1927	CP001363	2328310	2328434	+	125	3	XXX	Intergen	0.171881	0.813188	0.311571	0.597003	0.0160745	0.982659	-0.180865	0.795189	-0.339243	0.611247	-0.346147	0.614755		-0.499961	0.999682	0.124704	0.999974	0.645222	0.999933	-0.364674	0.998952	-0.189627	0.954612	0.170572	0.998746		-0.181851	0.948237	-0.0147947	0.998452	-0.485097	0.999348
1121	Intergen_1928	CP001363	2329344	2329474	+	131	4	XXX	Intergen	0.364137	0.348526	0.156597	0.739684	0.285887	0.557817	0.129961	0.789441	0.318116	0.418477	-0.169384	0.749481		-0.0483955	0.999682	-0.216915	0.999974	-0.167229	0.999933	-0.457663	0.998952	-0.146935	0.954043	0.305309	0.998746		-0.0959633	0.960401	-0.48986	0.835643	-0.0213406	0.999348
1122	Intergen_1929	CP001363	2330566	2330718	+	153	3	XXX	Intergen	-1.21626	0.076386	0.0111272	0.990462	0.396103	0.559807	-0.355778	0.634681	-0.0545678	0.940339	-0.325598	0.658626		1.1755	0.999682	1.23701	0.999974	0.0567208	0.999933	-0.719545	0.998952	-0.748551	0.688318	-0.0309911	0.998746		1.60375	NA	-0.277358	0.991886	-0.371801	0.999348
1123	Intergen_1931	CP001363	2332742	2332945	+	204	2	XXX	Intergen	0.599708	NA	0.117301	NA	0.420502	NA	0.587123	NA	-0.251849	NA	0.0920485	0.965523		-0.859755	NA	-0.489019	0.999974	0.36586	0.999933	-0.36405	NA	0.185601	NA	0.503179	NA		-0.215758	NA	0.3384	NA	0.477932	0.999348
1124	Intergen_1932	CP001363	2335417	2335490	+	74	3	XXX	Intergen	0.474697	0.264917	0.632125	0.108736	0.747893	0.0535492	0.717231	0.0618807	0.881696	0.0158774	0.302187	0.540335		0.407272	0.999682	0.151962	0.999974	-0.256101	0.999933	-0.443957	0.998952	-0.0179566	0.995044	0.421015	0.998746		0.255114	0.819447	-0.584937	0.68653	0.0876156	0.999348
1125	Intergen_1933	CP001363	2336502	2336516	+	15	2	XXX	Intergen	0.0192128	NA	0.0668333	NA	-1.7308	NA	-1.0982	NA	-1.35141	NA	-1.27939	NA		-1.3617	NA	0.0452289	0.999974	1.43371	0.999933	0.451377	NA	0.643005	NA	0.187201	NA		-1.73416	NA	0.069557	NA	-1.18851	NA
1126	Intergen_1934	CP001363	2338038	2338064	+	27	6	XXX	Intergen	1.03287	0.177689	0.60108	NA	1.22566	0.0878412	0.77245	0.359112	0.728011	NA	1.01432	0.204973		-0.31204	0.999682	-0.439729	0.999974	-0.128104	0.999933	-0.215083	NA	-0.451138	0.875302	-0.23932	0.998746		0.179505	NA	0.289375	NA	0.174211	0.999348
1127	Intergen_1935	CP001363	2339170	2339343	+	174	6	XXX	Intergen	-0.12443	0.853806	0.326872	0.545237	-0.0248918	0.97232	-0.236392	0.709004	0.258911	0.621549	0.0543391	0.939731		0.365947	0.999682	0.434015	0.999974	0.0653243	0.999933	0.0710108	0.998952	-0.204003	0.949451	-0.280115	0.998746		0.0793353	0.975576	-0.200852	0.991886	-0.552772	0.999348
1128	Intergen_1936	CP001363	2339452	2339667	+	216	4	XXX	Intergen	0.753203	0.0253412	0.522954	0.166783	0.323831	0.462004	0.742286	0.0350356	0.844298	0.00631705	0.82189	0.0169961		0.0905895	0.999682	-0.23734	0.999974	-0.327663	0.999933	0.496556	0.990616	0.426389	0.61604	-0.0740959	0.998746		-0.450114	0.455335	-0.0334425	0.998452	0.219606	0.999348
1129	Intergen_1941	CP001363	2348062	2348104	+	43	1	XXX	Intergen	0.507169	0.343409	0.34236	0.54977	0.652628	0.196919	0.618269	0.239724	0.370494	0.503085	0.250037	0.729805		-0.144982	0.999682	-0.173975	0.999974	-0.0269612	0.999933	-0.417449	0.998952	-0.0210119	0.995044	0.382986	0.998746		0.125916	0.949032	-0.130915	0.998452	0.283383	0.999348
1130	Intergen_1943	CP001363	2351911	2351962	+	52	2	XXX	Intergen	0.63933	0.149061	0.296797	0.579369	0.173188	0.779885	0.273312	0.640182	0.792217	0.0541346	0.505558	0.304656		0.150412	0.999682	-0.350054	0.999974	-0.499907	0.999933	0.331099	0.998952	0.109036	0.975275	-0.227045	0.998746		-0.482769	0.611194	-0.289211	0.973504	-0.0191451	0.999348
1131	Intergen_1947	CP001363	2356823	2356838	+	16	1	XXX	Intergen	-0.142604	0.860333	0.567191	0.358607	0.461124	0.535698	0.708181	0.224804	0.0119217	0.988901	-0.0979563	0.917922		0.152378	0.999682	0.704919	0.999974	0.553588	0.999933	-0.561156	0.998952	0.27337	0.930866	0.820019	0.895355		0.581968	NA	-0.115573	NA	0.155749	0.999348
1132	Intergen_1950	CP001363	2360458	2360521	+	64	12	XXX	Intergen	0.684388	0.097837	0.312875	0.519699	0.0163329	0.981974	0.55604	0.232386	0.313607	0.520455	0.0659968	0.919827		-0.37033	0.999682	-0.377809	0.999974	-0.00717926	0.999933	0.0429257	0.998952	0.546109	0.718646	0.497834	0.998746		-0.675086	0.425088	-0.250475	0.986029	0.251084	0.999348
1133	Intergen_1951	CP001363	2361312	2361471	+	160	3	XXX	Intergen	-0.334305	0.712046	-0.148134	0.869447	-0.241043	0.795785	0.100372	0.905828	-0.381787	0.614719	-0.0733757	0.943806		-0.0732021	0.999682	0.153171	0.999974	0.235081	0.999933	0.16853	NA	0.340353	0.930866	0.160069	0.998746		0.0724243	NA	0.323042	NA	0.246884	0.999348
1134	Intergen_1952	CP001363	2361577	2361698	+	122	2	XXX	Intergen	0.21758	0.809628	-0.512757	NA	-0.702985	0.473156	0.293336	0.733065	-0.177233	NA	-0.0086349	0.994676		-0.396765	0.999682	-0.729524	0.999974	-0.334243	0.999933	0.690994	NA	1.01051	NA	0.30842	NA		-0.929393	NA	0.165912	NA	0.821931	0.999348
1135	Intergen_1953	CP001363	2362143	2362276	+	134	5	XXX	Intergen	0.283221	0.649656	0.145424	0.823582	0.176273	0.790653	0.0110078	0.986214	-0.434705	0.443005	0.0358768	0.964157		-0.720192	0.999682	-0.1479	0.999974	0.577303	0.999933	-0.139335	0.998952	-0.15334	0.965664	-0.0174715	0.998746		-0.124048	0.961684	0.469375	0.960433	-0.125646	0.999348
1136	Intergen_1954	CP001363	2362850	2363061	+	212	5	XXX	Intergen	0.239641	0.722954	0.4397	0.494391	0.266507	0.719937	-0.295581	0.694029	-0.0397176	0.958393	0.318064	0.675239		-0.267947	0.999682	0.196635	0.999974	0.471121	0.999933	0.0576919	0.998952	-0.550249	0.79528	-0.609471	0.998746		0.0124343	0.999226	0.360149	0.982929	-0.728836	0.999348
1137	Intergen_1956	CP001363	2364798	2364974	+	177	7	XXX	Intergen	-0.0797107	0.822804	0.138488	0.649043	0.0056854	0.985739	0.103409	0.750561	0.1518	0.607162	0.260769	0.399521		0.229071	0.999682	0.208194	0.999974	-0.0174986	0.999933	0.256537	0.998952	0.107357	0.946322	-0.154964	0.998746		0.0664572	0.962133	0.107119	0.992587	-0.0299668	0.999348
1138	Intergen_1958	CP001363	2365784	2365896	+	113	3	XXX	Intergen	0.78335	NA	0.527381	NA	0.922458	0.35387	1.19309	0.144058	0.110234	NA	1.10218	0.18925		-0.671961	0.999682	-0.255726	0.999974	0.414219	0.999933	0.182328	NA	0.284764	0.951408	0.0943144	NA		0.118759	NA	0.989049	NA	0.663745	0.999348
1139	Intergen_1959	CP001363	2366041	2366108	+	68	3	XXX	Intergen	0.214599	0.783646	0.342664	0.604746	0.657558	0.271817	0.345073	0.614474	0.196454	0.774575	0.411149	0.582023		-0.0284331	0.999682	0.113666	0.999974	0.142839	0.999933	-0.253126	0.998952	-0.307488	0.917592	-0.05425	0.998746		0.420881	0.798841	0.206405	0.995942	0.00672534	0.999348
1140	Intergen_1960	CP001363	2367666	2367771	+	106	1	XXX	Intergen	0.842382	NA	1.72692	NA	0.415656	NA	1.89492	NA	0.317395	NA	0.888486	0.766231		-0.504168	NA	0.939048	0.999974	1.45516	0.999933	0.450643	NA	1.48347	NA	1.05869	NA		-0.431801	NA	0.55916	NA	0.148539	0.999348
1141	Intergen_1964	CP001363	2375950	2376100	+	151	10	XXX	Intergen	0.372905	0.272257	0.381971	0.225037	0.254345	0.484893	0.348469	0.303364	0.300494	0.336394	0.205145	0.609232		-0.0762981	0.999682	0.000197094	0.999974	0.077056	0.999933	-0.0478005	0.998952	0.103959	0.954612	0.147907	0.998746		-0.137459	0.912918	-0.0939414	0.998452	-0.0281209	0.999348
1142	Intergen_1966	CP001363	2379000	2379026	+	27	1	XXX	Intergen	0.83367	NA	1.30165	NA	1.29581	NA	1.34351	NA	0.957837	NA	1.4672	0.329538		0.107115	NA	0.447451	0.999974	0.354865	0.999933	0.159764	NA	0.0600786	NA	-0.106212	NA		0.431086	NA	0.512729	NA	0.0505624	0.999348
1143	Intergen_1969	CP001363	2382234	2382306	+	73	1	XXX	Intergen	-0.37517	0.3884	-0.53541	0.202938	-0.490508	0.27014	-0.919303	0.031858	-0.793052	0.0414498	-0.551353	0.223481		-0.416393	0.999682	-0.167512	0.999974	0.248315	0.999933	-0.056083	0.998952	-0.415297	0.841826	-0.364182	0.998746		-0.13009	0.949112	0.237312	0.991002	-0.373549	0.999348
1144	Intergen_1971	CP001363	2382985	2383044	+	60	2	XXX	Intergen	0.763067	NA	-0.160181	NA	0.344845	NA	0.0101817	NA	0.200655	NA	-0.0928951	0.96535		-0.563461	NA	-0.927462	0.999974	-0.363089	0.999933	-0.440603	NA	-0.321668	NA	0.114266	NA		-0.415392	NA	-0.287693	NA	0.183214	0.999348
1145	Intergen_1972	CP001363	2383336	2383682	+	347	20	XXX	Intergen	0.232141	0.515642	-0.0684695	0.87357	-0.071349	0.873382	0.352519	0.268597	0.20684	0.513536	0.214133	0.550365		-0.0306895	0.999682	-0.308154	0.999974	-0.273793	0.999933	0.277073	0.998952	0.428418	0.479529	0.146444	0.998746		-0.318973	0.674064	0.00390334	0.998452	0.422413	0.923397
1146	Intergen_1975	CP001363	2388159	2388218	+	60	1	XXX	Intergen	-0.27588	NA	-0.799759	NA	-0.320445	NA	-0.948222	NA	0.224268	NA	-0.072777	0.968384		0.512167	NA	-0.522896	0.999974	-1.04194	0.999933	0.246252	NA	-0.603659	NA	-0.861286	NA		-0.0705212	NA	-0.300033	NA	-0.13234	0.999348
1147	Intergen_1978	CP001363	2389208	2389376	+	169	11	XXX	Intergen	0.208109	0.545815	0.134735	0.719543	0.174585	0.643437	0.0426659	0.917146	0.127072	0.726974	-0.030997	0.948363		-0.082653	0.999682	-0.0815475	0.999974	0.00161818	0.999933	-0.208666	0.998952	-0.121679	0.946607	0.0815864	0.998746		-0.0477716	0.972786	-0.161611	0.990818	-0.0852581	0.999348
1148	Intergen_1979	CP001363	2390709	2390736	+	28	5	XXX	Intergen	0.241357	0.815501	0.621467	NA	-0.0290668	0.981866	0.971833	0.182312	0.627952	0.3987	0.060683	0.963009		0.409146	0.999682	0.382278	0.999974	-0.0206767	0.999933	0.0959798	NA	1.01005	0.558391	0.936508	NA		-0.301499	NA	-0.581511	NA	0.35828	0.999348
1149	Intergen_1983	CP001363	2394805	2394972	+	168	4	XXX	Intergen	0.596439	0.394179	0.163397	0.84366	-0.176872	0.848817	0.761359	0.235386	0.0882888	0.916614	0.512091	0.450168		-0.509914	0.999682	-0.439662	0.999974	0.0738938	0.999933	0.693096	NA	0.949625	0.439654	0.259462	0.998746		-0.789664	NA	0.430624	0.963457	0.605632	0.999348
1150	Intergen_1984	CP001363	2395177	2395472	+	296	16	XXX	Intergen	0.777801	0.0137335	0.705367	0.0131916	0.443937	0.1783	0.690008	0.0173613	0.435371	0.161027	0.48783	0.136282		-0.348054	0.999682	-0.0812273	0.999974	0.263406	0.999933	0.0426227	0.998952	0.25527	0.837125	0.208885	0.998746		-0.353391	0.67264	0.0495596	0.998452	-0.0112316	0.999348
1151	Intergen_1986	CP001363	2396771	2396961	+	191	22	XXX	Intergen	0.603988	0.0320652	0.340307	0.29196	-0.324441	0.379774	0.175734	0.637017	0.131946	0.699142	0.127921	0.755969		-0.47123	0.999682	-0.271064	0.999974	0.203664	0.999933	0.450876	0.998952	0.509785	0.406477	0.0543316	0.998746		-0.943337	0.0134114	-0.00732233	0.998452	-0.159655	0.999348
1152	Intergen_1987	CP001363	2397526	2397714	+	189	11	XXX	Intergen	-0.049314	NA	-0.919949	NA	-1.27609	0.27014	-0.171994	0.88131	-0.00585603	NA	-0.4889	0.706653		0.0402909	0.999682	-0.871937	0.999974	-0.89741	0.999933	0.79236	NA	1.09365	NA	0.301288	NA		-1.23254	NA	-0.448798	NA	0.739904	0.999348
1153	Intergen_1988	CP001363	2397862	2398254	+	393	32	XXX	Intergen	0.460402	0.0098006	0.319461	0.109923	-0.0120194	0.966955	0.280563	0.153319	0.33795	0.0694558	0.241371	0.237928		-0.125632	0.999682	-0.149751	0.999974	-0.022646	0.999933	0.25179	0.998952	0.301765	0.426026	0.0454229	0.998746		-0.488716	0.063602	-0.0989838	0.990818	-0.033519	0.999348
1154	Intergen_1990	CP001363	2403891	2403941	+	51	2	XXX	Intergen	-0.467674	0.548277	0.060124	0.947978	0.417635	0.537801	0.209803	0.785743	0.092162	0.90771	0.450061	0.507249		0.557315	0.999682	0.523616	0.999974	-0.0230242	0.999933	0.031977	0.998952	-0.190006	0.95306	-0.227819	0.998746		0.872665	NA	0.367435	0.979899	0.151001	0.999348
1155	Intergen_1993	CP001363	2406298	2406412	+	115	4	XXX	Intergen	0.469645	0.438682	0.32006	0.594778	-0.108337	0.89417	0.381784	0.524358	0.131934	0.839951	-0.150554	0.846581		-0.33227	0.999682	-0.150746	0.999974	0.182023	0.999933	-0.0435324	NA	0.499816	0.810561	0.538631	0.998746		-0.597688	0.674552	-0.286393	0.986029	0.0653049	0.999348
1156	Intergen_1995	CP001363	2411199	2411309	+	111	4	XXX	Intergen	0.235536	0.685625	0.291498	0.596115	0.408624	0.462541	0.169264	0.783217	0.258607	0.622346	0.685803	0.181259		0.0199774	0.999682	0.0490303	0.999974	0.0300211	0.999933	0.276421	0.998952	-0.230641	0.930866	-0.508631	0.998746		0.158208	0.938034	0.422764	0.94778	-0.119102	0.999348
1157	Intergen_1997	CP001363	2412107	2412314	+	208	1	XXX	Intergen	-0.323121	NA	-1.10016	NA	0.375244	NA	-1.05144	NA	0.160794	NA	0.581277	0.832297		0.471723	NA	-0.772801	0.999974	-1.2772	0.999933	0.20606	NA	-1.43106	NA	-1.64169	NA		0.674286	NA	0.415623	NA	0.0542389	NA
1158	Intergen_1999	CP001363	2415749	2415828	+	80	2	XXX	Intergen	-0.112602	0.849299	0.123281	0.831881	-0.0109259	0.985164	-0.140588	0.81947	0.249111	0.628289	0.113647	0.850261		0.360551	0.999682	0.223545	0.999974	-0.137101	0.999933	0.120065	0.998952	-0.111883	0.973369	-0.236178	0.998746		0.0814275	0.969258	-0.14709	0.998452	-0.249782	0.999348
1159	Intergen_2000	CP001363	2416882	2416995	+	114	1	XXX	Intergen	-0.025296	0.97563	0.351857	0.625474	0.364946	0.609469	0.584755	0.336463	0.122833	0.874328	0.315688	0.680688		0.148877	0.999682	0.369334	0.999974	0.222736	0.999933	-0.0508938	0.998952	0.230587	0.941093	0.277558	0.998746		0.375942	NA	0.187974	0.998452	0.237909	0.999348
1160	Intergen_2001	CP001363	2418257	2418860	+	604	6	XXX	Intergen	0.29242	0.543733	0.0333207	0.956287	-0.0733401	0.901871	-0.0265304	0.959179	-0.255329	0.601466	0.19452	0.717632		-0.550806	0.999682	-0.265119	0.999974	0.277902	0.999933	0.268065	0.998952	0.0561906	0.985147	-0.217201	0.998746		-0.381668	0.746407	0.445465	0.929543	-0.0568661	0.999348
1161	Intergen_2003	CP001363	2422198	2422299	+	102	3	XXX	Intergen	1.18107	0.0964177	0.484243	NA	0.959684	0.22466	0.906801	0.29343	0.423763	NA	0.789799	0.398647		-0.772351	0.999682	-0.688867	0.999974	0.0577923	0.999933	-0.170754	NA	-0.0276031	0.996675	0.123269	NA		-0.237939	NA	0.366065	NA	0.423047	0.999348
1162	Intergen_2005	CP001363	2427901	2427979	+	79	1	XXX	Intergen	0.906011	NA	0.469946	NA	1.04795	NA	NA	NA	2.2025	NA	0.33793	NA		1.30576	NA	-0.436078	0.999974	-1.72608	0.999933	-0.708678	NA	-1.09563	NA	-0.389875	NA		0.138856	NA	-1.85428	NA	-0.522836	NA
1163	Intergen_2006	CP001363	2428294	2428309	+	16	5	XXX	Intergen	0.184407	0.787263	0.292954	0.591801	0.437821	0.403805	0.240972	0.683102	0.306374	0.552566	0.593078	0.212419		0.133181	0.999682	0.110635	0.999974	-0.0148462	0.999933	0.161344	0.998952	-0.187386	0.944936	-0.350826	0.998746		0.252321	0.884252	0.291824	0.973504	-0.0488494	0.999348
1164	Intergen_2009	CP001363	2431787	2431868	+	82	6	XXX	Intergen	0.390496	0.562621	-0.288097	0.727427	-0.10418	0.909894	0.321643	0.665007	-0.0578615	0.942868	-0.421992	0.626732		-0.454697	0.999682	-0.672403	0.999974	-0.220309	0.999933	-0.312274	NA	0.436039	0.876781	0.740328	0.998746		-0.514198	NA	-0.35254	NA	0.60486	0.999348
1165	Intergen_2010	CP001363	2432598	2432656	+	59	6	XXX	Intergen	0.597918	0.306938	0.758562	0.153495	0.895793	0.098256	0.65862	0.259498	0.747736	0.158091	1.12708	0.0169907		0.141491	0.999682	0.146164	0.999974	0.00698684	0.999933	0.221453	0.998952	-0.229588	0.937397	-0.457699	0.998746		0.281604	0.870247	0.377358	0.960433	-0.0922935	0.999348
1166	Intergen_2011	CP001363	2432774	2432952	+	179	1	XXX	Intergen	0.760436	0.204848	0.429395	0.517314	0.164632	0.857326	0.125484	0.889381	0.631225	0.306042	0.344249	0.652457		-0.133296	0.999682	-0.347873	0.999974	-0.212284	0.999933	0.193853	0.998952	-0.0144503	0.998727	-0.199828	0.998746		-0.632121	0.595543	-0.293602	0.986029	-0.283467	0.999348
1167	Intergen_2012	CP001363	2435239	2435350	+	112	1	XXX	Intergen	0.481541	0.339911	0.670756	0.120419	0.532342	0.309325	0.650331	0.153072	0.866747	0.0233051	0.709383	0.101331		0.383517	0.999682	0.182169	0.999974	-0.202865	0.999933	0.178125	0.998952	0.129117	0.95952	-0.0489078	0.998746		0.0353876	0.991284	-0.157744	0.991886	-0.00962602	0.999348
1168	Intergen_2013	CP001363	2437928	2438088	+	161	1	XXX	Intergen	2.73387	NA	1.6474	NA	2.36776	0.0378995	0.895733	NA	1.68363	NA	1.40424	0.3766		-1.04802	0.999682	-1.13066	0.999974	-0.0689241	0.999933	-0.991685	NA	-1.49225	NA	-0.511575	NA		-0.39647	NA	-0.305934	NA	-0.762695	0.999348
1169	Intergen_2014	CP001363	2438968	2439082	+	115	3	XXX	Intergen	0.00110398	0.997566	0.3251	0.20702	0.255886	0.415055	0.172362	0.594628	0.0113544	0.974367	0.236649	0.420006		0.0108102	0.999682	0.319501	0.999974	0.308496	0.999933	-0.0211499	0.998952	-0.0742228	0.968161	-0.0586936	0.998746		0.239557	0.765146	0.221818	0.94778	-0.148479	0.999348
1170	Intergen_2015	CP001363	2441517	2441788	+	272	3	XXX	Intergen	0.0766009	0.947294	-0.457863	NA	-1.1175	0.307694	0.25182	0.807357	0.0188504	NA	0.117162	0.924848		-0.0687453	0.999682	-0.543847	0.999974	-0.47095	0.999933	1.22624	NA	1.36583	NA	0.139339	NA		-1.21202	NA	0.095817	NA	0.69999	0.999348
1171	Intergen_2018	CP001363	2447302	2447410	+	109	41	XXX	Intergen	0.279204	0.10483	0.317367	0.0590575	0.282615	0.138991	0.275905	0.123161	0.347668	0.0318358	0.30989	0.0697507		0.0670138	0.999682	0.03009	0.999974	-0.0362403	0.999933	0.0214583	0.998952	-1.22152e-05	0.999928	-0.0270512	0.998746		-0.0075505	0.996244	-0.0411003	0.998452	-0.0357086	0.999348
1172	Intergen_2021	CP001363	2449712	2449766	+	55	3	XXX	Intergen	0.688187	0.266723	0.275743	0.716072	0.208086	0.803599	0.228995	0.797095	0.407211	0.557324	0.210544	0.812513		-0.290504	0.999682	-0.426941	0.999974	-0.135368	0.999933	-0.00456388	NA	-0.00341664	0.999837	0.00429992	0.999148		-0.50073	NA	-0.202144	0.998452	-0.0709928	0.999348
1173	Intergen_2022	CP001363	2451769	2452017	+	249	18	XXX	Intergen	0.221144	0.442834	0.0997996	0.727214	0.0713984	0.816225	0.250971	0.30515	0.178269	0.483957	0.0502409	0.881113		-0.0505412	0.999682	-0.131962	0.999974	-0.0833985	0.999933	-0.0218127	0.998952	0.189365	0.844914	0.208431	0.998746		-0.167642	0.859356	-0.128958	0.990818	0.15794	0.999348
1174	Intergen_2023	CP001363	2453215	2453328	+	114	8	XXX	Intergen	0.398306	0.33262	0.255465	0.564802	0.386838	0.360459	0.434473	0.285395	0.534533	0.147756	0.433143	0.281752		0.135827	0.999682	-0.149658	0.999974	-0.283654	0.999933	0.0462118	0.998952	0.0576517	0.981606	0.00698545	0.998746		-0.0263453	0.992479	-0.101686	0.998452	0.184151	0.999348
1175	Intergen_2024	CP001363	2453977	2454149	+	173	10	XXX	Intergen	0.222299	0.481653	0.477731	0.0720673	0.0205389	0.962634	0.361543	0.203844	0.431858	0.085331	0.158808	0.659937		0.20796	0.999682	0.249855	0.999974	0.0437915	0.999933	0.136958	0.998952	0.346069	0.57526	0.205254	0.998746		-0.213381	0.783397	-0.270839	0.925409	-0.113283	0.999348
1176	Intergen_2025	CP001363	2454576	2454619	+	44	19	XXX	Intergen	-0.1606	0.673264	0.221802	0.462453	-0.0452354	0.913772	-0.112394	0.761042	-0.0833966	0.831106	-0.145238	0.700944		0.0753731	0.999682	0.379188	0.999974	0.299121	0.999933	-0.101973	0.998952	-0.0619525	0.976006	0.0359414	0.998746		0.102566	0.938431	-0.0645344	0.998452	-0.333538	0.999348
1177	Intergen_2026	CP001363	2455226	2455276	+	51	25	XXX	Intergen	0.183461	0.629959	0.377492	0.233408	-0.256943	0.530751	0.0642353	0.879201	0.0887452	0.831822	-0.101905	0.822518		-0.105194	0.999682	0.185796	0.999974	0.285252	0.999933	0.153614	0.998952	0.327528	0.809242	0.17059	0.998746		-0.463696	0.553888	-0.192984	0.986029	-0.309303	0.999348
1178	Intergen_2027	CP001363	2455406	2455523	+	118	14	XXX	Intergen	0.168626	0.671856	0.083957	0.87446	0.200474	0.649453	0.463627	0.179074	0.211199	0.570588	0.096952	0.843316		0.0426362	0.999682	-0.105369	0.999974	-0.140124	0.999933	-0.103618	0.998952	0.275785	0.84794	0.376795	0.998746		0.0129605	0.996995	-0.121667	0.996853	0.397374	0.999348
1179	Intergen_2028	CP001363	2463129	2463225	+	97	3	XXX	Intergen	0.236426	0.780115	0.228818	0.792976	0.692007	0.309883	1.07938	0.0709622	0.435795	0.524749	0.413079	0.638652		0.202136	0.999682	-0.0170341	0.999974	-0.220772	0.999933	-0.291194	NA	0.406589	0.864559	0.682334	0.998746		0.443651	NA	-0.0360865	0.998452	0.867877	0.884094
1180	Intergen_2030	CP001363	2468850	2468934	+	85	9	XXX	Intergen	0.202072	0.662522	0.391574	0.280662	0.306461	0.495964	0.105881	0.832419	0.086831	0.855476	0.390261	0.33281		-0.103399	0.999682	0.207943	0.999974	0.312061	0.999933	0.080564	0.998952	-0.191038	0.917592	-0.276102	0.998746		0.101563	0.94157	0.300052	0.934687	-0.28892	0.999348
1181	Intergen_2031	CP001363	2470231	2470330	+	100	8	XXX	Intergen	0.719572	0.0606029	0.0186626	0.980227	0.570252	0.202322	0.27101	0.575999	0.545213	0.184746	0.688677	0.0936672		-0.172743	0.999682	-0.698539	0.999974	-0.529188	0.999933	0.117197	0.998952	-0.289737	0.880938	-0.410952	0.998746		-0.160776	0.925571	0.140466	0.998447	0.253024	0.999348
1182	Intergen_2032	CP001363	2470643	2470690	+	48	5	XXX	Intergen	0.453808	0.340518	0.364816	0.463254	0.536123	0.31419	0.20663	0.739362	0.357674	0.468083	0.76405	0.105391		-0.0983207	0.999682	-0.0958156	0.999974	0.00289585	0.999933	0.226975	0.998952	-0.32048	0.902683	-0.552058	0.998746		0.0635355	0.97982	0.404741	0.952071	-0.16084	0.999348
1183	Intergen_2034	CP001363	2473197	2473236	+	40	3	XXX	Intergen	0.917026	0.216667	1.12652	0.0716743	0.910308	0.194569	0.815086	0.25494	1.0177	0.107224	1.13914	0.0981561		0.107261	0.999682	0.21327	0.999974	0.11905	0.999933	0.22563	0.998952	-0.0786481	0.985147	-0.3127	0.998746		-0.0151737	NA	0.116499	0.998452	-0.309582	0.999348
1184	Intergen_2035	CP001363	2475019	2475406	+	388	7	XXX	Intergen	0.565831	0.390208	0.383233	0.591198	0.626108	0.336358	0.173063	0.835421	0.0192682	0.984228	0.0899291	0.924848		-0.555965	0.999682	-0.19386	0.999974	0.364001	0.999933	-0.536661	0.998952	-0.444078	0.841826	0.0886454	0.998746		0.0497068	0.987213	0.0755392	0.998452	-0.1992	0.999348
1185	Intergen_2038	CP001363	2475837	2475905	+	69	1	XXX	Intergen	-0.993008	NA	-0.140113	NA	-0.06074	0.960163	0.268616	0.781946	-0.573841	NA	0.249159	0.808622		0.4098	0.999682	0.848188	0.999974	0.425911	0.999933	0.301121	NA	0.334561	NA	0.0312737	NA		0.891016	NA	0.817244	NA	0.419142	0.999348
1186	Intergen_2047	CP001363	2491358	2491444	+	87	1	XXX	Intergen	-1.08966	NA	0.22147	NA	-0.39759	NA	-1.31163	NA	-1.56323	NA	0.430056	0.740053		-0.471137	NA	1.2965	0.999974	1.77107	0.999933	0.819833	NA	-0.88671	NA	-1.7332	NA		0.665974	NA	1.98826	NA	-1.51809	0.999348
1187	Intergen_2049	CP001363	2492616	2493546	+	931	331	XXX	Intergen	0.382924	3.8936e-09	0.359744	8.23799e-09	0.336024	5.48551e-06	0.302774	1.61831e-06	0.364605	2.00214e-09	0.335276	1.03624e-08		-0.0222512	0.999682	-0.0303503	0.999974	-0.00849705	0.999933	-0.000889623	0.998952	-0.0245159	0.970036	-0.02703	0.998746		-0.0652516	0.850756	-0.0303376	0.995942	-0.0528303	0.999348
1188	Intergen_2050	CP001363	2494762	2494854	+	93	3	XXX	Intergen	0.684729	0.125447	0.909935	0.0261741	0.843459	0.0450269	0.508491	0.315633	0.633265	0.157747	0.184506	0.77107		-0.0571104	0.999682	0.218823	0.999974	0.278503	0.999933	-0.661386	0.938695	-0.326561	0.853019	0.330607	0.998746		0.140091	0.93284	-0.448876	0.929543	-0.397987	0.999348
1189	Intergen_2051	CP001363	2495455	2495545	+	91	7	XXX	Intergen	0.593875	0.118484	0.0721373	0.900554	0.317843	0.485722	0.548438	0.165862	0.226336	0.602168	0.389888	0.374388		-0.367472	0.999682	-0.529499	0.999974	-0.159094	0.999933	0.0711958	0.998952	0.24106	0.895865	0.165162	0.998746		-0.290319	0.790032	0.162485	0.991886	0.481451	0.999348
1190	Intergen_2052	CP001363	2497373	2497448	+	76	7	XXX	Intergen	0.0255891	0.955249	0.29013	0.392019	-0.03674	0.938036	0.230255	0.534916	0.110355	0.769725	0.202647	0.611993		0.0842744	0.999682	0.25323	0.999974	0.175522	0.999933	0.237885	0.998952	0.276307	0.840756	0.0332539	0.998746		-0.0768937	0.966238	0.0891749	0.998452	-0.053717	0.999348
1191	Intergen_2056	CP001363	2499455	2499490	+	36	1	XXX	Intergen	NA	NA	NA	NA	NA	NA	NA	NA	NA	NA	NA	NA		NA	NA	NA	NA	NA	NA	NA	NA	NA	NA	NA	NA		NA	NA	NA	NA	NA	NA
1192	Intergen_2057	CP001363	2500694	2500769	+	76	2	XXX	Intergen	-0.879924	NA	0.716803	NA	-1.32457	NA	-0.135495	NA	-2.09954	NA	-2.02763	0.431992		-1.25371	NA	1.62399	0.999974	2.81607	0.999933	-0.705905	NA	1.18544	NA	1.87559	NA		-0.4761	NA	0.0695569	NA	-0.812713	0.999348
1193	Intergen_2058	CP001363	2502915	2503131	+	217	6	XXX	Intergen	0.646515	0.113663	0.440477	0.390169	0.126568	0.845591	0.4423	0.338086	0.0430481	0.944036	0.108982	0.865217		-0.602433	0.999682	-0.211955	0.999974	0.391114	0.999933	-0.0191028	0.998952	0.325541	0.876781	0.339888	0.998746		-0.53399	0.558733	0.0624843	0.998452	0.0089321	0.999348
1194	Intergen_2061	CP001363	2508159	2508238	+	80	10	XXX	Intergen	0.242723	0.744158	0.332776	0.675805	-0.330812	0.71248	0.628278	0.333303	0.403031	0.528161	-0.353992	0.689304		0.162048	0.999682	0.0864823	0.999974	-0.0691866	0.999933	-0.0246535	NA	0.964362	0.460011	0.987519	0.838797		-0.581765	NA	-0.757006	NA	0.302844	0.999348
1195	Intergen_2066	CP001363	2511823	2511964	+	142	9	XXX	Intergen	0.0858953	0.874618	0.513132	0.182265	0.533696	0.170542	0.239264	0.620349	0.473237	0.206392	0.4224	0.319322		0.391296	0.999682	0.423638	0.999974	0.0374324	0.999933	-0.11336	0.998952	-0.293539	0.852092	-0.183238	0.998746		0.437686	0.608889	-0.0543493	0.998452	-0.276102	0.999348
1196	Intergen_2067	CP001363	2512613	2512737	+	125	14	XXX	Intergen	-0.0419146	0.864811	0.0765586	0.734036	0.0114471	0.968942	0.0444591	0.86392	0.13016	0.498079	0.0719951	0.766624		0.171035	0.999682	0.110596	0.999974	-0.0615129	0.999933	0.0622179	0.998952	0.043357	0.977978	-0.023675	0.998746		0.036888	0.969258	-0.0611854	0.995942	-0.0283072	0.999348
1197	Intergen_2068	CP001363	2513632	2513682	+	51	3	XXX	Intergen	0.714788	0.132176	0.96161	0.0302825	0.0750875	0.922637	0.504837	0.354365	0.796887	0.0818113	0.705979	0.179824		0.0768705	0.999682	0.238017	0.999974	0.161841	0.999933	0.630165	0.998952	0.439559	0.822968	-0.193562	0.998746		-0.657211	0.443803	-0.0969955	0.998452	-0.456241	0.999348
1198	Intergen_2070	CP001363	2515861	2516042	+	182	2	XXX	Intergen	0.422241	0.610095	0.256696	0.761243	0.26764	0.761232	0.00770896	0.992005	-0.192158	0.829855	0.315862	0.716452		-0.615479	0.999682	-0.167771	0.999974	0.450757	0.999933	0.0536617	NA	-0.249117	0.950738	-0.303904	NA		-0.167734	NA	0.513051	NA	-0.245625	0.999348
1199	Intergen_2071	CP001363	2516826	2517062	+	237	4	XXX	Intergen	-0.102326	0.910787	-0.342216	NA	0.15003	0.87062	0.107579	0.900074	-0.14416	0.867095	0.277384	0.736972		-0.0431861	0.999682	-0.252197	0.999974	-0.20045	0.999933	0.121641	NA	-0.0344638	0.995044	-0.159708	0.998746		0.232004	NA	0.422241	NA	0.450807	0.999348
1200	Intergen_2072	CP001363	2517846	2517874	+	29	1	XXX	Intergen	1.18517	NA	1.44107	NA	1.45892	NA	0.260323	NA	1.49006	NA	1.59755	0.291865		0.293312	NA	0.239065	0.999974	-0.0587552	0.999933	0.187785	NA	-1.17573	NA	-1.30521	NA		0.240446	NA	0.0981021	NA	-1.15389	0.999348
1201	Intergen_2076	CP001363	2522727	2522816	+	90	19	XXX	Intergen	0.195774	0.489223	0.17523	0.51952	0.107232	0.754584	-0.111151	0.733083	0.163951	0.52176	0.0863914	0.78988		-0.0368633	0.999682	-0.0296868	0.999974	0.00575378	0.999933	-0.0310088	0.998952	-0.211655	0.872954	-0.184651	0.998746		-0.106573	0.925571	-0.0799469	0.998452	-0.277091	0.999348
1202	Intergen_2077	CP001363	2524215	2524424	+	210	2	XXX	Intergen	0.0933503	0.899889	0.0786347	0.93128	-0.315616	0.677108	-0.0489684	0.946684	-0.381227	0.556043	0.283868	0.689858		-0.474755	0.999682	-0.0138227	0.999974	0.469218	0.999933	0.59248	0.998952	0.272364	0.938729	-0.3245	0.998746		-0.420599	NA	0.659131	0.882308	-0.131239	0.999348
1203	Intergen_2079	CP001363	2527406	2527442	+	37	3	XXX	Intergen	0.0330928	0.973445	0.156619	NA	0.58504	0.44507	0.0412142	0.966134	-0.00951064	NA	0.133445	0.905683		-0.0438902	0.999682	0.116357	0.999974	0.159067	0.999933	-0.461936	NA	-0.523358	0.872954	-0.105869	NA		0.536329	NA	0.145469	NA	-0.108492	0.999348
1204	Intergen_2081	CP001363	2528103	2528241	+	139	5	XXX	Intergen	0.100531	0.851204	0.509283	0.195084	0.317121	0.512228	0.386773	0.413773	0.106719	0.831881	0.00203283	0.997596		0.00381163	0.999682	0.400417	0.999974	0.394365	0.999933	-0.316238	0.998952	0.078801	0.981057	0.393307	0.998746		0.20091	0.892991	-0.106896	0.998452	-0.120618	0.999348
1205	Intergen_2085	CP001363	2533840	2533906	+	67	2	XXX	Intergen	0.344034	NA	-0.0756525	NA	1.68841	NA	-1.21588	NA	-0.298456	NA	0.262307	0.936793		-0.654863	NA	-0.431306	0.999974	0.222642	0.999933	-1.40785	NA	-2.90018	NA	-1.45449	NA		1.36506	NA	0.558806	NA	-1.15039	NA
1206	Intergen_2087	CP001363	2537439	2537502	+	64	1	XXX	Intergen	1.42588	NA	2.00614	NA	0.819714	NA	1.40323	NA	1.07426	NA	-0.702808	0.839974		-0.358869	NA	0.585046	0.999974	0.950352	0.999933	-1.51688	NA	0.569002	NA	2.11847	NA		-0.599005	NA	-1.7904	NA	-0.589837	0.999348
1207	Intergen_2088	CP001363	2537878	2538049	+	172	7	XXX	Intergen	-0.722027	0.0914514	-0.582537	0.160916	-0.802605	0.058557	-0.826022	0.0517086	-0.675085	0.0844159	-0.800558	0.0585833		0.0389063	0.999682	0.129214	0.999974	0.0889043	0.999933	0.00344959	0.998952	-0.00786105	0.999744	-0.0147563	0.998746		-0.103413	0.966424	-0.125376	0.998452	-0.235737	0.999348
1208	Intergen_2089	CP001363	2538299	2538466	+	168	4	XXX	Intergen	0.19791	NA	-0.129842	NA	-0.96253	NA	-0.585493	NA	-0.637772	NA	-1.32738	0.308447		-0.831375	0.999682	-0.299916	0.999974	0.539531	0.999933	-0.353887	NA	0.347467	NA	0.721758	NA		-1.10125	NA	-0.652577	NA	-0.483022	0.999348
1209	Intergen_2090	CP001363	2539354	2539419	+	66	17	XXX	Intergen	-0.0452285	0.912573	-0.347804	0.332054	-0.35724	0.350995	-0.102831	0.80399	-0.190774	0.593019	-0.441847	0.240471		-0.146639	0.999682	-0.308365	0.999974	-0.161785	0.999933	-0.0799691	0.998952	0.271613	0.878029	0.35092	0.998746		-0.33071	0.746407	-0.256502	0.979899	0.250541	0.999348
1210	Intergen_2091	CP001363	2540077	2540173	+	97	14	XXX	Intergen	0.203509	0.49595	0.208379	0.456347	0.340479	0.201092	-0.0400781	0.909808	0.145902	0.61755	0.207495	0.471805		-0.0574517	0.999682	-1.15865e-05	0.999974	0.0579749	0.999933	-0.129456	0.998952	-0.367827	0.449262	-0.240636	0.998746		0.123091	0.884252	0.0631268	0.998452	-0.240625	0.999348
1211	Intergen_2093	CP001363	2543549	2543599	+	51	2	XXX	Intergen	0.830623	0.177689	0.146913	0.869966	0.330483	0.710497	-0.100423	0.918508	0.00194708	0.998209	0.405762	0.611077		-0.832393	0.999682	-0.691696	0.999974	0.14017	0.999933	0.0859949	NA	-0.431305	0.923851	-0.515339	0.998746		-0.533984	NA	0.398838	NA	-0.251587	0.999348
1212	Intergen_2094	CP001363	2543876	2543907	+	32	1	XXX	Intergen	0.823261	NA	2.68969	NA	NA	NA	NA	NA	1.47015	NA	0.33793	NA		0.60717	NA	1.82444	0.999974	1.22155	0.999933	0.451377	NA	NA	NA	-0.389875	NA		-0.952812	NA	-1.11563	NA	-2.74063	0.999348
1213	Intergen_2095	CP001363	2547179	2547213	+	35	1	XXX	Intergen	0.764563	NA	1.00674	NA	0.298246	0.814767	0.461058	NA	0.584372	NA	-0.338349	0.820066		-0.182724	0.999682	0.238325	0.999974	0.421066	0.999933	-0.647246	NA	0.178632	NA	0.813715	NA		-0.491198	NA	-0.935901	NA	-0.54207	0.999348
1214	Intergen_2096	CP001363	2548147	2548311	+	165	7	XXX	Intergen	0.751951	0.0127688	0.309379	0.404253	0.525227	0.123812	0.409287	0.252217	0.458234	0.169836	0.256173	0.562398		-0.299671	0.999682	-0.452549	0.999974	-0.151662	0.999933	-0.274318	0.998952	-0.102397	0.954759	0.162114	0.998746		-0.246277	0.772853	-0.207644	0.986029	0.107965	0.999348
1215	Intergen_2097	CP001363	2548864	2548962	+	99	1	XXX	Intergen	0.703611	NA	0.437206	NA	1.66941	NA	0.115728	NA	1.35819	NA	0.774333	0.715033		0.649522	NA	-0.265268	0.999974	-0.907293	0.999933	-0.881886	NA	-1.47162	NA	-0.625939	NA		0.943686	NA	-0.576806	NA	-0.29875	0.999348
1216	Intergen_2098	CP001363	2549449	2549656	+	208	9	XXX	Intergen	0.4525	0.232874	0.429483	0.212651	0.140734	0.754584	0.200576	0.622111	0.47263	0.134763	0.147216	0.745327		0.0226121	0.999682	-0.028053	0.999974	-0.0488684	0.999933	0.00615509	0.998952	0.0687384	0.978352	0.0579314	0.998746		-0.323474	0.746407	-0.328511	0.929543	-0.225082	0.999348
1217	Intergen_2099	CP001363	2553115	2553291	+	177	4	XXX	Intergen	0.057255	0.905914	0.342937	0.331595	0.337055	0.357721	0.192156	0.642868	0.342411	0.322772	0.244662	0.54001		0.280403	0.999682	0.274487	0.999974	-0.00445644	0.999933	-0.0922548	0.998952	-0.131258	0.947323	-0.0434009	0.998746		0.259075	0.800529	-0.099907	0.998452	-0.142871	0.999348
1218	Intergen_2101	CP001363	2555255	2555314	+	60	2	XXX	Intergen	0.634352	0.169962	0.77199	0.0784078	0.697424	0.129953	0.454092	0.395913	0.87081	0.0424045	0.633287	0.176949		0.232171	0.999682	0.132665	0.999974	-0.0992836	0.999933	-0.0661857	0.998952	-0.228691	0.930866	-0.167168	0.998746		0.0490158	0.981501	-0.234549	0.986029	-0.308983	0.999348
1219	Intergen_2102	CP001363	2556167	2556358	+	192	14	XXX	Intergen	0.298926	0.29446	0.100693	0.769568	0.104067	0.774784	0.156881	0.646224	0.205856	0.468219	0.363168	0.180344		-0.0962693	0.999682	-0.205386	0.999974	-0.109058	0.999933	0.256034	0.998952	0.064041	0.976006	-0.196931	0.998746		-0.209427	0.791508	0.154657	0.985501	0.0633466	0.999348
1220	Intergen_2103	CP001363	2557301	2557375	+	75	4	XXX	Intergen	0.0935216	0.918769	-0.666671	NA	-1.41435	0.125801	0.0900222	0.924665	-0.666287	NA	-0.957547	0.286939		-0.755241	0.999682	-0.762967	0.999974	0.00103327	0.999933	0.445036	NA	1.50375	NA	1.04901	NA		-1.51876	NA	-0.283429	NA	0.759263	0.999348
1221	Intergen_2104	CP001363	2557451	2557606	+	156	29	XXX	Intergen	0.27439	0.233642	0.18409	0.452538	0.160554	0.524382	0.0460438	0.8758	0.148204	0.499112	0.310263	0.156742		-0.132311	0.999682	-0.0978894	0.999974	0.0341095	0.999933	0.145926	0.998952	-0.102776	0.930866	-0.254813	0.998746		-0.130991	0.853752	0.160815	0.960433	-0.133042	0.999348
1222	Intergen_2105	CP001363	2558546	2558812	+	267	26	XXX	Intergen	0.247608	0.487114	0.0246462	0.961163	-0.370644	0.380801	0.123332	0.764729	-0.15295	0.67448	-0.103705	0.813722		-0.403428	0.999682	-0.230042	0.999974	0.173541	0.999933	0.249782	0.998952	0.496398	0.620804	0.23694	0.998746		-0.627774	0.317069	0.0468796	0.998452	0.104023	0.999348
1223	Intergen_2106	CP001363	2563364	2563681	+	318	4	XXX	Intergen	1.29813	NA	0.143216	NA	0.42843	NA	0.551941	NA	0.646233	NA	-0.836311	0.664876		-0.67254	0.999682	-1.17424	0.999974	-0.505626	0.999933	-1.27057	NA	0.126563	NA	1.40605	NA		-0.891385	NA	-1.49075	NA	0.416289	0.999348
1224	Intergen_2107	CP001363	2565074	2565348	+	275	22	XXX	Intergen	0.0691867	0.797418	0.178781	0.429629	0.160933	0.50815	0.200305	0.370559	0.292429	0.113831	0.208263	0.339224		0.217496	0.999682	0.100824	0.999974	-0.115879	0.999933	0.0439112	0.998952	0.0484991	0.974321	0.000657533	0.99984		0.0747682	0.938039	-0.08525	0.991886	0.0262346	0.999348
1225	Intergen_2108	CP001363	2565592	2565751	+	160	27	XXX	Intergen	0.310339	0.276791	0.183697	0.53969	-0.071289	0.865818	0.151279	0.673592	0.0921677	0.759028	0.0463317	0.904955		-0.221303	0.999682	-0.134721	0.999974	0.0873213	0.999933	0.113677	0.998952	0.23785	0.888602	0.114064	0.998746		-0.40203	0.554594	-0.0462262	0.998452	-0.0253323	0.999348
1226	Intergen_2109	CP001363	2565866	2566112	+	247	31	XXX	Intergen	0.259279	0.380849	0.288525	0.283361	0.0236946	0.957138	0.0156925	0.963944	0.198855	0.479505	0.227009	0.466268		-0.0626131	0.999682	0.0217441	0.999974	0.0845461	0.999933	0.201908	0.998952	0.000412818	0.999928	-0.204668	0.998746		-0.252029	0.756933	0.0252989	0.998452	-0.267303	0.999348
1227	Intergen_2110	CP001363	2567034	2567556	+	523	20	XXX	Intergen	0.292725	0.149606	0.373036	0.0441151	0.209652	0.324191	0.276812	0.125699	0.298369	0.0866952	0.311035	0.0863643		0.00547248	0.999682	0.0703776	0.999974	0.0687823	0.999933	0.0994037	0.998952	0.0759921	0.946741	-0.0286453	0.998746		-0.100487	0.899869	0.0107019	0.998452	-0.0909514	0.999348
1228	Intergen_2111	CP001363	2568796	2569136	+	341	3	XXX	Intergen	0.318182	0.537557	0.418678	0.361131	0.558466	0.216587	0.720216	0.084179	0.504703	0.251232	0.513021	0.243497		0.185977	0.999682	0.0948694	0.999974	-0.0912728	0.999933	-0.0415447	0.998952	0.172326	0.940689	0.209662	0.998746		0.225709	0.875723	0.0102173	0.998452	0.308239	0.999348
1229	Intergen_2112	CP001363	2569284	2569515	+	232	13	XXX	Intergen	0.686762	0.0268292	0.363454	0.261742	0.151931	0.740244	0.541976	0.084697	0.42395	0.155724	0.475804	0.160934		-0.255784	0.999682	-0.324451	0.999974	-0.0697017	0.999933	0.327941	0.998952	0.407316	0.626877	0.0768389	0.998746		-0.553919	0.325967	0.040729	0.998452	0.185243	0.999348
1230	Intergen_2113	CP001363	2570482	2570684	+	203	10	XXX	Intergen	-0.0619124	0.885234	-0.0632928	0.89211	0.0504475	0.917242	0.0552395	0.902296	-0.203585	0.590041	0.2383	0.524521		-0.144874	0.999682	-0.00614008	0.999974	0.139181	0.999933	0.18483	0.998952	0.0129647	0.996914	-0.178626	0.998746		0.0976215	0.948303	0.441299	0.770393	0.121735	0.999348
1231	Intergen_2114	CP001363	2571921	2571939	+	19	1	XXX	Intergen	-0.98731	NA	-0.578068	NA	-0.3767	NA	-1.28295	NA	0.745443	NA	-0.196165	0.924848		1.71517	NA	0.453734	0.999974	-1.38233	0.999933	0.166284	NA	-0.910042	NA	-1.05727	NA		0.62156	NA	-0.939474	NA	-0.687938	0.999348
1232	Intergen_2116	CP001363	2575211	2575270	+	60	1	XXX	Intergen	0.959871	0.32165	0.857717	NA	0.914536	0.324953	1.20266	0.136902	0.962073	NA	0.909627	0.344911		-0.0274946	0.999682	-0.123035	0.999974	-0.106799	0.999933	0.000968453	NA	0.295943	0.94152	0.28605	NA		-0.0766916	NA	-0.0405809	NA	0.348245	0.999348
1233	Intergen_2117	CP001363	2576513	2576854	+	342	20	XXX	Intergen	0.239514	0.337282	0.230448	0.330324	0.089936	0.762139	0.146242	0.595773	0.181378	0.468431	0.263907	0.278295		-0.0599363	0.999682	-0.0158122	0.999974	0.0421159	0.999933	0.173867	0.998952	0.0664094	0.961589	-0.111259	0.998746		-0.164525	0.805095	0.0791452	0.996853	-0.0779952	0.999348
1234	Intergen_2118	CP001363	2578058	2578109	+	52	1	XXX	Intergen	0.10251	0.898845	0.00800812	0.992916	0.215468	0.791726	-0.161192	0.848973	0.530362	0.389753	0.241599	0.768113		0.427183	0.999682	-0.101809	0.999974	-0.529047	0.999933	0.023991	NA	-0.36808	0.923851	-0.396565	0.998746		0.0968513	NA	-0.291745	0.990818	-0.164877	0.999348
1235	Intergen_2119	CP001363	2580300	2580489	+	190	2	XXX	Intergen	0.603022	0.506149	0.868842	0.210947	0.279221	0.778865	0.106873	0.920539	0.713122	0.326043	0.269176	0.797493		0.133686	0.999682	0.284085	0.999974	0.158173	0.999933	-0.0129576	NA	-0.16966	NA	-0.16034	NA		-0.326592	NA	-0.448879	NA	-0.770726	0.999348
1236	Intergen_2121	CP001363	2580684	2580904	+	221	1	XXX	Intergen	0.980166	NA	1.09417	NA	1.15732	0.292729	1.35698	NA	1.15633	NA	0.863875	0.531302		0.167892	0.999682	0.10802	0.999974	-0.0588018	0.999933	-0.289613	NA	0.207273	NA	0.492477	NA		0.164413	NA	-0.28612	NA	0.266991	0.999348
1237	Intergen_2122	CP001363	2581662	2581714	+	53	1	XXX	Intergen	0.200477	NA	0.506896	NA	0.943484	NA	2.07419	NA	-0.310243	NA	-0.239137	NA		-0.512193	NA	0.296791	0.999974	0.81246	0.999933	-1.18267	NA	1.13137	NA	2.32155	NA		0.717956	NA	0.0695571	NA	1.58762	0.999348
1238	Intergen_2123	CP001363	2583131	2583388	+	258	3	XXX	Intergen	-1.31924	NA	-0.767941	NA	-0.293277	NA	-1.63681	NA	-0.166487	NA	-0.270691	0.898382		1.0861	NA	0.510252	0.999974	-0.574166	0.999933	-0.00346365	NA	-1.29974	NA	-1.33293	NA		0.932304	NA	-0.0993441	NA	-0.858479	0.999348
1239	Intergen_2126	CP001363	2583783	2583945	+	163	4	XXX	Intergen	0.567909	0.395583	0.174135	0.840781	0.642775	0.317742	0.714108	0.266459	0.219302	0.769746	0.750012	0.235641		-0.336608	0.999682	-0.412061	0.999974	-0.0706517	0.999933	0.111656	0.998952	0.0775533	0.982242	-0.0373589	0.998746		0.0730432	0.97885	0.52924	0.933083	0.561303	0.999348
1240	Intergen_2127	CP001363	2584831	2584881	+	51	10	XXX	Intergen	0.101267	0.834092	0.317371	0.393159	0.328603	0.448085	0.191791	0.66432	0.317436	0.366966	0.204182	0.642521		0.202604	0.999682	0.200447	0.999974	-0.00448202	0.999933	-0.133881	0.998952	-0.128268	0.954759	-0.00299591	0.998785		0.21365	0.881905	-0.112575	0.998452	-0.116133	0.999348
1241	Intergen_2128	CP001363	2585041	2585098	+	58	4	XXX	Intergen	-1.06613	NA	-0.744832	NA	-1.63112	NA	-2.30025	NA	-1.13197	NA	-0.436441	0.743661		-0.0845994	NA	0.306573	0.999974	0.389712	0.999933	1.18991	NA	-0.645181	NA	-1.85126	NA		-0.607527	NA	0.692748	NA	-1.55635	0.999348
1242	Intergen_2129	CP001363	2586356	2586409	+	54	3	XXX	Intergen	0.094729	0.903829	-0.910962	0.202417	-1.1261	0.133113	-1.26026	0.0946672	-0.935116	0.155724	-0.755791	0.357005		-1.03096	0.999682	-1.00888	0.999974	0.0260686	0.999933	0.383533	NA	-0.128845	NA	-0.521915	NA		-1.23004	NA	0.180727	NA	-0.369814	0.999348
1243	Intergen_2130	CP001363	2587334	2587498	+	165	5	XXX	Intergen	0.23507	NA	-0.138486	NA	-2.16103	NA	-0.0832699	NA	-0.0812688	NA	-1.32629	0.272561		-0.301802	0.999682	-0.38582	0.999974	-0.0752988	0.999933	0.816014	NA	2.08733	NA	1.25083	NA		-2.4422	NA	-1.25073	NA	0.0544264	0.999348
1244	Intergen_2131	CP001363	2588261	2588321	+	61	2	XXX	Intergen	0.736881	0.318347	0.671661	0.373745	0.911168	0.190851	0.897245	0.177982	0.319555	0.686649	0.327607	0.727061		-0.413876	0.999682	-0.0753821	0.999974	0.343715	0.999933	-0.586987	NA	0.00440354	0.999837	0.581535	0.998746		0.163824	NA	0.0029633	NA	0.236217	0.999348
1245	Intergen_2133	CP001363	2592569	2592639	+	71	1	XXX	Intergen	-0.7336	0.402557	-0.44213	NA	-0.721731	0.430584	0.0796505	0.926823	-0.729692	NA	-0.510337	0.580608		-0.00473069	0.999682	0.284517	0.999974	0.284788	0.999933	0.207206	NA	0.797297	NA	0.59115	NA		-0.00923785	NA	0.218739	NA	0.524166	0.999348
1246	Intergen_2134	CP001363	2593627	2593746	+	120	3	XXX	Intergen	0.128393	0.798307	0.167962	0.724473	0.283008	0.550156	0.382834	0.421635	0.02556	0.961807	0.648071	0.0828462		-0.107538	0.999682	0.0337718	0.999974	0.142473	0.999933	0.36391	0.998952	0.112557	0.968161	-0.253094	0.998746		0.140623	0.930362	0.625554	0.615526	0.225065	0.999348
1247	Intergen_2135	CP001363	2594620	2594782	+	163	15	XXX	Intergen	0.253822	0.288131	0.129083	0.635657	0.165671	0.53424	0.175851	0.497358	0.166819	0.469054	0.107263	0.718926		-0.0893876	0.999682	-0.131598	0.999974	-0.0411843	0.999933	-0.0580072	0.998952	0.0221694	0.986246	0.0750268	0.998746		-0.105372	0.884252	-0.060763	0.998452	0.0514164	0.999348
1248	Intergen_2138	CP001363	2596396	2596443	+	48	1	XXX	Intergen	0.279334	NA	NA	NA	NA	NA	1.08486	NA	NA	NA	NA	NA		-0.591839	NA	-0.393976	0.999974	NA	NA	NA	NA	1.20958	NA	1.33062	NA		-0.409853	NA	NA	NA	1.19825	NA
1249	Intergen_2145	CP001363	2603073	2603202	+	130	4	XXX	Intergen	0.514475	0.450481	0.694522	0.243242	0.450897	0.545978	0.253159	0.747747	0.436536	0.504421	0.262942	0.76945		-0.0732557	0.999682	0.181182	0.999974	0.253891	0.999933	-0.194364	0.998952	-0.186315	0.954612	0.00277659	0.999702		-0.0795456	0.977866	-0.185672	0.998452	-0.442301	0.999348
1250	Intergen_2146	CP001363	2604115	2604181	+	67	3	XXX	Intergen	-0.0593953	0.930129	-0.0729763	0.915413	0.333977	0.550095	0.251777	0.649943	0.278188	0.578226	0.398423	0.420844		0.322684	0.999682	-0.0320579	0.999974	-0.349433	0.999933	0.0648689	0.998952	-0.0730535	0.981606	-0.14288	0.998746		0.380846	0.810203	0.110457	0.998452	0.325828	0.999348
1251	Intergen_2147	CP001363	2607994	2608150	+	157	2	XXX	Intergen	0.236877	0.640778	0.0233093	0.973964	-0.283435	0.607728	0.558244	0.170401	-0.0817287	0.883241	0.33993	0.496438		-0.319216	0.999682	-0.22117	0.999974	0.0997156	0.999933	0.622896	0.998952	0.851213	0.15692	0.227461	0.998746		-0.535635	0.59464	0.41807	0.934687	0.5415	0.99598
1252	Intergen_2148	CP001363	2608943	2609179	+	237	6	XXX	Intergen	0.638386	0.12973	0.378323	0.450819	0.695193	0.10069	0.682723	0.122211	0.399814	0.389963	0.570394	0.226374		-0.235999	0.999682	-0.265352	0.999974	-0.0265033	0.999933	-0.128975	0.998952	-0.00822304	0.999318	0.118807	0.998746		0.0428328	0.983698	0.16504	0.992587	0.308756	0.999348
1253	Intergen_2149	CP001363	2610080	2610173	+	94	3	XXX	Intergen	-0.0246484	0.97423	-0.0755693	0.927762	-0.144208	0.861036	0.202587	0.781538	0.139982	0.847373	-0.233607	0.77203		0.162562	0.999682	-0.0584601	0.999974	-0.221464	0.999933	-0.0913494	NA	0.357446	0.919432	0.443554	0.998746		-0.13461	NA	-0.374957	0.986029	0.284489	0.999348
1254	Intergen_2150	CP001363	2610750	2610810	+	61	1	XXX	Intergen	0.511131	0.508022	0.314248	NA	0.450203	0.583172	0.275245	0.771248	0.48116	0.500497	-0.0392755	0.973598		-0.0277424	0.999682	-0.204581	0.999974	-0.174705	0.999933	-0.511709	NA	-0.17604	0.973369	0.313846	NA		-0.075895	NA	-0.54037	NA	-0.0349888	0.999348
1255	Intergen_2151	CP001363	2611673	2611884	+	212	2	XXX	Intergen	-0.221826	0.725245	0.189635	0.750771	0.246775	0.701415	0.153755	0.832621	-0.712418	0.212746	-0.780726	0.232142		-0.488633	0.999682	0.401372	0.999974	0.88743	0.999933	-1.02965	0.938695	-0.0840257	0.985147	0.949185	0.975006		0.454522	0.753916	-0.0653202	NA	-0.0167417	0.999348
1256	Intergen_2152	CP001363	2613657	2613676	+	20	1	XXX	Intergen	0.764764	0.376145	0.555726	NA	0.827255	0.365044	0.593502	0.595491	0.757226	NA	0.732091	0.449161		0.0115621	0.999682	-0.213043	0.999974	-0.218129	0.999933	-0.0982234	NA	-0.240557	0.968161	-0.149181	NA		0.0501326	NA	-0.0397168	NA	0.0228074	0.999348
1257	Intergen_2153	CP001363	2614007	2614134	+	128	9	XXX	Intergen	0.808368	0.0765336	0.316558	0.580845	0.49217	0.348938	0.423234	0.46017	0.779521	0.0624363	1.0484	0.00871819		-0.0303574	0.999682	-0.493699	0.999974	-0.456726	0.999933	0.557156	0.998952	-0.0596952	0.985376	-0.620862	0.870486		-0.333025	0.790032	0.264787	0.966504	0.111912	0.999348
1258	Intergen_2154	CP001363	2615413	2615611	+	199	3	XXX	Intergen	0.60253	0.21574	0.43122	0.390169	0.682698	0.1415	0.360909	0.51331	0.432834	0.350425	0.321887	0.589354		-0.17369	0.999682	-0.179833	0.999974	-0.00374731	0.999933	-0.358908	0.998952	-0.308507	0.89054	0.0443389	0.998746		0.0622161	0.97982	-0.110995	0.998452	-0.0626277	0.999348
1259	Intergen_2158	CP001363	2618785	2618802	+	18	1	XXX	Intergen	0.098062	NA	0.409517	NA	-0.176015	0.89417	-0.197119	0.873763	0.17366	NA	0.0086636	0.994676		0.0695133	0.999682	0.301573	0.999974	0.233601	0.999933	0.168903	NA	-0.0144114	NA	-0.18795	NA		-0.2806	NA	-0.161323	NA	-0.588902	0.999348
[truncated: 7,348 more rows]

## Sheet: STM_Sprouts
Salmonella enterica subsp. enterica sv. Typhimurium str. 14028 - TIS data on alfalfa sprouts at 8 °C										noMatrix d1 (outp) vs Inoc (inp) sprouts 8C		noMatrix d5 (outp) vs Inoc (inp) sprouts 8C		Matrix d1 (outp) vs Inoc (inp) sprouts 8C		Matrix d5 (outp) vs Inoc (inp) sprouts 8C		Inoc (inp) vs noMatrix d3 (outp) sprouts 8C		Inoc (inp) vs Matrix d3 (outp) sprouts 8C			noMatrix d3 (outp) vs d1 (inp) sprouts 8C		noMatrix d5 (outp) vs d1 (inp) sprouts 8C		noMatrix d5 (outp) vs d3 (inp) sprouts 8C		Matrix d3 (outp) vs d1 (inp) sprouts 8C		Matrix d5 (outp) vs d1 (inp) sprouts 8C		Matrix d5 (outp) vs d3 (inp) sprouts 8C			NoMatrix (inp) vs Matrix (outp) sprouts d1 8C		NoMatrix (inp) vs Matrix (outp) sprouts d3 8C		NoMatrix (inp) vs Matrix (outp) sprouts d5 8C
[truncated: 8,608 more rows]

[truncated: 2 more sheets: SEN_Onions, SEN_Sprouts]
